# Supplementary material for: Transcriptomic Response of the Liver Tissue in Trachinotus ovatus to Acute Heat Stress
Source: Animals (Basel). 2023 Jun 21;13(13):2053. doi: 10.3390/ani13132053 (PMC10339912; doi:10.3390/ani13132053)
Supplement: Supplementary file 1 [file animals-13-02053-s001.zip › Table_S1.xlsx]

## Sheet: CT-vs-HT31
class	ID	Descrption	Pvalue	Up	Down	fg_num	bg_num
Biological Process	GO:0044281	small molecule metabolic process	1.34974e-08	33	10	43	1294
Biological Process	GO:0019752	carboxylic acid metabolic process	5.5529e-08	21	4	25	534
Biological Process	GO:0043436	oxoacid metabolic process	8.55407e-08	21	4	25	546
Biological Process	GO:0006082	organic acid metabolic process	9.51068e-08	21	4	25	549
Biological Process	GO:0006520	cellular amino acid metabolic process	1.62515e-07	13	2	15	209
Biological Process	GO:0032868	response to insulin	6.51639e-06	5	3	8	73
Biological Process	GO:0010033	response to organic substance	9.37651e-06	31	13	44	1691
Cellular Component	GO:0005783	endoplasmic reticulum	1.74515e-05	12	3	15	292
Biological Process	GO:1901605	alpha-amino acid metabolic process	1.41591e-05	9	2	11	163
Biological Process	GO:0009725	response to hormone	2.21236e-05	15	9	24	694
Biological Process	GO:0035966	response to topologically incorrect protein	3.08967e-05	8	0	8	90
Biological Process	GO:0033993	response to lipid	3.31934e-05	15	6	21	573
Biological Process	GO:0006418	tRNA aminoacylation for protein translation	4.12015e-05	4	0	4	15
Cellular Component	GO:0044432	endoplasmic reticulum part	8.43685e-05	10	2	12	224
Molecular Function	GO:0004812	aminoacyl-tRNA ligase activity	9.13369e-05	4	0	4	17
Molecular Function	GO:0016875	ligase activity, forming carbon-oxygen bonds	9.13369e-05	4	0	4	17
Molecular Function	GO:0016876	ligase activity, forming aminoacyl-tRNA and related compounds	9.13369e-05	4	0	4	17
Molecular Function	GO:0046983	protein dimerization activity	0.000107794	20	5	25	763
Biological Process	GO:1901700	response to oxygen-containing compound	6.36676e-05	15	8	23	693
Cellular Component	GO:0005789	endoplasmic reticulum membrane	0.000294173	6	2	8	119
Cellular Component	GO:0042175	nuclear outer membrane-endoplasmic reticulum membrane network	0.000294173	6	2	8	119
Cellular Component	GO:0031227	intrinsic component of endoplasmic reticulum membrane	0.000372927	5	1	6	67
Biological Process	GO:0042221	response to chemical	0.000110774	35	17	52	2353
Biological Process	GO:0048545	response to steroid hormone	0.000190001	12	4	16	418
Biological Process	GO:1901360	organic cyclic compound metabolic process	0.000195425	41	24	65	3247
Biological Process	GO:0043038	amino acid activation	0.000204911	4	0	4	22
Biological Process	GO:0043039	tRNA aminoacylation	0.000204911	4	0	4	22
Biological Process	GO:0043434	response to peptide hormone	0.000206101	6	4	10	183
Biological Process	GO:0009267	cellular response to starvation	0.000245423	4	0	4	23
Biological Process	GO:0044710	single-organism metabolic process	0.000253942	44	18	62	3074
Biological Process	GO:0032075	positive regulation of nuclease activity	0.00025596	5	0	5	42
Biological Process	GO:0042594	response to starvation	0.000291388	4	0	4	24
Biological Process	GO:1901652	response to peptide	0.000303675	6	4	10	192
Biological Process	GO:0006950	response to stress	0.000336293	29	17	46	2079
Biological Process	GO:0051345	positive regulation of hydrolase activity	0.00038816	9	1	10	198
Biological Process	GO:0046483	heterocycle metabolic process	0.000458563	38	23	61	3069
Biological Process	GO:0031669	cellular response to nutrient levels	0.000466144	4	0	4	27
Biological Process	GO:0032069	regulation of nuclease activity	0.000482368	5	0	5	48
Biological Process	GO:0048511	rhythmic process	0.000551028	5	5	10	207
Biological Process	GO:1901564	organonitrogen compound metabolic process	0.000551178	25	6	31	1235
Biological Process	GO:0016070	RNA metabolic process	0.000551567	26	21	47	2186
Biological Process	GO:0009067	aspartate family amino acid biosynthetic process	0.000555689	2	0	2	3
Biological Process	GO:0007519	skeletal muscle tissue development	0.00059561	4	2	6	76
Biological Process	GO:0010941	regulation of cell death	0.000628518	20	6	26	969
Biological Process	GO:0042981	regulation of apoptotic process	0.000664416	19	6	25	919
Biological Process	GO:0031668	cellular response to extracellular stimulus	0.000705065	4	0	4	30
Biological Process	GO:0071496	cellular response to external stimulus	0.000705065	4	0	4	30
Biological Process	GO:0009719	response to endogenous stimulus	0.000708415	18	9	27	1031
Biological Process	GO:0043067	regulation of programmed cell death	0.000742305	19	6	25	926
Biological Process	GO:0008219	cell death	0.000930376	23	9	32	1331
Biological Process	GO:0016053	organic acid biosynthetic process	0.000950906	4	2	6	83
Biological Process	GO:0046394	carboxylic acid biosynthetic process	0.000950906	4	2	6	83
Biological Process	GO:0006807	nitrogen compound metabolic process	0.00100716	44	25	69	3700
Biological Process	GO:0060538	skeletal muscle organ development	0.00101268	4	2	6	84
Biological Process	GO:0002237	response to molecule of bacterial origin	0.00111272	6	3	9	188
Biological Process	GO:0016265	death	0.00122792	23	9	32	1353
Biological Process	GO:0006139	nucleobase-containing compound metabolic process	0.00137798	35	23	58	2991
Biological Process	GO:0006725	cellular aromatic compound metabolic process	0.00139562	37	23	60	3126
Biological Process	GO:0045935	positive regulation of nucleobase-containing compound metabolic process	0.00155933	10	2	12	322
Biological Process	GO:0006399	tRNA metabolic process	0.00168018	5	0	5	63
Biological Process	GO:1901607	alpha-amino acid biosynthetic process	0.00177362	3	0	3	18
Biological Process	GO:0051173	positive regulation of nitrogen compound metabolic process	0.00182165	10	2	12	328
Biological Process	GO:0006984	ER-nucleus signaling pathway	0.00208516	3	0	3	19
Biological Process	GO:0006353	DNA-templated transcription, termination	0.00211483	0	4	4	40
Molecular Function	GO:0036094	small molecule binding	0.00118163	25	12	37	1537
Biological Process	GO:0009617	response to bacterium	0.00223193	6	4	10	249
Molecular Function	GO:0008483	transaminase activity	0.00150812	3	0	3	16
Cellular Component	GO:0005737	cytoplasm	0.0026922	58	13	71	3799
Biological Process	GO:0031960	response to corticosteroid	0.00264334	6	1	7	136
Biological Process	GO:0060612	adipose tissue development	0.00270411	1	1	2	6
Biological Process	GO:0051704	multi-organism process	0.00271017	23	8	31	1361
Biological Process	GO:0009628	response to abiotic stimulus	0.00286758	13	6	19	693
Biological Process	GO:0044283	small molecule biosynthetic process	0.00286902	5	2	7	138
Biological Process	GO:0014070	response to organic cyclic compound	0.00287624	14	4	18	641
Biological Process	GO:0012501	programmed cell death	0.00304912	22	7	29	1254
Biological Process	GO:0009266	response to temperature stimulus	0.00317262	5	1	6	105
Biological Process	GO:0032787	monocarboxylic acid metabolic process	0.00322189	8	3	11	306
Biological Process	GO:0010467	gene expression	0.00327442	29	25	54	2828
Biological Process	GO:0044238	primary metabolic process	0.00332661	62	35	97	5902
Biological Process	GO:0034641	cellular nitrogen compound metabolic process	0.00339484	38	24	62	3371
Biological Process	GO:0016071	mRNA metabolic process	0.00356729	3	6	9	223
Biological Process	GO:1901342	regulation of vasculature development	0.0036355	5	2	7	144
Biological Process	GO:0032844	regulation of homeostatic process	0.0036742	3	6	9	224
Biological Process	GO:0006915	apoptotic process	0.00380293	20	6	26	1099
Biological Process	GO:0090304	nucleic acid metabolic process	0.00381508	29	21	50	2583
Biological Process	GO:0018130	heterocycle biosynthetic process	0.00417961	23	19	42	2078
Biological Process	GO:0009605	response to external stimulus	0.00424806	17	13	30	1342
Biological Process	GO:0006351	transcription, DNA-templated	0.0042559	18	18	36	1705
Biological Process	GO:0097659	nucleic acid-templated transcription	0.0042559	18	18	36	1705
Biological Process	GO:0031667	response to nutrient levels	0.00431913	8	0	8	188
Biological Process	GO:0044237	cellular metabolic process	0.00435701	66	33	99	6095
Cellular Component	GO:0043227	membrane-bounded organelle	0.00404544	79	35	114	6964
Biological Process	GO:0008283	cell proliferation	0.00456111	16	11	27	1172
Biological Process	GO:0042127	regulation of cell proliferation	0.00468659	11	9	20	779
Cellular Component	GO:0043231	intracellular membrane-bounded organelle	0.00514244	73	30	103	6156
Cellular Component	GO:0044444	cytoplasmic part	0.0053883	55	13	68	3690
Biological Process	GO:0044271	cellular nitrogen compound biosynthetic process	0.00502654	26	19	45	2291
Molecular Function	GO:0004540	ribonuclease activity	0.00339467	2	1	3	21
Molecular Function	GO:0008374	O-acyltransferase activity	0.00352494	4	0	4	43
Molecular Function	GO:0016491	oxidoreductase activity	0.00363075	14	2	16	516
Molecular Function	GO:0043168	anion binding	0.00427404	12	1	13	385
Molecular Function	GO:0016725	oxidoreductase activity, acting on CH or CH2 groups	0.00428308	2	0	2	7
Biological Process	GO:0006397	mRNA processing	0.00539634	1	5	6	117
Biological Process	GO:0009991	response to extracellular stimulus	0.00545239	8	1	9	238
Cellular Component	GO:0012505	endomembrane system	0.00749664	20	4	24	999
Cellular Component	GO:0031300	intrinsic component of organelle membrane	0.00796974	6	1	7	160
Biological Process	GO:0048878	chemical homeostasis	0.00602339	12	6	18	688
Biological Process	GO:0010959	regulation of metal ion transport	0.00623844	4	4	8	200
Biological Process	GO:0065008	regulation of biological quality	0.00643999	25	15	40	2000
Biological Process	GO:0042592	homeostatic process	0.00697189	15	8	23	977
Biological Process	GO:0008380	RNA splicing	0.00711307	1	6	7	163
Biological Process	GO:0002763	positive regulation of myeloid leukocyte differentiation	0.00711503	1	2	3	29
Biological Process	GO:0006767	water-soluble vitamin metabolic process	0.00711503	3	0	3	29
Biological Process	GO:0006558	L-phenylalanine metabolic process	0.00782532	2	0	2	10
Biological Process	GO:0046777	protein autophosphorylation	0.00782532	2	0	2	10
Biological Process	GO:1902221	erythrose 4-phosphate/phosphoenolpyruvate family amino acid metabolic process	0.00782532	2	0	2	10
Biological Process	GO:0006457	protein folding	0.00783127	5	0	5	90
Biological Process	GO:0031099	regeneration	0.00783254	4	3	7	166
Biological Process	GO:0000302	response to reactive oxygen species	0.00798392	5	1	6	127
Biological Process	GO:0002028	regulation of sodium ion transport	0.00812211	3	1	4	58
Biological Process	GO:0022618	ribonucleoprotein complex assembly	0.00819728	1	4	5	91
Biological Process	GO:0000375	RNA splicing, via transesterification reactions	0.00828441	0	6	6	128
Biological Process	GO:0000377	RNA splicing, via transesterification reactions with bulged adenosine as nucleophile	0.00828441	0	6	6	128
Biological Process	GO:0046683	response to organophosphorus	0.00857501	5	0	5	92
Biological Process	GO:0042312	regulation of vasodilation	0.00858007	2	1	3	31
Biological Process	GO:0044249	cellular biosynthetic process	0.00877498	34	21	55	3024
Cellular Component	GO:0060205	cytoplasmic membrane-bounded vesicle lumen	0.0104567	3	0	3	32
Biological Process	GO:0007623	circadian rhythm	0.00896465	1	4	5	93
Molecular Function	GO:0016769	transferase activity, transferring nitrogenous groups	0.00629069	3	0	3	26
Molecular Function	GO:0003824	catalytic activity	0.0068427	51	23	74	4026
Biological Process	GO:0006979	response to oxidative stress	0.00947828	6	2	8	215
Biological Process	GO:0032637	interleukin-8 production	0.00947877	2	0	2	11
Biological Process	GO:0032677	regulation of interleukin-8 production	0.00947877	2	0	2	11
Cellular Component	GO:0043226	organelle	0.0127124	80	39	119	7518
Cellular Component	GO:0031982	vesicle	0.0143836	35	10	45	2327
Cellular Component	GO:0031983	vesicle lumen	0.015556	3	0	3	37
Cellular Component	GO:0031988	membrane-bounded vesicle	0.0167453	34	9	43	2221
Cellular Component	GO:0030141	secretory granule	0.0171298	5	0	5	105
Cellular Component	GO:0099503	secretory vesicle	0.0171298	5	0	5	105
Cellular Component	GO:0044464	cell part	0.0187092	85	46	131	8556
Cellular Component	GO:0043025	neuronal cell body	0.018836	1	1	2	15
Cellular Component	GO:0005623	cell	0.0190044	85	46	131	8558
Biological Process	GO:0034654	nucleobase-containing compound biosynthetic process	0.00981522	21	19	40	2050
Biological Process	GO:0010243	response to organonitrogen compound	0.0100799	8	4	12	407
Biological Process	GO:0051091	positive regulation of sequence-specific DNA binding transcription factor activity	0.0102067	3	2	5	96
Biological Process	GO:0071826	ribonucleoprotein complex subunit organization	0.0102067	1	4	5	96
Biological Process	GO:0002444	myeloid leukocyte mediated immunity	0.0102094	1	2	3	33
Biological Process	GO:0008652	cellular amino acid biosynthetic process	0.0102094	3	0	3	33
Biological Process	GO:0042311	vasodilation	0.0102094	2	1	3	33
Biological Process	GO:0051090	regulation of sequence-specific DNA binding transcription factor activity	0.0106198	4	2	6	135
Biological Process	GO:0045639	positive regulation of myeloid cell differentiation	0.0110867	1	2	3	34
Biological Process	GO:1901362	organic cyclic compound biosynthetic process	0.0112154	22	19	41	2131
Biological Process	GO:2000649	regulation of sodium ion transmembrane transporter activity	0.0112729	1	1	2	12
Biological Process	GO:0032774	RNA biosynthetic process	0.0112807	18	18	36	1812
Biological Process	GO:0019438	aromatic compound biosynthetic process	0.0113489	21	19	40	2068
Biological Process	GO:0006405	RNA export from nucleus	0.0114223	0	4	4	64
Biological Process	GO:0034645	cellular macromolecule biosynthetic process	0.0122284	27	20	47	2535
Biological Process	GO:0008152	metabolic process	0.0125027	70	40	110	7121
Biological Process	GO:0048522	positive regulation of cellular process	0.0125181	27	12	39	2016
Biological Process	GO:0019318	hexose metabolic process	0.0126089	6	1	7	182
Biological Process	GO:0051707	response to other organism	0.0129287	8	4	12	421
Biological Process	GO:0045765	regulation of angiogenesis	0.0129654	5	1	6	141
Biological Process	GO:0090501	RNA phosphodiester bond hydrolysis	0.0129685	2	1	3	36
Biological Process	GO:0001659	temperature homeostasis	0.0132037	1	1	2	13
Biological Process	GO:1901071	glucosamine-containing compound metabolic process	0.0132037	1	1	2	13
Biological Process	GO:0051168	nuclear export	0.0133536	0	4	4	67
Biological Process	GO:0006638	neutral lipid metabolic process	0.0135534	5	0	5	103
Biological Process	GO:0006639	acylglycerol metabolic process	0.0135534	5	0	5	103
Biological Process	GO:0001696	gastric acid secretion	0.0137201	1	0	1	1
Biological Process	GO:0006529	asparagine biosynthetic process	0.0137201	1	0	1	1
Biological Process	GO:0006671	phytosphingosine metabolic process	0.0137201	0	1	1	1
Biological Process	GO:0006858	extracellular transport	0.0137201	1	0	1	1
Biological Process	GO:0008614	pyridoxine metabolic process	0.0137201	1	0	1	1
Biological Process	GO:0009157	deoxyribonucleoside monophosphate biosynthetic process	0.0137201	1	0	1	1
Biological Process	GO:0009177	pyrimidine deoxyribonucleoside monophosphate biosynthetic process	0.0137201	1	0	1	1
Biological Process	GO:0015960	diadenosine polyphosphate biosynthetic process	0.0137201	1	0	1	1
Biological Process	GO:0019087	transformation of host cell by virus	0.0137201	1	0	1	1
Biological Process	GO:0042816	vitamin B6 metabolic process	0.0137201	1	0	1	1
Biological Process	GO:0072183	negative regulation of nephron tubule epithelial cell differentiation	0.0137201	1	0	1	1
Biological Process	GO:2000697	negative regulation of epithelial cell differentiation involved in kidney development	0.0137201	1	0	1	1
Biological Process	GO:0002262	myeloid cell homeostasis	0.0139736	2	1	3	37
Biological Process	GO:0043207	response to external biotic stimulus	0.0143241	8	4	12	427
Biological Process	GO:1901576	organic substance biosynthetic process	0.0143893	34	21	55	3096
Biological Process	GO:0006793	phosphorus metabolic process	0.014462	27	11	38	1970
Molecular Function	GO:0016798	hydrolase activity, acting on glycosyl bonds	0.0101391	2	4	6	125
Molecular Function	GO:0005126	cytokine receptor binding	0.0128175	2	3	5	95
Molecular Function	GO:0005172	vascular endothelial growth factor receptor binding	0.012829	1	1	2	12
Molecular Function	GO:0016411	acylglycerol O-acyltransferase activity	0.012829	2	0	2	12
Molecular Function	GO:0001883	purine nucleoside binding	0.0140057	19	5	24	1026
Molecular Function	GO:0032550	purine ribonucleoside binding	0.0140057	19	5	24	1026
Molecular Function	GO:0032549	ribonucleoside binding	0.0141617	19	5	24	1027
Molecular Function	GO:0001882	nucleoside binding	0.0144777	19	5	24	1029
Molecular Function	GO:0004611	phosphoenolpyruvate carboxykinase activity	0.0146827	1	0	1	1
Molecular Function	GO:0016160	amylase activity	0.0146827	0	1	1	1
Molecular Function	GO:0042083	5,10-methylenetetrahydrofolate-dependent methyltransferase activity	0.0146827	1	0	1	1
Molecular Function	GO:0070815	peptidyl-lysine 5-dioxygenase activity	0.0146827	0	1	1	1
Biological Process	GO:0040007	growth	0.0155352	12	5	17	702
Biological Process	GO:1901698	response to nitrogen compound	0.0155726	8	4	12	432
Biological Process	GO:0044711	single-organism biosynthetic process	0.0156642	11	5	16	647
Molecular Function	GO:0016705	oxidoreductase activity, acting on paired donors, with incorporation or reduction of molecular oxygen	0.0163497	4	1	5	101
Molecular Function	GO:0016829	lyase activity	0.0180951	5	1	6	142
Molecular Function	GO:0097367	carbohydrate derivative binding	0.0183087	21	5	26	1164
Molecular Function	GO:0004553	hydrolase activity, hydrolyzing O-glycosyl compounds	0.0183371	2	3	5	104
Biological Process	GO:0031325	positive regulation of cellular metabolic process	0.0161403	17	6	23	1052
Biological Process	GO:0009058	biosynthetic process	0.0171149	35	21	56	3191
Biological Process	GO:0009607	response to biotic stimulus	0.0171782	8	4	12	438
Biological Process	GO:0046717	acid secretion	0.0172483	1	2	3	40
Biological Process	GO:0006658	phosphatidylserine metabolic process	0.017459	0	2	2	15
Biological Process	GO:0071375	cellular response to peptide hormone stimulus	0.017459	1	1	2	15
Biological Process	GO:1901653	cellular response to peptide	0.017459	1	1	2	15
Biological Process	GO:1901293	nucleoside phosphate biosynthetic process	0.0182593	6	2	8	242
Biological Process	GO:0005996	monosaccharide metabolic process	0.0182662	6	1	7	196
Biological Process	GO:0006631	fatty acid metabolic process	0.0182662	4	3	7	196
Biological Process	GO:0065009	regulation of molecular function	0.0183254	23	6	29	1430
Biological Process	GO:0030968	endoplasmic reticulum unfolded protein response	0.018427	3	0	3	41
Biological Process	GO:0034620	cellular response to unfolded protein	0.018427	3	0	3	41
Biological Process	GO:0008284	positive regulation of cell proliferation	0.0186689	3	5	8	243
Biological Process	GO:0043085	positive regulation of catalytic activity	0.0188911	11	2	13	497
Biological Process	GO:0001525	angiogenesis	0.0191998	6	1	7	198
Biological Process	GO:0043627	response to estrogen	0.0192506	4	2	6	154
Biological Process	GO:0034976	response to endoplasmic reticulum stress	0.0194802	4	0	4	75
Biological Process	GO:0009314	response to radiation	0.019565	6	4	10	343
Biological Process	GO:0032874	positive regulation of stress-activated MAPK cascade	0.0196494	3	0	3	42
Biological Process	GO:0070304	positive regulation of stress-activated protein kinase signaling cascade	0.0196494	3	0	3	42
Biological Process	GO:0065003	macromolecular complex assembly	0.019913	14	6	20	895
Biological Process	GO:0009408	response to heat	0.0203495	4	0	4	76
Biological Process	GO:0071704	organic substance metabolic process	0.0219227	62	37	99	6353
Biological Process	GO:0051241	negative regulation of multicellular organismal process	0.0221584	6	4	10	350
Biological Process	GO:0097529	myeloid leukocyte migration	0.022159	1	3	4	78
Biological Process	GO:0006636	unsaturated fatty acid biosynthetic process	0.0222135	0	2	2	17
Biological Process	GO:1903510	mucopolysaccharide metabolic process	0.0222135	2	0	2	17
Biological Process	GO:0003018	vascular process in circulatory system	0.0223117	3	2	5	117
Biological Process	GO:0030595	leukocyte chemotaxis	0.0223117	1	4	5	117
Biological Process	GO:0034660	ncRNA metabolic process	0.0227536	5	1	6	160
Biological Process	GO:0051186	cofactor metabolic process	0.0232699	7	0	7	206
Biological Process	GO:0045893	positive regulation of transcription, DNA-templated	0.0233765	4	2	6	161
Biological Process	GO:1902680	positive regulation of RNA biosynthetic process	0.0233765	4	2	6	161
Biological Process	GO:1903508	positive regulation of nucleic acid-templated transcription	0.0233765	4	2	6	161
Biological Process	GO:0006986	response to unfolded protein	0.0235796	3	0	3	45
Biological Process	GO:0033554	cellular response to stress	0.0243246	15	4	19	855
Biological Process	GO:0032479	regulation of type I interferon production	0.0247685	2	0	2	18
Biological Process	GO:0051084	'de novo' posttranslational protein folding	0.0247685	2	0	2	18
Biological Process	GO:0010604	positive regulation of macromolecule metabolic process	0.0253828	15	5	20	918
Biological Process	GO:0006633	fatty acid biosynthetic process	0.026419	1	2	3	47
Biological Process	GO:0090305	nucleic acid phosphodiester bond hydrolysis	0.026419	2	1	3	47
Biological Process	GO:0050673	epithelial cell proliferation	0.0266635	4	2	6	166
Biological Process	GO:0006000	fructose metabolic process	0.0272533	1	0	1	2
Biological Process	GO:0006001	fructose catabolic process	0.0272533	1	0	1	2
Biological Process	GO:0006041	glucosamine metabolic process	0.0272533	1	0	1	2
Biological Process	GO:0006103	2-oxoglutarate metabolic process	0.0272533	1	0	1	2
Biological Process	GO:0006555	methionine metabolic process	0.0272533	1	0	1	2
Biological Process	GO:0006561	proline biosynthetic process	0.0272533	1	0	1	2
Biological Process	GO:0006844	acyl carnitine transport	0.0272533	1	0	1	2
Biological Process	GO:0008054	negative regulation of cyclin-dependent protein serine/threonine kinase by cyclin degradation	0.0272533	1	0	1	2
Biological Process	GO:0009086	methionine biosynthetic process	0.0272533	1	0	1	2
Biological Process	GO:0009162	deoxyribonucleoside monophosphate metabolic process	0.0272533	1	0	1	2
Biological Process	GO:0009176	pyrimidine deoxyribonucleoside monophosphate metabolic process	0.0272533	1	0	1	2
Biological Process	GO:0009200	deoxyribonucleoside triphosphate metabolic process	0.0272533	1	0	1	2
Biological Process	GO:0009202	deoxyribonucleoside triphosphate biosynthetic process	0.0272533	1	0	1	2
Biological Process	GO:0009211	pyrimidine deoxyribonucleoside triphosphate metabolic process	0.0272533	1	0	1	2
Biological Process	GO:0009212	pyrimidine deoxyribonucleoside triphosphate biosynthetic process	0.0272533	1	0	1	2
Biological Process	GO:0010612	regulation of cardiac muscle adaptation	0.0272533	0	1	1	2
Biological Process	GO:0014887	cardiac muscle adaptation	0.0272533	0	1	1	2
Biological Process	GO:0015959	diadenosine polyphosphate metabolic process	0.0272533	1	0	1	2
Biological Process	GO:0018158	protein oxidation	0.0272533	1	0	1	2
Biological Process	GO:0030261	chromosome condensation	0.0272533	1	0	1	2
Biological Process	GO:0032429	regulation of phospholipase A2 activity	0.0272533	0	1	1	2
Biological Process	GO:0032430	positive regulation of phospholipase A2 activity	0.0272533	0	1	1	2
Biological Process	GO:0034201	response to oleic acid	0.0272533	1	0	1	2
Biological Process	GO:0035476	angioblast cell migration	0.0272533	1	0	1	2
Biological Process	GO:0036289	peptidyl-serine autophosphorylation	0.0272533	1	0	1	2
Biological Process	GO:0042636	negative regulation of hair cycle	0.0272533	0	1	1	2
Biological Process	GO:0043102	amino acid salvage	0.0272533	1	0	1	2
Biological Process	GO:0045736	negative regulation of cyclin-dependent protein serine/threonine kinase activity	0.0272533	1	0	1	2
Biological Process	GO:0070070	proton-transporting V-type ATPase complex assembly	0.0272533	1	0	1	2
Biological Process	GO:0071265	L-methionine biosynthetic process	0.0272533	1	0	1	2
Biological Process	GO:0071267	L-methionine salvage	0.0272533	1	0	1	2
Biological Process	GO:1903332	regulation of protein folding	0.0272533	1	0	1	2
Biological Process	GO:1904030	negative regulation of cyclin-dependent protein kinase activity	0.0272533	1	0	1	2
Biological Process	GO:0030857	negative regulation of epithelial cell differentiation	0.0274371	1	1	2	19
Biological Process	GO:0035809	regulation of urine volume	0.0274371	1	1	2	19
Biological Process	GO:1902107	positive regulation of leukocyte differentiation	0.0279044	1	2	3	48
Biological Process	GO:0006796	phosphate-containing compound metabolic process	0.0282239	25	11	36	1930
Biological Process	GO:0060326	cell chemotaxis	0.028664	1	4	5	125
Molecular Function	GO:0004683	calmodulin-dependent protein kinase activity	0.0224496	1	1	2	16
Biological Process	GO:0009059	macromolecule biosynthetic process	0.0291863	27	20	47	2664
Biological Process	GO:0035967	cellular response to topologically incorrect protein	0.0294335	3	0	3	49
Biological Process	GO:0043462	regulation of ATPase activity	0.0294335	3	0	3	49
Biological Process	GO:0006066	alcohol metabolic process	0.0297899	3	4	7	217
Biological Process	GO:0032606	type I interferon production	0.0302158	2	0	2	20
Biological Process	GO:0032722	positive regulation of chemokine production	0.0302158	2	0	2	20
Biological Process	GO:0061448	connective tissue development	0.0303608	2	2	4	86
Cellular Component	GO:0000323	lytic vacuole	0.0288345	6	1	7	207
Biological Process	GO:0010628	positive regulation of gene expression	0.0310955	5	2	7	219
Biological Process	GO:0055082	cellular chemical homeostasis	0.0313569	6	5	11	424
Molecular Function	GO:0016830	carbon-carbon lyase activity	0.0264747	3	0	3	44
Molecular Function	GO:0015651	quaternary ammonium group transmembrane transporter activity	0.0291514	1	0	1	2
Molecular Function	GO:0016623	oxidoreductase activity, acting on the aldehyde or oxo group of donors, oxygen as acceptor	0.0291514	1	0	1	2
Molecular Function	GO:0016668	oxidoreductase activity, acting on a sulfur group of donors, NAD(P) as acceptor	0.0291514	1	0	1	2
Molecular Function	GO:0016726	oxidoreductase activity, acting on CH or CH2 groups, NAD or NADP as acceptor	0.0291514	1	0	1	2
Molecular Function	GO:0016727	oxidoreductase activity, acting on CH or CH2 groups, oxygen as acceptor	0.0291514	1	0	1	2
Molecular Function	GO:0047635	alanine-oxo-acid transaminase activity	0.0291514	1	0	1	2
Biological Process	GO:0010563	negative regulation of phosphorus metabolic process	0.0324393	6	1	7	221
Biological Process	GO:0045936	negative regulation of phosphate metabolic process	0.0324393	6	1	7	221
Biological Process	GO:0072330	monocarboxylic acid biosynthetic process	0.0326222	1	2	3	51
Biological Process	GO:0009888	tissue development	0.0328638	15	11	26	1312
Biological Process	GO:0002367	cytokine production involved in immune response	0.0331012	2	0	2	21
Biological Process	GO:0009066	aspartate family amino acid metabolic process	0.0331012	2	0	2	21
Biological Process	GO:0034381	plasma lipoprotein particle clearance	0.0331012	2	0	2	21
Biological Process	GO:0043902	positive regulation of multi-organism process	0.0331012	1	1	2	21
Biological Process	GO:0006874	cellular calcium ion homeostasis	0.0331256	2	5	7	222
Biological Process	GO:0055074	calcium ion homeostasis	0.0338215	2	5	7	223
Molecular Function	GO:0016836	hydro-lyase activity	0.0314063	2	1	3	47
Molecular Function	GO:0001664	G-protein coupled receptor binding	0.0316218	2	3	5	120
Biological Process	GO:0051100	negative regulation of binding	0.0342815	2	1	3	52
Molecular Function	GO:0004620	phospholipase activity	0.0335535	1	3	4	83
Biological Process	GO:1903708	positive regulation of hemopoiesis	0.0359839	1	2	3	53
Biological Process	GO:1902305	regulation of sodium ion transmembrane transport	0.0360897	1	1	2	22
Biological Process	GO:0050801	ion homeostasis	0.036294	7	5	12	489
Biological Process	GO:0072503	cellular divalent inorganic cation homeostasis	0.0367029	2	5	7	227
Biological Process	GO:0034622	cellular macromolecular complex assembly	0.0367083	6	4	10	381
Biological Process	GO:0072507	divalent inorganic cation homeostasis	0.0389676	2	5	7	230
Biological Process	GO:0015931	nucleobase-containing compound transport	0.0391121	1	4	5	136
Biological Process	GO:0022613	ribonucleoprotein complex biogenesis	0.0391121	1	4	5	136
Biological Process	GO:0032309	icosanoid secretion	0.0391781	0	2	2	23
Biological Process	GO:0052646	alditol phosphate metabolic process	0.0391781	0	2	2	23
Biological Process	GO:0071715	icosanoid transport	0.0391781	0	2	2	23
Biological Process	GO:1901571	fatty acid derivative transport	0.0391781	0	2	2	23
Biological Process	GO:0051336	regulation of hydrolase activity	0.0392389	12	2	14	608
Biological Process	GO:0009611	response to wounding	0.0396566	5	4	9	333
Biological Process	GO:0008645	hexose transport	0.0401392	0	4	4	94
Biological Process	GO:0050658	RNA transport	0.0401392	0	4	4	94
Biological Process	GO:0051236	establishment of RNA localization	0.0401392	0	4	4	94
Biological Process	GO:0002115	store-operated calcium entry	0.0406021	1	0	1	3
Biological Process	GO:0006071	glycerol metabolic process	0.0406021	1	0	1	3
Biological Process	GO:0006531	aspartate metabolic process	0.0406021	1	0	1	3
Biological Process	GO:0006563	L-serine metabolic process	0.0406021	1	0	1	3
Biological Process	GO:0009084	glutamine family amino acid biosynthetic process	0.0406021	1	0	1	3
Biological Process	GO:0014805	smooth muscle adaptation	0.0406021	1	0	1	3
Biological Process	GO:0033260	nuclear DNA replication	0.0406021	0	1	1	3
Biological Process	GO:0033262	regulation of nuclear cell cycle DNA replication	0.0406021	0	1	1	3
Biological Process	GO:0042482	positive regulation of odontogenesis	0.0406021	0	1	1	3
Biological Process	GO:0044381	glucose import in response to insulin stimulus	0.0406021	0	1	1	3
Biological Process	GO:0046685	response to arsenic-containing substance	0.0406021	1	0	1	3
Biological Process	GO:0048885	neuromast deposition	0.0406021	0	1	1	3
Biological Process	GO:0060975	cardioblast migration to the midline involved in heart field formation	0.0406021	1	0	1	3
Biological Process	GO:0090185	negative regulation of kidney development	0.0406021	1	0	1	3
Biological Process	GO:1902946	protein localization to early endosome	0.0406021	1	0	1	3
Biological Process	GO:1902965	regulation of protein localization to early endosome	0.0406021	1	0	1	3
Biological Process	GO:0051254	positive regulation of RNA metabolic process	0.0409905	4	2	6	184
Biological Process	GO:0050657	nucleic acid transport	0.0414737	0	4	4	95
Biological Process	GO:0009165	nucleotide biosynthetic process	0.0421276	5	2	7	234
Biological Process	GO:0006261	DNA-dependent DNA replication	0.0423631	1	1	2	24
Biological Process	GO:0009117	nucleotide metabolic process	0.0425669	7	3	10	391
Biological Process	GO:0035150	regulation of tube size	0.0428331	2	2	4	96
Biological Process	GO:0050880	regulation of blood vessel size	0.0428331	2	2	4	96
Biological Process	GO:0080134	regulation of response to stress	0.0430226	11	3	14	616
Biological Process	GO:0007584	response to nutrient	0.0432201	3	0	3	57
Molecular Function	GO:0016835	carbon-oxygen lyase activity	0.0367853	2	1	3	50
Molecular Function	GO:0016628	oxidoreductase activity, acting on the CH-CH group of donors, NAD or NADP as acceptor	0.0374612	2	0	2	21
Biological Process	GO:0042326	negative regulation of phosphorylation	0.0437736	6	0	6	187
Biological Process	GO:0015749	monosaccharide transport	0.0442175	0	4	4	97
Biological Process	GO:0001568	blood vessel development	0.0442801	7	2	9	340
Biological Process	GO:0043487	regulation of RNA stability	0.0451345	2	1	3	58
Biological Process	GO:0048514	blood vessel morphogenesis	0.0453823	6	2	8	289
Biological Process	GO:0051924	regulation of calcium ion transport	0.0456269	1	3	4	98
Biological Process	GO:0006040	amino sugar metabolic process	0.0456416	1	1	2	25
Biological Process	GO:0007050	cell cycle arrest	0.0456416	1	1	2	25
Biological Process	GO:0009072	aromatic amino acid family metabolic process	0.0456416	2	0	2	25
Biological Process	GO:0031644	regulation of neurological system process	0.0456416	1	1	2	25
Biological Process	GO:0045686	negative regulation of glial cell differentiation	0.0456416	1	1	2	25
Biological Process	GO:0051931	regulation of sensory perception	0.0456416	1	1	2	25
Biological Process	GO:0044699	single-organism process	0.0460052	79	46	125	8560
Molecular Function	GO:0004308	exo-alpha-sialidase activity	0.0434091	1	0	1	3
Molecular Function	GO:0004563	beta-N-acetylhexosaminidase activity	0.0434091	0	1	1	3
Molecular Function	GO:0016215	acyl-CoA desaturase activity	0.0434091	1	0	1	3
Molecular Function	GO:0070546	L-phenylalanine aminotransferase activity	0.0434091	1	0	1	3
Molecular Function	GO:0004601	peroxidase activity	0.0442846	2	0	2	23
Molecular Function	GO:0016831	carboxy-lyase activity	0.0442846	2	0	2	23
Molecular Function	GO:0005496	steroid binding	0.0446424	1	2	3	54
Cellular Component	GO:0043229	intracellular organelle	0.0356283	74	33	107	6764
Cellular Component	GO:0044446	intracellular organelle part	0.0371291	46	18	64	3723
Biological Process	GO:0055065	metal ion homeostasis	0.0470313	5	5	10	398
Biological Process	GO:0006575	cellular modified amino acid metabolic process	0.0470612	2	2	4	99
Cellular Component	GO:0030139	endocytic vesicle	0.0388371	1	1	2	22
Biological Process	GO:0055086	nucleobase-containing small molecule metabolic process	0.0475513	8	3	11	454
Biological Process	GO:0006875	cellular metal ion homeostasis	0.0477967	4	5	9	345
Molecular Function	GO:0004519	endonuclease activity	0.046727	2	1	3	55
Biological Process	GO:0060548	negative regulation of cell death	0.0485044	6	2	8	293
Molecular Function	GO:0016684	oxidoreductase activity, acting on peroxide as acceptor	0.0478556	2	0	2	24
Biological Process	GO:0097190	apoptotic signaling pathway	0.0489375	7	0	7	242
Biological Process	GO:0002252	immune effector process	0.0493064	6	2	8	294
Cellular Component	GO:0005766	primary lysosome	0.0422478	1	0	1	3
Biological Process	GO:0021700	developmental maturation	0.0516188	2	3	5	147
Biological Process	GO:0031323	regulation of cellular metabolic process	0.0522659	31	20	51	3038
Biological Process	GO:0007041	lysosomal transport	0.0524664	1	1	2	27
Biological Process	GO:0007338	single fertilization	0.0524664	2	0	2	27
Biological Process	GO:0010464	regulation of mesenchymal cell proliferation	0.0524664	2	0	2	27
Biological Process	GO:0002443	leukocyte mediated immunity	0.0530472	2	2	4	103
Biological Process	GO:0008643	carbohydrate transport	0.0530472	0	4	4	103
Biological Process	GO:0009064	glutamine family amino acid metabolic process	0.0532051	3	0	3	62
Biological Process	GO:0043648	dicarboxylic acid metabolic process	0.0532051	3	0	3	62
Biological Process	GO:0090407	organophosphate biosynthetic process	0.0534458	6	2	8	299
Biological Process	GO:0003096	renal sodium ion transport	0.053769	1	0	1	4
Biological Process	GO:0003413	chondrocyte differentiation involved in endochondral bone morphogenesis	0.053769	1	0	1	4
Biological Process	GO:0017062	respiratory chain complex III assembly	0.053769	1	0	1	4
Biological Process	GO:0034238	macrophage fusion	0.053769	1	0	1	4
Biological Process	GO:0034239	regulation of macrophage fusion	0.053769	1	0	1	4
Biological Process	GO:0060142	regulation of syncytium formation by plasma membrane fusion	0.053769	1	0	1	4
Biological Process	GO:0072135	kidney mesenchymal cell proliferation	0.053769	1	0	1	4
Biological Process	GO:0072182	regulation of nephron tubule epithelial cell differentiation	0.053769	1	0	1	4
Biological Process	GO:0006260	DNA replication	0.0546057	1	3	4	104
Biological Process	GO:0006790	sulfur compound metabolic process	0.0549789	6	0	6	198
Biological Process	GO:0006816	calcium ion transport	0.0549789	3	3	6	198
Biological Process	GO:0009112	nucleobase metabolic process	0.0553243	3	0	3	63
Biological Process	GO:0010522	regulation of calcium ion transport into cytosol	0.0553243	0	3	3	63
Biological Process	GO:0010950	positive regulation of endopeptidase activity	0.0553243	3	0	3	63
Biological Process	GO:0046486	glycerolipid metabolic process	0.0554421	5	2	7	249
Biological Process	GO:0044093	positive regulation of molecular function	0.0558377	13	2	15	699
Biological Process	GO:0044092	negative regulation of molecular function	0.0560341	6	2	8	302
Biological Process	GO:0009893	positive regulation of metabolic process	0.056118	17	7	24	1254
Biological Process	GO:0031324	negative regulation of cellular metabolic process	0.056228	8	5	13	582
Molecular Function	GO:0016788	hydrolase activity, acting on ester bonds	0.0517289	7	6	13	537
Biological Process	GO:0006006	glucose metabolic process	0.0577966	4	0	4	106
Biological Process	GO:0008285	negative regulation of cell proliferation	0.0579956	4	1	5	152
Biological Process	GO:0006753	nucleoside phosphate metabolic process	0.0584021	7	3	10	414
Biological Process	GO:2000026	regulation of multicellular organismal development	0.0595374	10	7	17	826
Biological Process	GO:0006778	porphyrin-containing compound metabolic process	0.0596282	2	0	2	29
Biological Process	GO:0030282	bone mineralization	0.0596282	2	0	2	29
Biological Process	GO:0035337	fatty-acyl-CoA metabolic process	0.0596282	2	0	2	29
Biological Process	GO:0046470	phosphatidylcholine metabolic process	0.0596282	0	2	2	29
Biological Process	GO:0048024	regulation of mRNA splicing, via spliceosome	0.0596282	0	2	2	29
Biological Process	GO:0060401	cytosolic calcium ion transport	0.0596821	0	3	3	65
Biological Process	GO:0060402	calcium ion transport into cytosol	0.0596821	0	3	3	65
Biological Process	GO:1901615	organic hydroxy compound metabolic process	0.0605238	4	4	8	307
Biological Process	GO:0051052	regulation of DNA metabolic process	0.0606677	0	5	5	154
Biological Process	GO:0010038	response to metal ion	0.0614293	6	1	7	255
Biological Process	GO:0080135	regulation of cellular response to stress	0.0614293	6	1	7	255
Biological Process	GO:0002250	adaptive immune response	0.0619199	3	0	3	66
Biological Process	GO:0006403	RNA localization	0.0627669	0	4	4	109
Biological Process	GO:2000021	regulation of ion homeostasis	0.0627669	0	4	4	109
Biological Process	GO:0007586	digestion	0.0633283	1	1	2	30
Biological Process	GO:0008585	female gonad development	0.0633283	2	0	2	30
Biological Process	GO:0009648	photoperiodism	0.0633283	0	2	2	30
Biological Process	GO:0010463	mesenchymal cell proliferation	0.0633283	2	0	2	30
Biological Process	GO:0030218	erythrocyte differentiation	0.0633283	1	1	2	30
Biological Process	GO:0031623	receptor internalization	0.0633283	1	1	2	30
Biological Process	GO:0032642	regulation of chemokine production	0.0633283	2	0	2	30
Biological Process	GO:0034101	erythrocyte homeostasis	0.0633283	1	1	2	30
Biological Process	GO:0046473	phosphatidic acid metabolic process	0.0633283	1	1	2	30
Biological Process	GO:0046545	development of primary female sexual characteristics	0.0633283	2	0	2	30
Biological Process	GO:0060914	heart formation	0.0633283	1	1	2	30
Biological Process	GO:0030856	regulation of epithelial cell differentiation	0.0641964	2	1	3	67
Biological Process	GO:0048872	homeostasis of number of cells	0.0641964	2	1	3	67
Biological Process	GO:0043269	regulation of ion transport	0.064275	4	4	8	311
Biological Process	GO:0010952	positive regulation of peptidase activity	0.0665113	3	0	3	68
Biological Process	GO:0000097	sulfur amino acid biosynthetic process	0.0667565	1	0	1	5
Biological Process	GO:0002719	negative regulation of cytokine production involved in immune response	0.0667565	1	0	1	5
Biological Process	GO:0003011	involuntary skeletal muscle contraction	0.0667565	1	0	1	5
Biological Process	GO:0003318	cell migration to the midline involved in heart development	0.0667565	1	0	1	5
Biological Process	GO:0003339	regulation of mesenchymal to epithelial transition involved in metanephros morphogenesis	0.0667565	1	0	1	5
Biological Process	GO:0006528	asparagine metabolic process	0.0667565	1	0	1	5
Biological Process	GO:0006560	proline metabolic process	0.0667565	1	0	1	5
Biological Process	GO:0007494	midgut development	0.0667565	0	1	1	5
Biological Process	GO:0015697	quaternary ammonium group transport	0.0667565	1	0	1	5
Biological Process	GO:0031065	positive regulation of histone deacetylation	0.0667565	1	0	1	5
Biological Process	GO:0031954	positive regulation of protein autophosphorylation	0.0667565	1	0	1	5
Biological Process	GO:0032717	negative regulation of interleukin-8 production	0.0667565	1	0	1	5
Biological Process	GO:0033198	response to ATP	0.0667565	1	0	1	5
Biological Process	GO:0043536	positive regulation of blood vessel endothelial cell migration	0.0667565	1	0	1	5
Biological Process	GO:0046686	response to cadmium ion	0.0667565	1	0	1	5
Biological Process	GO:0048630	skeletal muscle tissue growth	0.0667565	1	0	1	5
Biological Process	GO:0048631	regulation of skeletal muscle tissue growth	0.0667565	1	0	1	5
Biological Process	GO:0048845	venous blood vessel morphogenesis	0.0667565	1	0	1	5
Biological Process	GO:0060644	mammary gland epithelial cell differentiation	0.0667565	0	1	1	5
Biological Process	GO:0060841	venous blood vessel development	0.0667565	1	0	1	5
Biological Process	GO:0070071	proton-transporting two-sector ATPase complex assembly	0.0667565	1	0	1	5
Biological Process	GO:0090312	positive regulation of protein deacetylation	0.0667565	1	0	1	5
Biological Process	GO:0014014	negative regulation of gliogenesis	0.0671041	1	1	2	31
Biological Process	GO:0042743	hydrogen peroxide metabolic process	0.0671041	2	0	2	31
Biological Process	GO:0070555	response to interleukin-1	0.0671041	2	0	2	31
Biological Process	GO:0030003	cellular cation homeostasis	0.0672512	4	5	9	369
Molecular Function	GO:0004939	beta-adrenergic receptor activity	0.0574589	1	0	1	4
Molecular Function	GO:0016717	oxidoreductase activity, acting on paired donors, with oxidation of a pair of donors resulting in the reduction of molecular oxygen to two molecules of water	0.0574589	1	0	1	4
Molecular Function	GO:0016728	oxidoreductase activity, acting on CH or CH2 groups, disulfide as acceptor	0.0574589	1	0	1	4
Molecular Function	GO:0004518	nuclease activity	0.0576189	3	1	4	99
Molecular Function	GO:0016787	hydrolase activity	0.057953	16	16	32	1659
Biological Process	GO:0019219	regulation of nucleobase-containing compound metabolic process	0.0684879	21	12	33	1868
Biological Process	GO:0051348	negative regulation of transferase activity	0.0688641	3	0	3	69
Biological Process	GO:2000116	regulation of cysteine-type endopeptidase activity	0.0688641	3	0	3	69
Biological Process	GO:0001822	kidney development	0.0690989	2	3	5	160
Biological Process	GO:0043161	proteasome-mediated ubiquitin-dependent protein catabolic process	0.0697335	4	0	4	113
Biological Process	GO:0032602	chemokine production	0.0709527	2	0	2	32
Biological Process	GO:0042551	neuron maturation	0.0709527	0	2	2	32
Biological Process	GO:0043066	negative regulation of apoptotic process	0.0711301	5	2	7	264
Biological Process	GO:0006641	triglyceride metabolic process	0.0712544	3	0	3	70
Biological Process	GO:0019637	organophosphate metabolic process	0.0712719	9	5	14	664
Biological Process	GO:0009892	negative regulation of metabolic process	0.071891	9	7	16	786
Biological Process	GO:0050900	leukocyte migration	0.0720469	1	4	5	162
Biological Process	GO:0048518	positive regulation of biological process	0.072129	27	15	42	2482
Biological Process	GO:0071621	granulocyte chemotaxis	0.0736817	1	2	3	71
Biological Process	GO:0030162	regulation of proteolysis	0.0741259	5	1	6	214
Biological Process	GO:0045934	negative regulation of nucleobase-containing compound metabolic process	0.0741259	3	3	6	214
Biological Process	GO:0033013	tetrapyrrole metabolic process	0.0748717	2	0	2	33
Biological Process	GO:0072091	regulation of stem cell proliferation	0.0748717	2	0	2	33
Biological Process	GO:0002761	regulation of myeloid leukocyte differentiation	0.0761456	1	2	3	72
Biological Process	GO:0052548	regulation of endopeptidase activity	0.0761456	3	0	3	72
Biological Process	GO:0072001	renal system development	0.0765971	2	3	5	165
Biological Process	GO:0043069	negative regulation of programmed cell death	0.0768943	5	2	7	269
Biological Process	GO:0097193	intrinsic apoptotic signaling pathway	0.077082	4	0	4	117
Biological Process	GO:0009056	catabolic process	0.0776082	16	3	19	981
Biological Process	GO:0007517	muscle organ development	0.0780931	4	2	6	217
Biological Process	GO:0031327	negative regulation of cellular biosynthetic process	0.0780931	3	3	6	217
Biological Process	GO:0006873	cellular ion homeostasis	0.0786223	4	5	9	381
Biological Process	GO:0006576	cellular biogenic amine metabolic process	0.0786456	1	2	3	73
Biological Process	GO:0035725	sodium ion transmembrane transport	0.0788582	1	1	2	34
Biological Process	GO:0055081	anion homeostasis	0.0788582	2	0	2	34
Biological Process	GO:0002328	pro-B cell differentiation	0.079567	1	0	1	6
Biological Process	GO:0002385	mucosal immune response	0.079567	0	1	1	6
Biological Process	GO:0002887	negative regulation of myeloid leukocyte mediated immunity	0.079567	1	0	1	6
Biological Process	GO:0003337	mesenchymal to epithelial transition involved in metanephros morphogenesis	0.079567	1	0	1	6
Biological Process	GO:0006524	alanine catabolic process	0.079567	1	0	1	6
Biological Process	GO:0006670	sphingosine metabolic process	0.079567	0	1	1	6
Biological Process	GO:0006787	porphyrin-containing compound catabolic process	0.079567	1	0	1	6
Biological Process	GO:0006921	cellular component disassembly involved in execution phase of apoptosis	0.079567	1	0	1	6
Biological Process	GO:0009080	pyruvate family amino acid catabolic process	0.079567	1	0	1	6
Biological Process	GO:0017121	phospholipid scrambling	0.079567	0	1	1	6
Biological Process	GO:0031649	heat generation	0.079567	0	1	1	6
Biological Process	GO:0031650	regulation of heat generation	0.079567	0	1	1	6
Biological Process	GO:0032731	positive regulation of interleukin-1 beta production	0.079567	1	0	1	6
Biological Process	GO:0032733	positive regulation of interleukin-10 production	0.079567	1	0	1	6
Biological Process	GO:0032757	positive regulation of interleukin-8 production	0.079567	1	0	1	6
Biological Process	GO:0033015	tetrapyrrole catabolic process	0.079567	1	0	1	6
Biological Process	GO:0044794	positive regulation by host of viral process	0.079567	1	0	1	6
Biological Process	GO:0045605	negative regulation of epidermal cell differentiation	0.079567	0	1	1	6
Biological Process	GO:0045683	negative regulation of epidermis development	0.079567	0	1	1	6
Biological Process	GO:0046323	glucose import	0.079567	0	1	1	6
Biological Process	GO:0046519	sphingoid metabolic process	0.079567	0	1	1	6
Biological Process	GO:0046719	regulation by virus of viral protein levels in host cell	0.079567	1	0	1	6
Biological Process	GO:0048524	positive regulation of viral process	0.079567	1	0	1	6
Biological Process	GO:0060029	convergent extension involved in organogenesis	0.079567	1	0	1	6
Biological Process	GO:0060350	endochondral bone morphogenesis	0.079567	1	0	1	6
Biological Process	GO:0060351	cartilage development involved in endochondral bone morphogenesis	0.079567	1	0	1	6
Biological Process	GO:0061588	calcium activated phospholipid scrambling	0.079567	0	1	1	6
Biological Process	GO:0072160	nephron tubule epithelial cell differentiation	0.079567	1	0	1	6
Biological Process	GO:0072161	mesenchymal cell differentiation involved in kidney development	0.079567	1	0	1	6
Biological Process	GO:0072210	metanephric nephron development	0.079567	1	0	1	6
Biological Process	GO:0072273	metanephric nephron morphogenesis	0.079567	1	0	1	6
Biological Process	GO:0072283	metanephric renal vesicle morphogenesis	0.079567	1	0	1	6
Biological Process	GO:0097035	regulation of membrane lipid distribution	0.079567	0	1	1	6
Biological Process	GO:2000696	regulation of epithelial cell differentiation involved in kidney development	0.079567	1	0	1	6
Biological Process	GO:2001012	mesenchymal cell differentiation involved in renal system development	0.079567	1	0	1	6
Biological Process	GO:0051480	regulation of cytosolic calcium ion concentration	0.0797155	0	5	5	167
Biological Process	GO:0097530	granulocyte migration	0.0811813	1	2	3	74
Cellular Component	GO:0044450	microtubule organizing center part	0.0490633	1	1	2	25
Cellular Component	GO:0044429	mitochondrial part	0.0496588	10	0	10	386
Biological Process	GO:0044255	cellular lipid metabolic process	0.0816402	8	5	13	618
Molecular Function	GO:0016298	lipase activity	0.0611385	1	3	4	101
Biological Process	GO:0051262	protein tetramerization	0.0829099	2	0	2	35
Biological Process	GO:0006766	vitamin metabolic process	0.0837522	3	0	3	75
Biological Process	GO:0019725	cellular homeostasis	0.0839818	6	5	11	502
Biological Process	GO:0051259	protein oligomerization	0.0840501	7	1	8	330
Cellular Component	GO:0034774	secretory granule lumen	0.0526658	2	0	2	26
Biological Process	GO:0044282	small molecule catabolic process	0.0848042	4	0	4	121
Biological Process	GO:0051253	negative regulation of RNA metabolic process	0.0861542	3	2	5	171
Biological Process	GO:0007049	cell cycle	0.0862219	12	8	20	1058
Biological Process	GO:0032845	negative regulation of homeostatic process	0.0863578	3	0	3	76
Biological Process	GO:0046058	cAMP metabolic process	0.0863578	1	2	3	76
Biological Process	GO:1901135	carbohydrate derivative metabolic process	0.0868168	9	5	14	685
Biological Process	GO:0043618	regulation of transcription from RNA polymerase II promoter in response to stress	0.087024	2	0	2	36
Biological Process	GO:0043620	regulation of DNA-templated transcription in response to stress	0.087024	2	0	2	36
Biological Process	GO:0045944	positive regulation of transcription from RNA polymerase II promoter	0.087024	2	0	2	36
Biological Process	GO:0019222	regulation of metabolic process	0.0872431	36	24	60	3773
Biological Process	GO:0010557	positive regulation of macromolecule biosynthetic process	0.0878093	4	2	6	224
Biological Process	GO:0001944	vasculature development	0.0878821	7	2	9	390
Biological Process	GO:0045785	positive regulation of cell adhesion	0.0889976	3	0	3	77
Biological Process	GO:0002684	positive regulation of immune system process	0.0891902	5	5	10	449
Biological Process	GO:0055080	cation homeostasis	0.0891902	5	5	10	449
Biological Process	GO:0051240	positive regulation of multicellular organismal process	0.0900251	6	3	9	392
Biological Process	GO:0043170	macromolecule metabolic process	0.0906936	48	33	81	5296
Biological Process	GO:0097191	extrinsic apoptotic signaling pathway	0.0908355	4	0	4	124
Biological Process	GO:0006732	coenzyme metabolic process	0.0911581	5	0	5	174
Biological Process	GO:0061326	renal tubule development	0.0911984	1	1	2	37
Biological Process	GO:0097164	ammonium ion metabolic process	0.0916711	0	3	3	78
Biological Process	GO:0014706	striated muscle tissue development	0.0918188	4	3	7	281
Biological Process	GO:0000083	regulation of transcription involved in G1/S transition of mitotic cell cycle	0.0922029	0	1	1	7
Biological Process	GO:0002029	desensitization of G-protein coupled receptor protein signaling pathway	0.0922029	1	0	1	7
Biological Process	GO:0002251	organ or tissue specific immune response	0.0922029	0	1	1	7
Biological Process	GO:0003085	negative regulation of systemic arterial blood pressure	0.0922029	1	0	1	7
Biological Process	GO:0003338	metanephros morphogenesis	0.0922029	1	0	1	7
Biological Process	GO:0006522	alanine metabolic process	0.0922029	1	0	1	7
Biological Process	GO:0009078	pyruvate family amino acid metabolic process	0.0922029	1	0	1	7
Biological Process	GO:0022401	negative adaptation of signaling pathway	0.0922029	1	0	1	7
Biological Process	GO:0032480	negative regulation of type I interferon production	0.0922029	1	0	1	7
Biological Process	GO:0032613	interleukin-10 production	0.0922029	1	0	1	7
Biological Process	GO:0032653	regulation of interleukin-10 production	0.0922029	1	0	1	7
Biological Process	GO:0035456	response to interferon-beta	0.0922029	1	0	1	7
Biological Process	GO:0036003	positive regulation of transcription from RNA polymerase II promoter in response to stress	0.0922029	1	0	1	7
Biological Process	GO:0038089	positive regulation of cell migration by vascular endothelial growth factor signaling pathway	0.0922029	1	0	1	7
Biological Process	GO:0045776	negative regulation of blood pressure	0.0922029	1	0	1	7
Biological Process	GO:0048641	regulation of skeletal muscle tissue development	0.0922029	1	0	1	7
Biological Process	GO:0051187	cofactor catabolic process	0.0922029	1	0	1	7
Biological Process	GO:0097194	execution phase of apoptosis	0.0922029	1	0	1	7
Biological Process	GO:1901490	regulation of lymphangiogenesis	0.0922029	1	0	1	7
Biological Process	GO:0001655	urogenital system development	0.092859	2	3	5	175
Biological Process	GO:0006396	RNA processing	0.0933468	1	7	8	338
Biological Process	GO:0015711	organic anion transport	0.0936476	4	2	6	228
Molecular Function	GO:0005102	receptor binding	0.0644795	6	9	15	667
Biological Process	GO:0040013	negative regulation of locomotion	0.0943779	0	3	3	79
Biological Process	GO:0001933	negative regulation of protein phosphorylation	0.0945763	5	0	5	176
Biological Process	GO:0046903	secretion	0.0952446	6	5	11	514
Biological Process	GO:0097006	regulation of plasma lipoprotein particle levels	0.0954304	2	0	2	38
Biological Process	GO:0002221	pattern recognition receptor signaling pathway	0.0971174	3	0	3	80
Biological Process	GO:0050896	response to stimulus	0.0974423	47	29	76	4948
Biological Process	GO:0051172	negative regulation of nitrogen compound metabolic process	0.0981614	3	3	6	231
Biological Process	GO:0002819	regulation of adaptive immune response	0.0997178	2	0	2	39
Biological Process	GO:0007632	visual behavior	0.0997178	2	0	2	39
Biological Process	GO:0008630	intrinsic apoptotic signaling pathway in response to DNA damage	0.0997178	2	0	2	39
Biological Process	GO:0033273	response to vitamin	0.0997178	2	0	2	39
Biological Process	GO:0043488	regulation of mRNA stability	0.0997178	2	0	2	39
Biological Process	GO:0048469	cell maturation	0.0998892	1	2	3	81
Biological Process	GO:0051384	response to glucocorticoid	0.0998892	3	0	3	81
Biological Process	GO:0044260	cellular macromolecule metabolic process	0.100065	43	28	71	4592
Biological Process	GO:0010035	response to inorganic substance	0.10123	6	1	7	288
Biological Process	GO:0098771	inorganic ion homeostasis	0.10166	5	5	10	461
Biological Process	GO:0031328	positive regulation of cellular biosynthetic process	0.102616	5	2	7	289
Biological Process	GO:0006275	regulation of DNA replication	0.102693	0	3	3	82
Biological Process	GO:0033559	unsaturated fatty acid metabolic process	0.104058	0	2	2	40
Biological Process	GO:0043534	blood vessel endothelial cell migration	0.104058	1	1	2	40
Biological Process	GO:0051817	modification of morphology or physiology of other organism involved in symbiotic interaction	0.104058	2	0	2	40
Biological Process	GO:0000101	sulfur amino acid transport	0.104666	1	0	1	8
Biological Process	GO:0002069	columnar/cuboidal epithelial cell maturation	0.104666	1	0	1	8
Biological Process	GO:0003260	cardioblast migration	0.104666	1	0	1	8
Biological Process	GO:0023058	adaptation of signaling pathway	0.104666	1	0	1	8
Biological Process	GO:0031063	regulation of histone deacetylation	0.104666	1	0	1	8
Biological Process	GO:0031641	regulation of myelination	0.104666	0	1	1	8
Biological Process	GO:0031952	regulation of protein autophosphorylation	0.104666	1	0	1	8
Biological Process	GO:0032732	positive regulation of interleukin-1 production	0.104666	1	0	1	8
Biological Process	GO:0036010	protein localization to endosome	0.104666	1	0	1	8
Biological Process	GO:0044319	wound healing, spreading of cells	0.104666	0	1	1	8
Biological Process	GO:0045190	isotype switching	0.104666	1	0	1	8
Biological Process	GO:0045745	positive regulation of G-protein coupled receptor protein signaling pathway	0.104666	0	1	1	8
Biological Process	GO:0060026	convergent extension	0.104666	1	0	1	8
Biological Process	GO:0060974	cell migration involved in heart formation	0.104666	1	0	1	8
Biological Process	GO:0072077	renal vesicle morphogenesis	0.104666	1	0	1	8
Biological Process	GO:0072087	renal vesicle development	0.104666	1	0	1	8
Biological Process	GO:0090504	epiboly	0.104666	0	1	1	8
Biological Process	GO:0090505	epiboly involved in wound healing	0.104666	0	1	1	8
Biological Process	GO:0048519	negative regulation of biological process	0.105014	23	11	34	2011
Biological Process	GO:0010498	proteasomal protein catabolic process	0.105681	4	0	4	131
Biological Process	GO:0046942	carboxylic acid transport	0.107048	3	2	5	183
Biological Process	GO:0071705	nitrogen compound transport	0.107083	4	5	9	407
Biological Process	GO:0048523	negative regulation of cellular process	0.107664	19	10	29	1680
Biological Process	GO:0009746	response to hexose	0.108393	2	1	3	84
Biological Process	GO:0034284	response to monosaccharide	0.108393	2	1	3	84
Biological Process	GO:0007266	Rho protein signal transduction	0.10845	1	1	2	41
Biological Process	GO:0009142	nucleoside triphosphate biosynthetic process	0.10845	2	0	2	41
Biological Process	GO:0035023	regulation of Rho protein signal transduction	0.10845	1	1	2	41
Biological Process	GO:0046660	female sex differentiation	0.10845	2	0	2	41
Biological Process	GO:0055092	sterol homeostasis	0.10845	2	0	2	41
Biological Process	GO:0006355	regulation of transcription, DNA-templated	0.108875	16	11	27	1549
Biological Process	GO:1903506	regulation of nucleic acid-templated transcription	0.108875	16	11	27	1549
Cellular Component	GO:0005739	mitochondrion	0.059512	10	0	10	399
Cellular Component	GO:0048770	pigment granule	0.060959	3	0	3	63
Cellular Component	GO:0030667	secretory granule membrane	0.0640073	2	0	2	29
Cellular Component	GO:0019908	nuclear cyclin-dependent protein kinase holoenzyme complex	0.0694234	1	0	1	5
Cellular Component	GO:0044422	organelle part	0.0718021	51	21	72	4401
Cellular Component	GO:0005829	cytosol	0.0719813	2	0	2	31
Cellular Component	GO:0044445	cytosolic part	0.0719813	2	0	2	31
Cellular Component	GO:0044424	intracellular part	0.0720162	81	38	119	7800
Biological Process	GO:0060537	muscle tissue development	0.109703	4	3	7	294
Molecular Function	GO:0016997	alpha-sialidase activity	0.0713038	1	0	1	5
Molecular Function	GO:0045309	protein phosphorylated amino acid binding	0.0713038	0	1	1	5
Cellular Component	GO:0031974	membrane-enclosed lumen	0.077355	22	12	34	1877
Cellular Component	GO:0044433	cytoplasmic vesicle part	0.0774829	6	0	6	208
Cellular Component	GO:0005622	intracellular	0.0792591	81	38	119	7818
Biological Process	GO:0023056	positive regulation of signaling	0.111654	5	5	10	470
Biological Process	GO:0015849	organic acid transport	0.112631	3	2	5	186
Biological Process	GO:0051726	regulation of cell cycle	0.113152	5	4	9	412
Biological Process	GO:0010506	regulation of autophagy	0.11463	3	1	4	135
Biological Process	GO:0006163	purine nucleotide metabolic process	0.115683	3	3	6	242
Biological Process	GO:0070887	cellular response to chemical stimulus	0.116108	10	7	17	908
Biological Process	GO:0000394	RNA splicing, via endonucleolytic cleavage and ligation	0.11696	1	0	1	9
Biological Process	GO:0003099	positive regulation of the force of heart contraction by chemical signal	0.11696	1	0	1	9
Biological Process	GO:0010155	regulation of proton transport	0.11696	0	1	1	9
Biological Process	GO:0014041	regulation of neuron maturation	0.11696	0	1	1	9
Biological Process	GO:0019471	4-hydroxyproline metabolic process	0.11696	1	0	1	9
Biological Process	GO:0030252	growth hormone secretion	0.11696	0	1	1	9
Biological Process	GO:0032415	regulation of sodium:proton antiporter activity	0.11696	0	1	1	9
Biological Process	GO:0032869	cellular response to insulin stimulus	0.11696	0	1	1	9
Biological Process	GO:0042026	protein refolding	0.11696	1	0	1	9
Biological Process	GO:0048537	mucosal-associated lymphoid tissue development	0.11696	0	1	1	9
Biological Process	GO:0048875	chemical homeostasis within a tissue	0.11696	1	0	1	9
Biological Process	GO:0060123	regulation of growth hormone secretion	0.11696	0	1	1	9
Biological Process	GO:0060231	mesenchymal to epithelial transition	0.11696	1	0	1	9
Biological Process	GO:0072215	regulation of metanephros development	0.11696	1	0	1	9
Biological Process	GO:1903429	regulation of cell maturation	0.11696	0	1	1	9
Biological Process	GO:0030203	glycosaminoglycan metabolic process	0.117167	3	0	3	87
Biological Process	GO:0007034	vacuolar transport	0.117376	1	1	2	43
Biological Process	GO:0009566	fertilization	0.117376	2	0	2	43
Molecular Function	GO:0019842	vitamin binding	0.0754856	1	1	2	31
Molecular Function	GO:0016706	oxidoreductase activity, acting on paired donors, with incorporation or reduction of molecular oxygen, 2-oxoglutarate as one donor, and incorporation of one atom each of oxygen into both donors	0.0841233	1	1	2	33
Molecular Function	GO:0043566	structure-specific DNA binding	0.084675	4	1	5	159
Molecular Function	GO:0008017	microtubule binding	0.0849468	0	1	1	6
Molecular Function	GO:0015101	organic cation transmembrane transporter activity	0.0849468	1	0	1	6
Molecular Function	GO:0016646	oxidoreductase activity, acting on the CH-NH group of donors, NAD or NADP as acceptor	0.0849468	1	0	1	6
Molecular Function	GO:0016859	cis-trans isomerase activity	0.0849468	1	0	1	6
Molecular Function	GO:0019798	procollagen-proline dioxygenase activity	0.0849468	1	0	1	6
Molecular Function	GO:0036002	pre-mRNA binding	0.0849468	0	1	1	6
Molecular Function	GO:0043121	neurotrophin binding	0.0849468	0	1	1	6
Biological Process	GO:0007204	positive regulation of cytosolic calcium ion concentration	0.12015	0	3	3	88
Biological Process	GO:0045637	regulation of myeloid cell differentiation	0.12015	1	2	3	88
Biological Process	GO:1904062	regulation of cation transmembrane transport	0.12015	2	1	3	88
Biological Process	GO:0040008	regulation of growth	0.120451	7	1	8	359
Biological Process	GO:0009890	negative regulation of biosynthetic process	0.12072	3	3	6	245
Biological Process	GO:0002573	myeloid leukocyte differentiation	0.121555	2	2	4	138
Biological Process	GO:2000113	negative regulation of cellular macromolecule biosynthetic process	0.121555	2	2	4	138
Biological Process	GO:0050684	regulation of mRNA processing	0.121907	0	2	2	44
Biological Process	GO:0051252	regulation of RNA metabolic process	0.122087	16	12	28	1636
Biological Process	GO:0010558	negative regulation of macromolecule biosynthetic process	0.122241	3	2	5	191
Biological Process	GO:0006461	protein complex assembly	0.123016	12	2	14	726
Biological Process	GO:0070271	protein complex biogenesis	0.123016	12	2	14	726
Biological Process	GO:0044703	multi-organism reproductive process	0.123255	7	2	9	420
Cellular Component	GO:0043233	organelle lumen	0.0850965	21	12	33	1829
Biological Process	GO:0016310	phosphorylation	0.125759	12	7	19	1048
Biological Process	GO:0045786	negative regulation of cell cycle	0.126199	2	1	3	90
Biological Process	GO:0006629	lipid metabolic process	0.126395	8	8	16	856
Biological Process	GO:0006458	'de novo' protein folding	0.126481	2	0	2	45
Biological Process	GO:0042439	ethanolamine-containing compound metabolic process	0.126481	0	2	2	45
Biological Process	GO:0043433	negative regulation of sequence-specific DNA binding transcription factor activity	0.126481	2	0	2	45
Biological Process	GO:0045685	regulation of glial cell differentiation	0.126481	1	1	2	45
Biological Process	GO:0051239	regulation of multicellular organismal process	0.127561	14	11	25	1444
Biological Process	GO:0031329	regulation of cellular catabolic process	0.127749	6	1	7	306
Biological Process	GO:0002701	negative regulation of production of molecular mediator of immune response	0.129086	1	0	1	10
Biological Process	GO:0003057	regulation of the force of heart contraction by chemical signal	0.129086	1	0	1	10
Biological Process	GO:0003343	septum transversum development	0.129086	0	1	1	10
Biological Process	GO:0007271	synaptic transmission, cholinergic	0.129086	0	1	1	10
Biological Process	GO:0010561	negative regulation of glycoprotein biosynthetic process	0.129086	0	1	1	10
Biological Process	GO:0018126	protein hydroxylation	0.129086	1	0	1	10
Biological Process	GO:0032222	regulation of synaptic transmission, cholinergic	0.129086	0	1	1	10
Biological Process	GO:0032434	regulation of proteasomal ubiquitin-dependent protein catabolic process	0.129086	1	0	1	10
Biological Process	GO:0032481	positive regulation of type I interferon production	0.129086	1	0	1	10
Biological Process	GO:0042089	cytokine biosynthetic process	0.129086	1	0	1	10
Biological Process	GO:0044786	cell cycle DNA replication	0.129086	0	1	1	10
Biological Process	GO:0045577	regulation of B cell differentiation	0.129086	0	1	1	10
Biological Process	GO:0046677	response to antibiotic	0.129086	1	0	1	10
Biological Process	GO:1903019	negative regulation of glycoprotein metabolic process	0.129086	0	1	1	10
Biological Process	GO:0072521	purine-containing compound metabolic process	0.129355	3	3	6	250
Biological Process	GO:0034112	positive regulation of homotypic cell-cell adhesion	0.131094	2	0	2	46
Biological Process	GO:0070542	response to fatty acid	0.131094	2	0	2	46
Biological Process	GO:0080090	regulation of primary metabolic process	0.132152	28	17	45	2815
Biological Process	GO:0032872	regulation of stress-activated MAPK cascade	0.132356	3	0	3	92
Biological Process	GO:0051896	regulation of protein kinase B signaling	0.132356	2	1	3	92
Biological Process	GO:0070302	regulation of stress-activated protein kinase signaling cascade	0.132356	3	0	3	92
Biological Process	GO:0051171	regulation of nitrogen compound metabolic process	0.13499	21	12	33	1993
Biological Process	GO:0060255	regulation of macromolecule metabolic process	0.135252	28	20	48	3030
Biological Process	GO:0009308	amine metabolic process	0.135473	1	2	3	93
Biological Process	GO:0010770	positive regulation of cell morphogenesis involved in differentiation	0.135473	2	1	3	93
Biological Process	GO:0043491	protein kinase B signaling	0.135473	2	1	3	93
Biological Process	GO:0044106	cellular amine metabolic process	0.135473	1	2	3	93
Biological Process	GO:0002285	lymphocyte activation involved in immune response	0.135747	2	0	2	47
Biological Process	GO:0006914	autophagy	0.135928	3	1	4	144
Biological Process	GO:1902679	negative regulation of RNA biosynthetic process	0.135928	3	1	4	144
Biological Process	GO:0042060	wound healing	0.136317	4	1	5	198
Biological Process	GO:2001141	regulation of RNA biosynthetic process	0.136667	16	11	27	1590
Biological Process	GO:0032409	regulation of transporter activity	0.138389	3	1	4	145
Biological Process	GO:0000082	G1/S transition of mitotic cell cycle	0.140435	0	2	2	48
Biological Process	GO:0000398	mRNA splicing, via spliceosome	0.140435	0	2	2	48
Biological Process	GO:0019935	cyclic-nucleotide-mediated signaling	0.140435	0	2	2	48
Biological Process	GO:0042742	defense response to bacterium	0.140435	1	1	2	48
Biological Process	GO:0044843	cell cycle G1/S phase transition	0.140435	0	2	2	48
Biological Process	GO:1903311	regulation of mRNA metabolic process	0.140435	0	2	2	48
Biological Process	GO:0019538	protein metabolic process	0.140511	35	16	51	3250
Biological Process	GO:0000959	mitochondrial RNA metabolic process	0.141047	1	0	1	11
Biological Process	GO:0002070	epithelial cell maturation	0.141047	1	0	1	11
Biological Process	GO:0006760	folic acid-containing compound metabolic process	0.141047	1	0	1	11
Biological Process	GO:0021884	forebrain neuron development	0.141047	1	0	1	11
Biological Process	GO:0032091	negative regulation of protein binding	0.141047	1	0	1	11
Biological Process	GO:0042107	cytokine metabolic process	0.141047	1	0	1	11
Biological Process	GO:0044246	regulation of multicellular organismal metabolic process	0.141047	1	0	1	11
Biological Process	GO:0044253	positive regulation of multicellular organismal metabolic process	0.141047	1	0	1	11
Biological Process	GO:0044788	modulation by host of viral process	0.141047	1	0	1	11
Biological Process	GO:0046341	CDP-diacylglycerol metabolic process	0.141047	1	0	1	11
Biological Process	GO:0050777	negative regulation of immune response	0.141047	1	0	1	11
Biological Process	GO:0051220	cytoplasmic sequestering of protein	0.141047	1	0	1	11
Biological Process	GO:1902667	regulation of axon guidance	0.141047	1	0	1	11
Biological Process	GO:0043543	protein acylation	0.141784	2	1	3	95
Biological Process	GO:0010631	epithelial cell migration	0.142563	3	2	5	201
Biological Process	GO:0090130	tissue migration	0.142563	3	2	5	201
Biological Process	GO:0090132	epithelium migration	0.142563	3	2	5	201
Biological Process	GO:0043933	macromolecular complex subunit organization	0.14263	17	9	26	1531
Biological Process	GO:0009187	cyclic nucleotide metabolic process	0.143364	2	2	4	147
Biological Process	GO:0030001	metal ion transport	0.14355	6	4	10	496
Biological Process	GO:0031056	regulation of histone modification	0.144976	3	0	3	96
Biological Process	GO:0045862	positive regulation of proteolysis	0.144976	3	0	3	96
Biological Process	GO:0006357	regulation of transcription from RNA polymerase II promoter	0.145048	10	8	18	1005
Biological Process	GO:0046488	phosphatidylinositol metabolic process	0.145159	0	2	2	49
Biological Process	GO:0071417	cellular response to organonitrogen compound	0.145159	1	1	2	49
Biological Process	GO:0072089	stem cell proliferation	0.145159	2	0	2	49
Biological Process	GO:0010647	positive regulation of cell communication	0.146185	5	5	10	498
Molecular Function	GO:0031072	heat shock protein binding	0.0930445	2	0	2	35
Molecular Function	GO:0016209	antioxidant activity	0.0976041	2	0	2	36
Molecular Function	GO:0005165	neurotrophin receptor binding	0.0983908	0	1	1	7
Molecular Function	GO:0005167	neurotrophin TRK receptor binding	0.0983908	0	1	1	7
Molecular Function	GO:1901338	catecholamine binding	0.0983908	1	0	1	7
Biological Process	GO:0006935	chemotaxis	0.147512	2	8	10	499
Biological Process	GO:0022607	cellular component assembly	0.147574	15	8	23	1337
Biological Process	GO:0001666	response to hypoxia	0.148192	3	0	3	97
Biological Process	GO:0003013	circulatory system process	0.148225	5	3	8	378
Biological Process	GO:0044248	cellular catabolic process	0.148914	13	2	15	815
Biological Process	GO:0006637	acyl-CoA metabolic process	0.149915	2	0	2	50
Biological Process	GO:0035383	thioester metabolic process	0.149915	2	0	2	50
Biological Process	GO:0009967	positive regulation of signal transduction	0.150571	4	5	9	440
Biological Process	GO:0006814	sodium ion transport	0.150958	3	1	4	150
Biological Process	GO:0042330	taxis	0.15153	2	8	10	502
Biological Process	GO:0008015	blood circulation	0.152282	4	3	7	321
Biological Process	GO:0001945	lymph vessel development	0.152845	1	0	1	12
Biological Process	GO:0001946	lymphangiogenesis	0.152845	1	0	1	12
Biological Process	GO:0002320	lymphoid progenitor cell differentiation	0.152845	1	0	1	12
Biological Process	GO:0003128	heart field specification	0.152845	0	1	1	12
Biological Process	GO:0009130	pyrimidine nucleoside monophosphate biosynthetic process	0.152845	1	0	1	12
Biological Process	GO:0009148	pyrimidine nucleoside triphosphate biosynthetic process	0.152845	1	0	1	12
Biological Process	GO:0033145	positive regulation of intracellular steroid hormone receptor signaling pathway	0.152845	0	1	1	12
Biological Process	GO:0035924	cellular response to vascular endothelial growth factor stimulus	0.152845	1	0	1	12
Biological Process	GO:0036303	lymph vessel morphogenesis	0.152845	1	0	1	12
Biological Process	GO:0038084	vascular endothelial growth factor signaling pathway	0.152845	1	0	1	12
Biological Process	GO:0039019	pronephric nephron development	0.152845	0	1	1	12
Biological Process	GO:0042481	regulation of odontogenesis	0.152845	0	1	1	12
Biological Process	GO:0051181	cofactor transport	0.152845	1	0	1	12
Biological Process	GO:0072111	cell proliferation involved in kidney development	0.152845	1	0	1	12
Molecular Function	GO:0000099	sulfur amino acid transmembrane transporter activity	0.111639	1	0	1	8
Molecular Function	GO:0000175	3'-5'-exoribonuclease activity	0.111639	1	0	1	8
Molecular Function	GO:0016406	carnitine O-acyltransferase activity	0.111639	1	0	1	8
Molecular Function	GO:0016884	carbon-nitrogen ligase activity, with glutamine as amido-N-donor	0.111639	1	0	1	8
Molecular Function	GO:0016891	endoribonuclease activity, producing 5'-phosphomonoesters	0.111639	0	1	1	8
Molecular Function	GO:0016896	exoribonuclease activity, producing 5'-phosphomonoesters	0.111639	1	0	1	8
Molecular Function	GO:0043425	bHLH transcription factor binding	0.111639	0	1	1	8
Molecular Function	GO:0048020	CCR chemokine receptor binding	0.111639	1	0	1	8
Molecular Function	GO:0034483	heparan sulfate sulfotransferase activity	0.111645	1	1	2	39
Molecular Function	GO:0016627	oxidoreductase activity, acting on the CH-CH group of donors	0.116436	2	0	2	40
Molecular Function	GO:0019111	phenanthrol sulfotransferase activity	0.116436	1	1	2	40
Molecular Function	GO:0016746	transferase activity, transferring acyl groups	0.123241	5	0	5	179
Molecular Function	GO:0004532	exoribonuclease activity	0.124693	1	0	1	9
Molecular Function	GO:0004623	phospholipase A2 activity	0.124693	0	1	1	9
Molecular Function	GO:0016812	hydrolase activity, acting on carbon-nitrogen (but not peptide) bonds, in cyclic amides	0.124693	1	0	1	9
Molecular Function	GO:0016832	aldehyde-lyase activity	0.124693	1	0	1	9
Molecular Function	GO:0016861	intramolecular oxidoreductase activity, interconverting aldoses and ketoses	0.124693	1	0	1	9
Molecular Function	GO:0042379	chemokine receptor binding	0.124693	1	0	1	9
Molecular Function	GO:0097159	organic cyclic compound binding	0.125588	33	21	54	3209
Molecular Function	GO:0051536	iron-sulfur cluster binding	0.126172	2	0	2	42
Molecular Function	GO:0016874	ligase activity	0.126247	5	1	6	232
Biological Process	GO:0036293	response to decreased oxygen levels	0.154692	3	0	3	99
Biological Process	GO:0070482	response to oxygen levels	0.154692	3	0	3	99
Biological Process	GO:0005977	glycogen metabolic process	0.154703	1	1	2	51
Biological Process	GO:0006112	energy reserve metabolic process	0.154703	1	1	2	51
Biological Process	GO:0043112	receptor metabolic process	0.154703	1	1	2	51
Biological Process	GO:0006811	ion transport	0.154765	12	5	17	950
Biological Process	GO:0006508	proteolysis	0.15534	9	2	11	567
Biological Process	GO:0042325	regulation of phosphorylation	0.157787	9	7	16	888
Biological Process	GO:0000956	nuclear-transcribed mRNA catabolic process	0.157976	2	1	3	100
Biological Process	GO:0009743	response to carbohydrate	0.157976	2	1	3	100
Biological Process	GO:0030336	negative regulation of cell migration	0.15952	0	2	2	52
Biological Process	GO:0051271	negative regulation of cellular component movement	0.15952	0	2	2	52
Biological Process	GO:0055088	lipid homeostasis	0.15952	2	0	2	52
Biological Process	GO:2000146	negative regulation of cell motility	0.15952	0	2	2	52
Molecular Function	GO:0015929	hexosaminidase activity	0.136093	1	1	2	44
Molecular Function	GO:0004521	endoribonuclease activity	0.137557	0	1	1	10
Molecular Function	GO:0008028	monocarboxylic acid transmembrane transporter activity	0.137557	1	0	1	10
Molecular Function	GO:0015179	L-amino acid transmembrane transporter activity	0.137557	1	0	1	10
Molecular Function	GO:0016714	oxidoreductase activity, acting on paired donors, with incorporation or reduction of molecular oxygen, reduced pteridine as one donor, and incorporation of one atom of oxygen	0.137557	1	0	1	10
Molecular Function	GO:0016893	endonuclease activity, active with either ribo- or deoxyribonucleic acids and producing 5'-phosphomonoesters	0.137557	0	1	1	10
Biological Process	GO:0070838	divalent metal ion transport	0.160842	3	3	6	267
Biological Process	GO:0072511	divalent inorganic cation transport	0.160842	3	3	6	267
Cellular Component	GO:0000178	exosome (RNase complex)	0.0958332	1	0	1	7
Cellular Component	GO:0005773	vacuole	0.100174	7	1	8	330
Cellular Component	GO:0031256	leading edge membrane	0.102117	0	2	2	38
Cellular Component	GO:0032589	neuron projection membrane	0.102117	0	2	2	38
Biological Process	GO:0006366	transcription from RNA polymerase II promoter	0.163362	10	8	18	1024
Biological Process	GO:0030278	regulation of ossification	0.164364	1	1	2	53
Biological Process	GO:0048565	digestive tract development	0.164364	0	2	2	53
Biological Process	GO:0055123	digestive system development	0.164364	0	2	2	53
Biological Process	GO:0006570	tyrosine metabolic process	0.164481	1	0	1	13
Biological Process	GO:0009129	pyrimidine nucleoside monophosphate metabolic process	0.164481	1	0	1	13
Biological Process	GO:0019400	alditol metabolic process	0.164481	1	0	1	13
Biological Process	GO:0042558	pteridine-containing compound metabolic process	0.164481	1	0	1	13
Biological Process	GO:0042634	regulation of hair cycle	0.164481	0	1	1	13
Biological Process	GO:0090311	regulation of protein deacetylation	0.164481	1	0	1	13
Biological Process	GO:0090329	regulation of DNA-dependent DNA replication	0.164481	0	1	1	13
Biological Process	GO:1903308	regulation of chromatin modification	0.164607	3	0	3	102
Biological Process	GO:0002703	regulation of leukocyte mediated immunity	0.169235	2	0	2	54
Biological Process	GO:0006090	pyruvate metabolic process	0.169235	2	0	2	54
Biological Process	GO:0031058	positive regulation of histone modification	0.169235	2	0	2	54
Biological Process	GO:1903310	positive regulation of chromatin modification	0.169235	2	0	2	54
Molecular Function	GO:0005515	protein binding	0.144667	39	27	66	4042
Molecular Function	GO:0008408	3'-5' exonuclease activity	0.150234	1	0	1	11
Molecular Function	GO:0008484	sulfuric ester hydrolase activity	0.150234	1	0	1	11
Molecular Function	GO:0051219	phosphoprotein binding	0.150234	0	1	1	11
Molecular Function	GO:0055102	lipase inhibitor activity	0.150234	1	0	1	11
Molecular Function	GO:0031406	carboxylic acid binding	0.152834	3	0	3	92
Molecular Function	GO:0043177	organic acid binding	0.152834	3	0	3	92
Molecular Function	GO:0016597	amino acid binding	0.161588	2	0	2	49
Molecular Function	GO:0051540	metal cluster binding	0.161588	2	0	2	49
Molecular Function	GO:0004772	sterol O-acyltransferase activity	0.162725	1	0	1	12
Molecular Function	GO:0004869	cysteine-type endopeptidase inhibitor activity	0.162725	1	0	1	12
Molecular Function	GO:0016755	transferase activity, transferring amino-acyl groups	0.162725	1	0	1	12
Molecular Function	GO:0016796	exonuclease activity, active with either ribo- or deoxyribonucleic acids and producing 5'-phosphomonoesters	0.162725	1	0	1	12
Molecular Function	GO:0019107	myristoyltransferase activity	0.162725	1	0	1	12
Molecular Function	GO:0051183	vitamin transporter activity	0.162725	1	0	1	12
Biological Process	GO:0016032	viral process	0.171007	4	1	5	214
Biological Process	GO:0003014	renal system process	0.171321	2	1	3	104
Biological Process	GO:0031347	regulation of defense response	0.173386	6	1	7	333
Biological Process	GO:0032879	regulation of localization	0.17344	10	11	21	1233
Biological Process	GO:0006469	negative regulation of protein kinase activity	0.17413	2	0	2	55
Biological Process	GO:0006812	cation transport	0.174512	8	4	12	645
Biological Process	GO:0043393	regulation of protein binding	0.174707	2	1	3	105
Biological Process	GO:0044712	single-organism catabolic process	0.17557	4	1	5	216
Biological Process	GO:0001656	metanephros development	0.175959	1	0	1	14
Biological Process	GO:0002711	positive regulation of T cell mediated immunity	0.175959	1	0	1	14
Biological Process	GO:0009147	pyrimidine nucleoside triphosphate metabolic process	0.175959	1	0	1	14
Biological Process	GO:0010257	NADH dehydrogenase complex assembly	0.175959	1	0	1	14
Biological Process	GO:0010544	negative regulation of platelet activation	0.175959	1	0	1	14
Biological Process	GO:0014821	phasic smooth muscle contraction	0.175959	0	1	1	14
Biological Process	GO:0018105	peptidyl-serine phosphorylation	0.175959	1	0	1	14
Biological Process	GO:0018209	peptidyl-serine modification	0.175959	1	0	1	14
Biological Process	GO:0034698	response to gonadotropin	0.175959	1	0	1	14
Biological Process	GO:0043094	cellular metabolic compound salvage	0.175959	1	0	1	14
Biological Process	GO:0043535	regulation of blood vessel endothelial cell migration	0.175959	1	0	1	14
Biological Process	GO:0045773	positive regulation of axon extension	0.175959	1	0	1	14
Biological Process	GO:0048747	muscle fiber development	0.175959	1	0	1	14
Biological Process	GO:0050772	positive regulation of axonogenesis	0.175959	1	0	1	14
Biological Process	GO:0061180	mammary gland epithelium development	0.175959	0	1	1	14
Biological Process	GO:0030155	regulation of cell adhesion	0.17672	3	3	6	275
Biological Process	GO:0042391	regulation of membrane potential	0.177327	4	0	4	160
Biological Process	GO:0050790	regulation of catalytic activity	0.177632	15	3	18	1038
Cellular Component	GO:0016023	cytoplasmic, membrane-bounded vesicle	0.108829	9	1	10	449
Biological Process	GO:0010468	regulation of gene expression	0.178685	19	16	35	2192
Biological Process	GO:0002687	positive regulation of leukocyte migration	0.179047	1	1	2	56
Biological Process	GO:0043484	regulation of RNA splicing	0.179047	0	2	2	56
Cellular Component	GO:0019866	organelle inner membrane	0.112253	9	0	9	395
Cellular Component	GO:0044455	mitochondrial membrane part	0.115391	4	0	4	130
Cellular Component	GO:0098588	bounding membrane of organelle	0.116624	9	3	12	572
Biological Process	GO:0061061	muscle structure development	0.180663	5	4	9	460
Biological Process	GO:0008406	gonad development	0.181536	3	0	3	107
Biological Process	GO:0010942	positive regulation of cell death	0.182782	3	1	4	162
Biological Process	GO:0001649	osteoblast differentiation	0.183987	1	1	2	57
Biological Process	GO:0002440	production of molecular mediator of immune response	0.183987	2	0	2	57
Biological Process	GO:0006171	cAMP biosynthetic process	0.183987	1	1	2	57
Biological Process	GO:0019751	polyol metabolic process	0.183987	1	1	2	57
Biological Process	GO:0022409	positive regulation of cell-cell adhesion	0.183987	2	0	2	57
Biological Process	GO:0030817	regulation of cAMP biosynthetic process	0.183987	1	1	2	57
Biological Process	GO:0002521	leukocyte differentiation	0.184893	3	3	6	279
Biological Process	GO:1902275	regulation of chromatin organization	0.184977	3	0	3	108
Biological Process	GO:1903034	regulation of response to wounding	0.184977	1	2	3	108
Biological Process	GO:0044764	multi-organism cellular process	0.187179	4	1	5	221
Biological Process	GO:0002709	regulation of T cell mediated immunity	0.187281	1	0	1	15
Biological Process	GO:0035036	sperm-egg recognition	0.187281	1	0	1	15
Biological Process	GO:0042552	myelination	0.187281	0	1	1	15
Biological Process	GO:0050922	negative regulation of chemotaxis	0.187281	0	1	1	15
Biological Process	GO:0070528	protein kinase C signaling	0.187281	1	0	1	15
Biological Process	GO:0090036	regulation of protein kinase C signaling	0.187281	1	0	1	15
Biological Process	GO:1901021	positive regulation of calcium ion transmembrane transporter activity	0.187281	1	0	1	15
Biological Process	GO:1904427	positive regulation of calcium ion transmembrane transport	0.187281	1	0	1	15
Biological Process	GO:0032940	secretion by cell	0.187367	5	3	8	402
Biological Process	GO:0001816	cytokine production	0.188129	5	2	7	341
Biological Process	GO:0009152	purine ribonucleotide biosynthetic process	0.188291	3	1	4	164
Biological Process	GO:1901575	organic substance catabolic process	0.188345	11	2	13	720
Biological Process	GO:0001818	negative regulation of cytokine production	0.188436	3	0	3	109
Biological Process	GO:0001959	regulation of cytokine-mediated signaling pathway	0.188946	2	0	2	58
Biological Process	GO:0014013	regulation of gliogenesis	0.188946	1	1	2	58
Biological Process	GO:0030814	regulation of cAMP metabolic process	0.188946	1	1	2	58
Biological Process	GO:0033673	negative regulation of kinase activity	0.188946	2	0	2	58
Biological Process	GO:0050818	regulation of coagulation	0.188946	2	0	2	58
Biological Process	GO:0060759	regulation of response to cytokine stimulus	0.188946	2	0	2	58
Biological Process	GO:2001252	positive regulation of chromosome organization	0.188946	2	0	2	58
Biological Process	GO:0031400	negative regulation of protein modification process	0.189534	5	0	5	222
Cellular Component	GO:0005882	intermediate filament	0.120633	0	2	2	42
Biological Process	GO:0006164	purine nucleotide biosynthetic process	0.191066	3	1	4	165
Biological Process	GO:0072522	purine-containing compound biosynthetic process	0.191066	3	1	4	165
Biological Process	GO:0045892	negative regulation of transcription, DNA-templated	0.191912	2	1	3	110
Biological Process	GO:1903507	negative regulation of nucleic acid-templated transcription	0.191912	2	1	3	110
Biological Process	GO:0051050	positive regulation of transport	0.193214	3	3	6	283
Biological Process	GO:0031399	regulation of protein modification process	0.193627	12	6	18	1053
Biological Process	GO:0050769	positive regulation of neurogenesis	0.193923	1	1	2	59
Biological Process	GO:0051962	positive regulation of nervous system development	0.193923	1	1	2	59
Biological Process	GO:0006402	mRNA catabolic process	0.195404	2	1	3	111
Biological Process	GO:0016568	chromatin modification	0.195691	3	4	7	345
Biological Process	GO:0050708	regulation of protein secretion	0.196655	2	2	4	167
Biological Process	GO:0002312	B cell activation involved in immune response	0.198448	1	0	1	16
Biological Process	GO:0006206	pyrimidine nucleobase metabolic process	0.198448	1	0	1	16
Biological Process	GO:0006577	amino-acid betaine metabolic process	0.198448	1	0	1	16
Biological Process	GO:0009151	purine deoxyribonucleotide metabolic process	0.198448	0	1	1	16
Biological Process	GO:0009262	deoxyribonucleotide metabolic process	0.198448	0	1	1	16
Biological Process	GO:0009394	2'-deoxyribonucleotide metabolic process	0.198448	0	1	1	16
Biological Process	GO:0010596	negative regulation of endothelial cell migration	0.198448	0	1	1	16
Biological Process	GO:0010633	negative regulation of epithelial cell migration	0.198448	0	1	1	16
Biological Process	GO:0010976	positive regulation of neuron projection development	0.198448	1	0	1	16
Biological Process	GO:0017004	cytochrome complex assembly	0.198448	1	0	1	16
Biological Process	GO:0019692	deoxyribose phosphate metabolic process	0.198448	0	1	1	16
Biological Process	GO:0032024	positive regulation of insulin secretion	0.198448	1	0	1	16
Biological Process	GO:0034311	diol metabolic process	0.198448	0	1	1	16
Biological Process	GO:0043114	regulation of vascular permeability	0.198448	1	0	1	16
Biological Process	GO:0071156	regulation of cell cycle arrest	0.198448	0	1	1	16
Biological Process	GO:0090277	positive regulation of peptide hormone secretion	0.198448	1	0	1	16
Biological Process	GO:0045137	development of primary sexual characteristics	0.198911	3	0	3	112
Biological Process	GO:0052547	regulation of peptidase activity	0.198911	3	0	3	112
Biological Process	GO:0015718	monocarboxylic acid transport	0.198917	2	0	2	60
Biological Process	GO:0035821	modification of morphology or physiology of other organism	0.198917	2	0	2	60
Biological Process	GO:0044267	cellular protein metabolic process	0.198962	32	11	43	2777
Biological Process	GO:0001101	response to acid chemical	0.199061	4	1	5	226
Biological Process	GO:0032147	activation of protein kinase activity	0.199469	2	2	4	168
Biological Process	GO:0032270	positive regulation of cellular protein metabolic process	0.200011	8	4	12	664
Biological Process	GO:0006897	endocytosis	0.201677	4	2	6	287
Biological Process	GO:0016569	covalent chromatin modification	0.201677	3	3	6	287
Biological Process	GO:0016570	histone modification	0.201677	3	3	6	287
Molecular Function	GO:0008146	sulfotransferase activity	0.172017	1	1	2	51
Molecular Function	GO:0016645	oxidoreductase activity, acting on the CH-NH group of donors	0.175034	1	0	1	13
Molecular Function	GO:0031701	angiotensin receptor binding	0.175034	0	1	1	13
Molecular Function	GO:0051213	dioxygenase activity	0.177273	1	1	2	52
Molecular Function	GO:0005539	glycosaminoglycan binding	0.17786	3	0	3	99
Cellular Component	GO:0045111	intermediate filament cytoskeleton	0.125385	0	2	2	43
Cellular Component	GO:0031410	cytoplasmic vesicle	0.129769	9	1	10	466
Cellular Component	GO:0031967	organelle envelope	0.132752	11	0	11	527
Cellular Component	GO:0031975	envelope	0.132752	11	0	11	527
Biological Process	GO:0002460	adaptive immune response based on somatic recombination of immune receptors built from immunoglobulin superfamily domains	0.203927	2	0	2	61
Biological Process	GO:0009124	nucleoside monophosphate biosynthetic process	0.203927	2	0	2	61
Biological Process	GO:0044763	single-organism cellular process	0.205107	71	37	108	7523
Biological Process	GO:0002520	immune system development	0.205147	6	5	11	603
Biological Process	GO:0009190	cyclic nucleotide biosynthetic process	0.205972	1	2	3	114
Biological Process	GO:0009150	purine ribonucleotide metabolic process	0.206313	3	2	5	229
Biological Process	GO:0036211	protein modification process	0.206836	25	12	37	2367
Biological Process	GO:1901566	organonitrogen compound biosynthetic process	0.206994	11	1	12	669
Biological Process	GO:0055114	oxidation-reduction process	0.208114	5	1	6	290
Biological Process	GO:0043280	positive regulation of cysteine-type endopeptidase activity involved in apoptotic process	0.208951	2	0	2	62
Biological Process	GO:2001056	positive regulation of cysteine-type endopeptidase activity	0.208951	2	0	2	62
Biological Process	GO:0044057	regulation of system process	0.209213	4	3	7	352
Biological Process	GO:0000096	sulfur amino acid metabolic process	0.209463	1	0	1	17
Biological Process	GO:0001954	positive regulation of cell-matrix adhesion	0.209463	1	0	1	17
Biological Process	GO:0002704	negative regulation of leukocyte mediated immunity	0.209463	1	0	1	17
Biological Process	GO:0002718	regulation of cytokine production involved in immune response	0.209463	1	0	1	17
Biological Process	GO:0019048	modulation by virus of host morphology or physiology	0.209463	1	0	1	17
Biological Process	GO:0030879	mammary gland development	0.209463	0	1	1	17
Biological Process	GO:0042093	T-helper cell differentiation	0.209463	1	0	1	17
Biological Process	GO:0045604	regulation of epidermal cell differentiation	0.209463	0	1	1	17
Biological Process	GO:1901565	organonitrogen compound catabolic process	0.209524	3	0	3	115
Cellular Component	GO:0005775	vacuolar lumen	0.139896	2	0	2	46
Cellular Component	GO:0000793	condensed chromosome	0.14644	1	0	1	11
Cellular Component	GO:0005605	basal lamina	0.14644	1	0	1	11
Cellular Component	GO:0035869	ciliary transition zone	0.14644	0	1	1	11
Cellular Component	GO:0043256	laminin complex	0.14644	1	0	1	11
Cellular Component	GO:0043228	non-membrane-bounded organelle	0.1512	21	15	36	2134
Cellular Component	GO:0043232	intracellular non-membrane-bounded organelle	0.1512	21	15	36	2134
Biological Process	GO:2000112	regulation of cellular macromolecule biosynthetic process	0.210847	16	12	28	1748
Biological Process	GO:0001558	regulation of cell growth	0.211197	4	1	5	231
Biological Process	GO:0051247	positive regulation of protein metabolic process	0.211235	8	4	12	672
Molecular Function	GO:0004935	adrenergic receptor activity	0.187163	1	0	1	14
Molecular Function	GO:0023023	MHC protein complex binding	0.187163	1	0	1	14
Molecular Function	GO:1901682	sulfur compound transmembrane transporter activity	0.187163	1	0	1	14
Molecular Function	GO:0016747	transferase activity, transferring acyl groups other than amino-acyl groups	0.187481	4	0	4	153
Biological Process	GO:0010518	positive regulation of phospholipase activity	0.213988	1	1	2	63
Biological Process	GO:0048645	organ formation	0.213988	1	1	2	63
Biological Process	GO:0048771	tissue remodeling	0.213988	1	1	2	63
Biological Process	GO:0010605	negative regulation of macromolecule metabolic process	0.218104	7	3	10	547
Biological Process	GO:0016477	cell migration	0.218802	7	8	15	875
Biological Process	GO:0002244	hematopoietic progenitor cell differentiation	0.219037	1	1	2	64
Biological Process	GO:0002263	cell activation involved in immune response	0.219037	2	0	2	64
Biological Process	GO:0002366	leukocyte activation involved in immune response	0.219037	2	0	2	64
Biological Process	GO:0042461	photoreceptor cell development	0.219037	1	1	2	64
Biological Process	GO:0044236	multicellular organism metabolic process	0.219037	2	0	2	64
Biological Process	GO:0060193	positive regulation of lipase activity	0.219037	1	1	2	64
Biological Process	GO:1901699	cellular response to nitrogen compound	0.219037	1	1	2	64
Biological Process	GO:0009260	ribonucleotide biosynthetic process	0.219495	3	1	4	175
Biological Process	GO:0046390	ribose phosphate biosynthetic process	0.219495	3	1	4	175
Biological Process	GO:1902105	regulation of leukocyte differentiation	0.220261	1	2	3	118
Biological Process	GO:0002204	somatic recombination of immunoglobulin genes involved in immune response	0.220327	1	0	1	18
Biological Process	GO:0002208	somatic diversification of immunoglobulins involved in immune response	0.220327	1	0	1	18
Biological Process	GO:0002886	regulation of myeloid leukocyte mediated immunity	0.220327	1	0	1	18
Biological Process	GO:0010811	positive regulation of cell-substrate adhesion	0.220327	1	0	1	18
Biological Process	GO:0031341	regulation of cell killing	0.220327	0	1	1	18
Biological Process	GO:0048521	negative regulation of behavior	0.220327	0	1	1	18
Biological Process	GO:0050806	positive regulation of synaptic transmission	0.220327	0	1	1	18
Biological Process	GO:0051702	interaction with symbiont	0.220327	1	0	1	18
Biological Process	GO:0051851	modification by host of symbiont morphology or physiology	0.220327	1	0	1	18
Biological Process	GO:0060973	cell migration involved in heart development	0.220327	1	0	1	18
Biological Process	GO:0070059	intrinsic apoptotic signaling pathway in response to endoplasmic reticulum stress	0.220327	1	0	1	18
Biological Process	GO:0072074	kidney mesenchyme development	0.220327	1	0	1	18
Biological Process	GO:0090183	regulation of kidney development	0.220327	1	0	1	18
Biological Process	GO:1902235	regulation of endoplasmic reticulum stress-induced intrinsic apoptotic signaling pathway	0.220327	1	0	1	18
Biological Process	GO:0044707	single-multicellular organism process	0.221725	32	28	60	4017
Biological Process	GO:0051246	regulation of protein metabolic process	0.22217	15	7	22	1349
Biological Process	GO:0051049	regulation of transport	0.222641	8	7	15	878
Molecular Function	GO:0048037	cofactor binding	0.193184	1	1	2	55
Molecular Function	GO:0052689	carboxylic ester hydrolase activity	0.193184	0	2	2	55
Biological Process	GO:0032870	cellular response to hormone stimulus	0.223568	3	2	5	236
Biological Process	GO:0006820	anion transport	0.225087	4	3	7	360
Biological Process	GO:0007155	cell adhesion	0.227107	5	7	12	683
Biological Process	GO:0043542	endothelial cell migration	0.227482	1	2	3	120
Biological Process	GO:0071383	cellular response to steroid hormone stimulus	0.227482	2	1	3	120
Biological Process	GO:0051248	negative regulation of protein metabolic process	0.227853	5	1	6	299
Biological Process	GO:0006650	glycerophospholipid metabolic process	0.228241	2	2	4	178
Biological Process	GO:0071103	DNA conformation change	0.229164	1	1	2	66
Biological Process	GO:0002011	morphogenesis of an epithelial sheet	0.231043	0	1	1	19
Biological Process	GO:0002090	regulation of receptor internalization	0.231043	1	0	1	19
Biological Process	GO:0002381	immunoglobulin production involved in immunoglobulin mediated immune response	0.231043	1	0	1	19
Biological Process	GO:0002708	positive regulation of lymphocyte mediated immunity	0.231043	1	0	1	19
Biological Process	GO:0003044	regulation of systemic arterial blood pressure mediated by a chemical signal	0.231043	1	0	1	19
Biological Process	GO:0009268	response to pH	0.231043	1	0	1	19
Biological Process	GO:0030815	negative regulation of cAMP metabolic process	0.231043	0	1	1	19
Biological Process	GO:0030818	negative regulation of cAMP biosynthetic process	0.231043	0	1	1	19
Biological Process	GO:0035812	renal sodium excretion	0.231043	0	1	1	19
Biological Process	GO:0035813	regulation of renal sodium excretion	0.231043	0	1	1	19
Biological Process	GO:0045682	regulation of epidermis development	0.231043	0	1	1	19
Biological Process	GO:0048532	anatomical structure arrangement	0.231043	1	0	1	19
Biological Process	GO:0048639	positive regulation of developmental growth	0.231043	1	0	1	19
Biological Process	GO:0055078	sodium ion homeostasis	0.231043	0	1	1	19
Biological Process	GO:0006401	RNA catabolic process	0.231109	2	1	3	121
Biological Process	GO:0009891	positive regulation of biosynthetic process	0.231148	5	2	7	363
Biological Process	GO:0045597	positive regulation of cell differentiation	0.232333	5	3	8	427
Biological Process	GO:0009259	ribonucleotide metabolic process	0.233621	3	2	5	240
Biological Process	GO:0002224	toll-like receptor signaling pathway	0.23424	2	0	2	67
Biological Process	GO:0008366	axon ensheathment	0.23424	0	2	2	67
Biological Process	GO:0060485	mesenchyme development	0.237075	2	2	4	181
Biological Process	GO:0019693	ribose phosphate metabolic process	0.238697	3	2	5	242
Biological Process	GO:0043623	cellular protein complex assembly	0.238697	5	0	5	242
Biological Process	GO:0019220	regulation of phosphate metabolic process	0.239068	10	7	17	1025
Biological Process	GO:0005975	carbohydrate metabolic process	0.239176	7	2	9	495
Biological Process	GO:0006073	cellular glucan metabolic process	0.239322	1	1	2	68
Biological Process	GO:0007162	negative regulation of cell adhesion	0.239322	1	1	2	68
Biological Process	GO:0010212	response to ionizing radiation	0.239322	1	1	2	68
Biological Process	GO:0016042	lipid catabolic process	0.239322	1	1	2	68
Biological Process	GO:0032496	response to lipopolysaccharide	0.239322	1	1	2	68
Biological Process	GO:0043281	regulation of cysteine-type endopeptidase activity involved in apoptotic process	0.239322	2	0	2	68
Biological Process	GO:0044042	glucan metabolic process	0.239322	1	1	2	68
Biological Process	GO:0006259	DNA metabolic process	0.240963	5	5	10	561
Biological Process	GO:0002026	regulation of the force of heart contraction	0.241613	1	0	1	20
Biological Process	GO:0002456	T cell mediated immunity	0.241613	1	0	1	20
Biological Process	GO:0010092	specification of organ identity	0.241613	0	1	1	20
Biological Process	GO:0016445	somatic diversification of immunoglobulins	0.241613	1	0	1	20
Biological Process	GO:0016447	somatic recombination of immunoglobulin gene segments	0.241613	1	0	1	20
Biological Process	GO:0045666	positive regulation of neuron differentiation	0.241613	1	0	1	20
Biological Process	GO:0050679	positive regulation of epithelial cell proliferation	0.241613	0	1	1	20
Biological Process	GO:0050714	positive regulation of protein secretion	0.241613	1	0	1	20
Biological Process	GO:0050926	regulation of positive chemotaxis	0.241613	1	0	1	20
Biological Process	GO:0050927	positive regulation of positive chemotaxis	0.241613	1	0	1	20
Biological Process	GO:1900372	negative regulation of purine nucleotide biosynthetic process	0.241613	0	1	1	20
Biological Process	GO:1900543	negative regulation of purine nucleotide metabolic process	0.241613	0	1	1	20
Biological Process	GO:0022898	regulation of transmembrane transporter activity	0.242054	2	1	3	124
Biological Process	GO:0032412	regulation of ion transmembrane transporter activity	0.242054	2	1	3	124
Biological Process	GO:0098660	inorganic ion transmembrane transport	0.242054	2	1	3	124
Biological Process	GO:0098662	inorganic cation transmembrane transport	0.242054	2	1	3	124
Biological Process	GO:0071310	cellular response to organic substance	0.243001	10	3	13	760
Biological Process	GO:0034109	homotypic cell-cell adhesion	0.24301	3	1	4	183
Biological Process	GO:0045087	innate immune response	0.24301	4	0	4	183
Biological Process	GO:0001667	ameboidal-type cell migration	0.243436	3	4	7	369
Biological Process	GO:0007272	ensheathment of neurons	0.244411	0	2	2	69
Biological Process	GO:0050768	negative regulation of neurogenesis	0.244411	1	1	2	69
Biological Process	GO:0050792	regulation of viral process	0.244411	2	0	2	69
Biological Process	GO:0051961	negative regulation of nervous system development	0.244411	1	1	2	69
Biological Process	GO:2000027	regulation of organ morphogenesis	0.244411	1	1	2	69
Molecular Function	GO:0016417	S-acyltransferase activity	0.199115	1	0	1	15
Biological Process	GO:0051093	negative regulation of developmental process	0.245505	4	3	7	370
Biological Process	GO:0031098	stress-activated protein kinase signaling cascade	0.245722	3	0	3	125
Biological Process	GO:0051403	stress-activated MAPK cascade	0.245722	3	0	3	125
Biological Process	GO:0009416	response to light stimulus	0.248939	2	3	5	246
Biological Process	GO:0051174	regulation of phosphorus metabolic process	0.24908	10	7	17	1033
Biological Process	GO:0006887	exocytosis	0.249399	3	0	3	126
Biological Process	GO:0050678	regulation of epithelial cell proliferation	0.249399	2	1	3	126
Biological Process	GO:0042113	B cell activation	0.249503	1	1	2	70
Biological Process	GO:0002294	CD4-positive, alpha-beta T cell differentiation involved in immune response	0.252039	1	0	1	21
Biological Process	GO:0003009	skeletal muscle contraction	0.252039	1	0	1	21
Biological Process	GO:0003333	amino acid transmembrane transport	0.252039	1	0	1	21
Biological Process	GO:0010543	regulation of platelet activation	0.252039	1	0	1	21
Biological Process	GO:0035336	long-chain fatty-acyl-CoA metabolic process	0.252039	1	0	1	21
Biological Process	GO:0045687	positive regulation of glial cell differentiation	0.252039	0	1	1	21
Biological Process	GO:0046887	positive regulation of hormone secretion	0.252039	1	0	1	21
Biological Process	GO:0051145	smooth muscle cell differentiation	0.252039	0	1	1	21
Biological Process	GO:0061136	regulation of proteasomal protein catabolic process	0.252039	1	0	1	21
Biological Process	GO:0071384	cellular response to corticosteroid stimulus	0.252039	1	0	1	21
Biological Process	GO:0071385	cellular response to glucocorticoid stimulus	0.252039	1	0	1	21
Biological Process	GO:0007610	behavior	0.252717	6	4	10	568
Biological Process	GO:0006464	cellular protein modification process	0.25375	25	11	36	2352
Biological Process	GO:0010517	regulation of phospholipase activity	0.2546	1	1	2	71
Biological Process	GO:0033500	carbohydrate homeostasis	0.256778	2	1	3	128
Biological Process	GO:0098655	cation transmembrane transport	0.256778	2	1	3	128
Biological Process	GO:0048589	developmental growth	0.257377	4	2	6	312
Biological Process	GO:0044085	cellular component biogenesis	0.258323	15	8	23	1451
Biological Process	GO:0045860	positive regulation of protein kinase activity	0.259293	3	2	5	250
Biological Process	GO:0001936	regulation of endothelial cell proliferation	0.259698	2	0	2	72
Biological Process	GO:0015758	glucose transport	0.259698	0	2	2	72
Biological Process	GO:0017015	regulation of transforming growth factor beta receptor signaling pathway	0.259698	2	0	2	72
Biological Process	GO:1903844	regulation of cellular response to transforming growth factor beta stimulus	0.259698	2	0	2	72
Biological Process	GO:0006022	aminoglycan metabolic process	0.260479	3	0	3	129
Biological Process	GO:0010821	regulation of mitochondrion organization	0.260479	3	0	3	129
Biological Process	GO:0030799	regulation of cyclic nucleotide metabolic process	0.260479	2	1	3	129
Biological Process	GO:0071396	cellular response to lipid	0.260479	2	1	3	129
Biological Process	GO:0009894	regulation of catabolic process	0.26225	6	1	7	378
Biological Process	GO:0003229	ventricular cardiac muscle tissue development	0.262322	0	1	1	22
Biological Process	GO:0009988	cell-cell recognition	0.262322	1	0	1	22
Biological Process	GO:0016064	immunoglobulin mediated immune response	0.262322	1	0	1	22
Biological Process	GO:0030195	negative regulation of blood coagulation	0.262322	1	0	1	22
Biological Process	GO:0031111	negative regulation of microtubule polymerization or depolymerization	0.262322	1	0	1	22
Biological Process	GO:0033119	negative regulation of RNA splicing	0.262322	0	1	1	22
Biological Process	GO:0033619	membrane protein proteolysis	0.262322	0	1	1	22
Biological Process	GO:0035850	epithelial cell differentiation involved in kidney development	0.262322	1	0	1	22
Biological Process	GO:0044003	modification by symbiont of host morphology or physiology	0.262322	1	0	1	22
Biological Process	GO:0045823	positive regulation of heart contraction	0.262322	1	0	1	22
Biological Process	GO:0048884	neuromast development	0.262322	0	1	1	22
Biological Process	GO:0050918	positive chemotaxis	0.262322	1	0	1	22
Biological Process	GO:0061045	negative regulation of wound healing	0.262322	1	0	1	22
Biological Process	GO:0071695	anatomical structure maturation	0.262322	1	0	1	22
Biological Process	GO:1900047	negative regulation of hemostasis	0.262322	1	0	1	22
Biological Process	GO:1903524	positive regulation of blood circulation	0.262322	1	0	1	22
Biological Process	GO:0001503	ossification	0.26451	3	2	5	252
Biological Process	GO:0007179	transforming growth factor beta receptor signaling pathway	0.264798	2	0	2	73
Biological Process	GO:0050796	regulation of insulin secretion	0.264798	1	1	2	73
Biological Process	GO:0052652	cyclic purine nucleotide metabolic process	0.264798	1	1	2	73
Biological Process	GO:0071559	response to transforming growth factor beta	0.264798	2	0	2	73
Biological Process	GO:0071560	cellular response to transforming growth factor beta stimulus	0.264798	2	0	2	73
Biological Process	GO:0072006	nephron development	0.264798	1	1	2	73
Biological Process	GO:1900371	regulation of purine nucleotide biosynthetic process	0.264798	1	1	2	73
Molecular Function	GO:0016462	pyrophosphatase activity	0.20761	5	5	10	505
Molecular Function	GO:0004386	helicase activity	0.209272	0	2	2	58
Molecular Function	GO:0031543	peptidyl-proline dioxygenase activity	0.210893	1	0	1	16
Molecular Function	GO:0070325	lipoprotein particle receptor binding	0.210893	1	0	1	16
Molecular Function	GO:0044389	ubiquitin-like protein ligase binding	0.211626	3	1	4	161
Molecular Function	GO:0016782	transferase activity, transferring sulfur-containing groups	0.214666	1	1	2	59
Molecular Function	GO:0016817	hydrolase activity, acting on acid anhydrides	0.216071	5	5	10	510
Molecular Function	GO:0016818	hydrolase activity, acting on acid anhydrides, in phosphorus-containing anhydrides	0.216071	5	5	10	510
Biological Process	GO:0010720	positive regulation of cell development	0.26707	2	2	4	191
Biological Process	GO:0016049	cell growth	0.269008	4	2	6	317
Biological Process	GO:0006468	protein phosphorylation	0.269501	10	5	15	913
Biological Process	GO:0031331	positive regulation of cellular catabolic process	0.269899	2	0	2	74
Biological Process	GO:0044264	cellular polysaccharide metabolic process	0.269899	1	1	2	74
Biological Process	GO:0051260	protein homooligomerization	0.269899	2	0	2	74
Biological Process	GO:0045859	regulation of protein kinase activity	0.270746	5	2	7	382
Biological Process	GO:0042327	positive regulation of phosphorylation	0.27167	4	5	9	513
Biological Process	GO:0002287	alpha-beta T cell activation involved in immune response	0.272465	1	0	1	23
Biological Process	GO:0002293	alpha-beta T cell differentiation involved in immune response	0.272465	1	0	1	23
Biological Process	GO:0002793	positive regulation of peptide secretion	0.272465	1	0	1	23
Biological Process	GO:0006027	glycosaminoglycan catabolic process	0.272465	1	0	1	23
Biological Process	GO:0010226	response to lithium ion	0.272465	0	1	1	23
Biological Process	GO:0014015	positive regulation of gliogenesis	0.272465	0	1	1	23
Biological Process	GO:0032635	interleukin-6 production	0.272465	1	0	1	23
Biological Process	GO:0032675	regulation of interleukin-6 production	0.272465	1	0	1	23
Biological Process	GO:1901606	alpha-amino acid catabolic process	0.272465	1	0	1	23
Biological Process	GO:1903035	negative regulation of response to wounding	0.272465	1	0	1	23
Biological Process	GO:0043412	macromolecule modification	0.273391	25	12	37	2444
Molecular Function	GO:0008235	metalloexopeptidase activity	0.222499	1	0	1	17
Molecular Function	GO:0000166	nucleotide binding	0.224018	3	1	4	165
Molecular Function	GO:1901265	nucleoside phosphate binding	0.224018	3	1	4	165
Molecular Function	GO:0005253	anion channel activity	0.225492	1	1	2	61
Molecular Function	GO:0005543	phospholipid binding	0.227146	4	0	4	166
Molecular Function	GO:0003723	RNA binding	0.228721	9	8	17	950
Biological Process	GO:0033674	positive regulation of kinase activity	0.275016	3	2	5	256
Molecular Function	GO:0003724	RNA helicase activity	0.233935	0	1	1	18
Molecular Function	GO:0003823	antigen binding	0.233935	1	0	1	18
Molecular Function	GO:0050662	coenzyme binding	0.233935	1	0	1	18
Biological Process	GO:0043604	amide biosynthetic process	0.27605	6	0	6	320
Biological Process	GO:0050767	regulation of neurogenesis	0.27605	3	3	6	320
Biological Process	GO:0007611	learning or memory	0.279084	2	1	3	134
Biological Process	GO:0010556	regulation of macromolecule biosynthetic process	0.279554	16	12	28	1818
Biological Process	GO:0006939	smooth muscle contraction	0.280097	1	1	2	76
Biological Process	GO:0007631	feeding behavior	0.280097	2	0	2	76
Biological Process	GO:0009141	nucleoside triphosphate metabolic process	0.280097	2	0	2	76
Biological Process	GO:0031214	biomineral tissue development	0.280097	2	0	2	76
Biological Process	GO:0032102	negative regulation of response to external stimulus	0.280097	1	1	2	76
Biological Process	GO:0043903	regulation of symbiosis, encompassing mutualism through parasitism	0.280097	2	0	2	76
Biological Process	GO:0022414	reproductive process	0.281551	10	3	13	786
Biological Process	GO:0002562	somatic diversification of immune receptors via germline recombination within a single locus	0.282469	1	0	1	24
Biological Process	GO:0008625	extrinsic apoptotic signaling pathway via death domain receptors	0.282469	1	0	1	24
Biological Process	GO:0009069	serine family amino acid metabolic process	0.282469	1	0	1	24
Biological Process	GO:0010559	regulation of glycoprotein biosynthetic process	0.282469	0	1	1	24
Biological Process	GO:0016444	somatic cell DNA recombination	0.282469	1	0	1	24
Biological Process	GO:0022600	digestive system process	0.282469	1	0	1	24
Biological Process	GO:0043367	CD4-positive, alpha-beta T cell differentiation	0.282469	1	0	1	24
Biological Process	GO:1902041	regulation of extrinsic apoptotic signaling pathway via death domain receptors	0.282469	1	0	1	24
Biological Process	GO:1903018	regulation of glycoprotein metabolic process	0.282469	0	1	1	24
Biological Process	GO:1904064	positive regulation of cation transmembrane transport	0.282469	1	0	1	24
Biological Process	GO:0033044	regulation of chromosome organization	0.282821	3	0	3	135
Biological Process	GO:0050890	cognition	0.282821	2	1	3	135
Biological Process	GO:0044723	single-organism carbohydrate metabolic process	0.284721	7	1	8	454
Biological Process	GO:0030073	insulin secretion	0.285193	1	1	2	77
Biological Process	GO:0044702	single organism reproductive process	0.28558	8	2	10	587
Biological Process	GO:0048534	hematopoietic or lymphoid organ development	0.28558	5	5	10	587
Biological Process	GO:0003006	developmental process involved in reproduction	0.285791	4	3	7	389
Biological Process	GO:0008202	steroid metabolic process	0.288471	2	2	4	198
Biological Process	GO:0001894	tissue homeostasis	0.290286	2	0	2	78
Biological Process	GO:0001935	endothelial cell proliferation	0.290286	2	0	2	78
Biological Process	GO:0005976	polysaccharide metabolic process	0.290286	1	1	2	78
Biological Process	GO:0007059	chromosome segregation	0.290286	1	1	2	78
Biological Process	GO:0048871	multicellular organismal homeostasis	0.29031	2	1	3	137
Biological Process	GO:0000003	reproduction	0.292266	10	3	13	793
Biological Process	GO:0001755	neural crest cell migration	0.292337	0	1	1	25
Biological Process	GO:0002821	positive regulation of adaptive immune response	0.292337	1	0	1	25
Biological Process	GO:0002824	positive regulation of adaptive immune response based on somatic recombination of immune receptors built from immunoglobulin superfamily domains	0.292337	1	0	1	25
Biological Process	GO:0006007	glucose catabolic process	0.292337	1	0	1	25
Biological Process	GO:0030803	negative regulation of cyclic nucleotide biosynthetic process	0.292337	0	1	1	25
Biological Process	GO:0030809	negative regulation of nucleotide biosynthetic process	0.292337	0	1	1	25
Biological Process	GO:0032651	regulation of interleukin-1 beta production	0.292337	1	0	1	25
Biological Process	GO:0035914	skeletal muscle cell differentiation	0.292337	0	1	1	25
Biological Process	GO:0043516	regulation of DNA damage response, signal transduction by p53 class mediator	0.292337	0	1	1	25
Biological Process	GO:0044062	regulation of excretion	0.292337	0	1	1	25
Biological Process	GO:0046471	phosphatidylglycerol metabolic process	0.292337	0	1	1	25
Biological Process	GO:0050881	musculoskeletal movement	0.292337	1	0	1	25
Biological Process	GO:0045596	negative regulation of cell differentiation	0.29265	3	3	6	327
Molecular Function	GO:0016853	isomerase activity	0.241804	2	0	2	64
Molecular Function	GO:0005254	chloride channel activity	0.245204	0	1	1	19
Molecular Function	GO:0008138	protein tyrosine/serine/threonine phosphatase activity	0.245204	1	0	1	19
Molecular Function	GO:0016903	oxidoreductase activity, acting on the aldehyde or oxo group of donors	0.245204	1	0	1	19
Biological Process	GO:0010721	negative regulation of cell development	0.29406	1	2	3	138
Biological Process	GO:0002376	immune system process	0.295238	12	10	22	1414
Biological Process	GO:0006511	ubiquitin-dependent protein catabolic process	0.297721	4	0	4	201
Biological Process	GO:0032880	regulation of protein localization	0.299829	3	3	6	330
Biological Process	GO:0060191	regulation of lipase activity	0.300458	1	1	2	80
Biological Process	GO:0000038	very long-chain fatty acid metabolic process	0.30207	1	0	1	26
Biological Process	GO:0002292	T cell differentiation involved in immune response	0.30207	1	0	1	26
Biological Process	GO:0002673	regulation of acute inflammatory response	0.30207	0	1	1	26
Biological Process	GO:0007613	memory	0.30207	1	0	1	26
Biological Process	GO:0010823	negative regulation of mitochondrion organization	0.30207	1	0	1	26
Biological Process	GO:0015807	L-amino acid transport	0.30207	1	0	1	26
Biological Process	GO:0019724	B cell mediated immunity	0.30207	1	0	1	26
Biological Process	GO:0032611	interleukin-1 beta production	0.30207	1	0	1	26
Biological Process	GO:0033555	multicellular organismal response to stress	0.30207	0	1	1	26
Biological Process	GO:0045744	negative regulation of G-protein coupled receptor protein signaling pathway	0.30207	1	0	1	26
Biological Process	GO:0048793	pronephros development	0.30207	0	1	1	26
Biological Process	GO:0070613	regulation of protein processing	0.30207	1	0	1	26
Biological Process	GO:0070670	response to interleukin-4	0.30207	1	0	1	26
Biological Process	GO:0071901	negative regulation of protein serine/threonine kinase activity	0.30207	1	0	1	26
Biological Process	GO:0072348	sulfur compound transport	0.30207	1	0	1	26
Biological Process	GO:1903317	regulation of protein maturation	0.30207	1	0	1	26
Biological Process	GO:0043122	regulation of I-kappaB kinase/NF-kappaB signaling	0.305329	3	0	3	141
Biological Process	GO:0043900	regulation of multi-organism process	0.305329	2	1	3	141
Biological Process	GO:0002685	regulation of leukocyte migration	0.305536	1	1	2	81
Biological Process	GO:0006898	receptor-mediated endocytosis	0.305536	1	1	2	81
Biological Process	GO:0010594	regulation of endothelial cell migration	0.305536	1	1	2	81
Biological Process	GO:0016054	organic acid catabolic process	0.305536	2	0	2	81
Biological Process	GO:0046395	carboxylic acid catabolic process	0.305536	2	0	2	81
Molecular Function	GO:0017111	nucleoside-triphosphatase activity	0.255258	4	5	9	471
Molecular Function	GO:0016312	inositol bisphosphate phosphatase activity	0.256309	1	0	1	20
Molecular Function	GO:0052827	inositol pentakisphosphate phosphatase activity	0.256309	1	0	1	20
Molecular Function	GO:0008289	lipid binding	0.257181	5	2	7	351
Molecular Function	GO:0070851	growth factor receptor binding	0.258168	1	1	2	67
Biological Process	GO:0002706	regulation of lymphocyte mediated immunity	0.31167	1	0	1	27
Biological Process	GO:0006342	chromatin silencing	0.31167	0	1	1	27
Biological Process	GO:0006862	nucleotide transport	0.31167	1	0	1	27
Biological Process	GO:0014032	neural crest cell development	0.31167	0	1	1	27
Biological Process	GO:0014033	neural crest cell differentiation	0.31167	0	1	1	27
Biological Process	GO:0019320	hexose catabolic process	0.31167	1	0	1	27
Biological Process	GO:0043331	response to dsRNA	0.31167	1	0	1	27
Biological Process	GO:0048168	regulation of neuronal synaptic plasticity	0.31167	0	1	1	27
Biological Process	GO:0098801	regulation of renal system process	0.31167	0	1	1	27
Molecular Function	GO:0015631	tubulin binding	0.262262	0	3	3	121
Molecular Function	GO:0044212	transcription regulatory region DNA binding	0.26719	5	3	8	416
Molecular Function	GO:0005548	phospholipid transporter activity	0.267251	0	1	1	21
Molecular Function	GO:0016701	oxidoreductase activity, acting on single donors with incorporation of molecular oxygen	0.267251	1	0	1	21
Biological Process	GO:0007548	sex differentiation	0.312853	3	0	3	143
Biological Process	GO:0098602	single organism cell adhesion	0.314288	3	3	6	336
Biological Process	GO:0001775	cell activation	0.314979	7	2	9	536
Biological Process	GO:0043500	muscle adaptation	0.31567	1	1	2	83
Biological Process	GO:0090276	regulation of peptide hormone secretion	0.31567	1	1	2	83
Biological Process	GO:0022603	regulation of anatomical structure morphogenesis	0.315985	7	3	10	604
Biological Process	GO:0051098	regulation of binding	0.316327	3	1	4	207
Biological Process	GO:0051130	positive regulation of cellular component organization	0.317157	6	2	8	470
Biological Process	GO:0071363	cellular response to growth factor stimulus	0.317819	4	1	5	272
Biological Process	GO:0002218	activation of innate immune response	0.320383	3	0	3	145
Biological Process	GO:0002758	innate immune response-activating signal transduction	0.320383	3	0	3	145
Biological Process	GO:0042246	tissue regeneration	0.320726	2	0	2	84
Biological Process	GO:0055076	transition metal ion homeostasis	0.320726	2	0	2	84
Biological Process	GO:0000768	syncytium formation by plasma membrane fusion	0.321139	1	0	1	28
Biological Process	GO:0001889	liver development	0.321139	1	0	1	28
Biological Process	GO:0002200	somatic diversification of immune receptors	0.321139	1	0	1	28
Biological Process	GO:0002286	T cell activation involved in immune response	0.321139	1	0	1	28
Biological Process	GO:0006949	syncytium formation	0.321139	1	0	1	28
Biological Process	GO:0007588	excretion	0.321139	0	1	1	28
Biological Process	GO:0010595	positive regulation of endothelial cell migration	0.321139	1	0	1	28
Biological Process	GO:0030800	negative regulation of cyclic nucleotide metabolic process	0.321139	0	1	1	28
Biological Process	GO:0035264	multicellular organism growth	0.321139	1	0	1	28
Biological Process	GO:0040014	regulation of multicellular organism growth	0.321139	1	0	1	28
Biological Process	GO:0044272	sulfur compound biosynthetic process	0.321139	1	0	1	28
Biological Process	GO:0045661	regulation of myoblast differentiation	0.321139	0	1	1	28
Biological Process	GO:0045980	negative regulation of nucleotide metabolic process	0.321139	0	1	1	28
Biological Process	GO:0061008	hepaticobiliary system development	0.321139	1	0	1	28
Biological Process	GO:0070848	response to growth factor	0.321562	4	2	6	339
Biological Process	GO:0032268	regulation of cellular protein metabolic process	0.323889	14	6	20	1298
Biological Process	GO:0043086	negative regulation of catalytic activity	0.324149	3	0	3	146
Biological Process	GO:0048583	regulation of response to stimulus	0.324413	19	11	30	2001
Biological Process	GO:1902533	positive regulation of intracellular signal transduction	0.325671	3	1	4	210
Biological Process	GO:0006821	chloride transport	0.325773	1	1	2	85
Biological Process	GO:0010822	positive regulation of mitochondrion organization	0.325773	2	0	2	85
Biological Process	GO:0007249	I-kappaB kinase/NF-kappaB signaling	0.327915	3	0	3	147
Biological Process	GO:1903706	regulation of hemopoiesis	0.327915	1	2	3	147
Biological Process	GO:0009306	protein secretion	0.32879	2	2	4	211
Biological Process	GO:0006754	ATP biosynthetic process	0.330479	1	0	1	29
Biological Process	GO:0009145	purine nucleoside triphosphate biosynthetic process	0.330479	1	0	1	29
Biological Process	GO:0009206	purine ribonucleoside triphosphate biosynthetic process	0.330479	1	0	1	29
Biological Process	GO:0010828	positive regulation of glucose transport	0.330479	0	1	1	29
Biological Process	GO:0030183	B cell differentiation	0.330479	0	1	1	29
Biological Process	GO:0042044	fluid transport	0.330479	0	1	1	29
Biological Process	GO:0045814	negative regulation of gene expression, epigenetic	0.330479	0	1	1	29
Biological Process	GO:0060349	bone morphogenesis	0.330479	1	0	1	29
Biological Process	GO:0072088	nephron epithelium morphogenesis	0.330479	1	0	1	29
Biological Process	GO:1903825	organic acid transmembrane transport	0.330479	1	0	1	29
Biological Process	GO:0042476	odontogenesis	0.33081	0	2	2	86
Biological Process	GO:1901701	cellular response to oxygen-containing compound	0.33081	1	1	2	86
Biological Process	GO:0046700	heterocycle catabolic process	0.331911	3	1	4	212
Molecular Function	GO:0016651	oxidoreductase activity, acting on NAD(P)H	0.27455	2	0	2	70
Biological Process	GO:0019439	aromatic compound catabolic process	0.335034	3	1	4	213
Biological Process	GO:0043065	positive regulation of apoptotic process	0.335447	3	0	3	149
Biological Process	GO:0048762	mesenchymal cell differentiation	0.335447	2	1	3	149
Biological Process	GO:0009123	nucleoside monophosphate metabolic process	0.335837	2	0	2	87
Biological Process	GO:0019058	viral life cycle	0.335837	1	1	2	87
Biological Process	GO:0048646	anatomical structure formation involved in morphogenesis	0.336287	8	5	13	821
Biological Process	GO:0048584	positive regulation of response to stimulus	0.337715	7	5	12	753
Biological Process	GO:0051338	regulation of transferase activity	0.337807	6	2	8	480
Biological Process	GO:0044270	cellular nitrogen compound catabolic process	0.338158	3	1	4	214
Biological Process	GO:0003382	epithelial cell morphogenesis	0.339691	1	0	1	30
Biological Process	GO:0009311	oligosaccharide metabolic process	0.339691	1	0	1	30
Biological Process	GO:0009620	response to fungus	0.339691	1	0	1	30
Biological Process	GO:0016575	histone deacetylation	0.339691	1	0	1	30
Biological Process	GO:0032006	regulation of TOR signaling	0.339691	1	0	1	30
Biological Process	GO:0032507	maintenance of protein location in cell	0.339691	1	0	1	30
Biological Process	GO:0045185	maintenance of protein location	0.339691	1	0	1	30
Biological Process	GO:0046365	monosaccharide catabolic process	0.339691	1	0	1	30
Biological Process	GO:0048546	digestive tract morphogenesis	0.339691	0	1	1	30
Biological Process	GO:0050819	negative regulation of coagulation	0.339691	1	0	1	30
Biological Process	GO:0060348	bone development	0.339691	1	0	1	30
Biological Process	GO:0061005	cell differentiation involved in kidney development	0.339691	1	0	1	30
Biological Process	GO:0030097	hemopoiesis	0.339884	4	4	8	481
Biological Process	GO:0051094	positive regulation of developmental process	0.339884	5	3	8	481
Biological Process	GO:0008217	regulation of blood pressure	0.340853	1	1	2	88
Biological Process	GO:0008277	regulation of G-protein coupled receptor protein signaling pathway	0.340853	1	1	2	88
Biological Process	GO:0072593	reactive oxygen species metabolic process	0.340853	2	0	2	88
Biological Process	GO:0045664	regulation of neuron differentiation	0.341284	2	2	4	215
Biological Process	GO:0043068	positive regulation of programmed cell death	0.342976	3	0	3	151
Biological Process	GO:0045088	regulation of innate immune response	0.342976	3	0	3	151
Biological Process	GO:0045089	positive regulation of innate immune response	0.342976	3	0	3	151
Biological Process	GO:0030334	regulation of cell migration	0.343212	3	4	7	415
Biological Process	GO:0040012	regulation of locomotion	0.344046	3	5	8	483
Molecular Function	GO:0034593	phosphatidylinositol bisphosphate phosphatase activity	0.278034	1	0	1	22
Biological Process	GO:0050793	regulation of developmental process	0.345615	14	7	21	1385
Biological Process	GO:0009593	detection of chemical stimulus	0.348777	1	0	1	31
Biological Process	GO:0030516	regulation of axon extension	0.348777	1	0	1	31
Biological Process	GO:0042698	ovulation cycle	0.348777	1	0	1	31
Biological Process	GO:0050879	multicellular organismal movement	0.348777	1	0	1	31
Biological Process	GO:0051928	positive regulation of calcium ion transport	0.348777	1	0	1	31
Biological Process	GO:0072028	nephron morphogenesis	0.348777	1	0	1	31
Biological Process	GO:1903050	regulation of proteolysis involved in cellular protein catabolic process	0.348777	1	0	1	31
Biological Process	GO:0006140	regulation of nucleotide metabolic process	0.350499	2	1	3	153
Biological Process	GO:0023061	signal release	0.350499	1	2	3	153
Biological Process	GO:0007270	neuron-neuron synaptic transmission	0.350849	2	0	2	90
Biological Process	GO:0046578	regulation of Ras protein signal transduction	0.350849	1	1	2	90
Biological Process	GO:0043549	regulation of kinase activity	0.352201	5	2	7	419
Cellular Component	GO:0033202	DNA helicase complex	0.18254	0	1	1	14
Biological Process	GO:1903522	regulation of blood circulation	0.353795	3	1	4	219
Biological Process	GO:0071407	cellular response to organic cyclic compound	0.354258	2	1	3	154
Biological Process	GO:0007268	synaptic transmission	0.355938	2	3	5	286
Biological Process	GO:0099536	synaptic signaling	0.355938	2	3	5	286
Biological Process	GO:0099537	trans-synaptic signaling	0.355938	2	3	5	286
Biological Process	GO:1901361	organic cyclic compound catabolic process	0.356924	3	1	4	220
Biological Process	GO:0006323	DNA packaging	0.357739	1	0	1	32
Biological Process	GO:0014888	striated muscle adaptation	0.357739	0	1	1	32
Biological Process	GO:0021988	olfactory lobe development	0.357739	0	1	1	32
Biological Process	GO:0031929	TOR signaling	0.357739	1	0	1	32
Biological Process	GO:0042451	purine nucleoside biosynthetic process	0.357739	1	0	1	32
Biological Process	GO:0046129	purine ribonucleoside biosynthetic process	0.357739	1	0	1	32
Biological Process	GO:0048259	regulation of receptor-mediated endocytosis	0.357739	1	0	1	32
Biological Process	GO:0048882	lateral line development	0.357739	0	1	1	32
Biological Process	GO:0051701	interaction with host	0.357739	1	0	1	32
Biological Process	GO:0051960	regulation of nervous system development	0.358263	3	3	6	354
Molecular Function	GO:0004857	enzyme inhibitor activity	0.286208	2	1	3	127
Molecular Function	GO:0032813	tumor necrosis factor receptor superfamily binding	0.288659	1	0	1	23
Molecular Function	GO:0048029	monosaccharide binding	0.288659	1	0	1	23
Biological Process	GO:0030072	peptide hormone secretion	0.360795	1	1	2	92
Biological Process	GO:2000145	regulation of cell motility	0.361217	3	4	7	423
Biological Process	GO:0032269	negative regulation of cellular protein metabolic process	0.361409	5	0	5	288
Biological Process	GO:0051276	chromosome organization	0.36167	5	4	9	560
Cellular Component	GO:0098589	membrane region	0.189242	2	7	9	447
Cellular Component	GO:0070013	intracellular organelle lumen	0.190343	18	12	30	1788
Biological Process	GO:0072358	cardiovascular system development	0.363808	7	3	10	630
Biological Process	GO:0072359	circulatory system development	0.363808	7	3	10	630
Biological Process	GO:0030098	lymphocyte differentiation	0.365518	1	2	3	157
Biological Process	GO:0001837	epithelial to mesenchymal transition	0.365747	1	1	2	93
Biological Process	GO:0006473	protein acetylation	0.365747	1	1	2	93
Biological Process	GO:0048167	regulation of synaptic plasticity	0.365747	0	2	2	93
Biological Process	GO:2001233	regulation of apoptotic signaling pathway	0.365747	2	0	2	93
Biological Process	GO:0071822	protein complex subunit organization	0.365876	13	3	16	1049
Biological Process	GO:0031102	neuron projection regeneration	0.366579	0	1	1	33
Biological Process	GO:0048925	lateral line system development	0.366579	0	1	1	33
Biological Process	GO:0060993	kidney morphogenesis	0.366579	1	0	1	33
Biological Process	GO:0072080	nephron tubule development	0.366579	1	0	1	33
Biological Process	GO:0098656	anion transmembrane transport	0.366579	1	0	1	33
Biological Process	GO:1903532	positive regulation of secretion by cell	0.366579	1	0	1	33
Biological Process	GO:2001236	regulation of extrinsic apoptotic signaling pathway	0.366579	1	0	1	33
Biological Process	GO:0043603	cellular amide metabolic process	0.370254	7	0	7	427
Biological Process	GO:0006839	mitochondrial transport	0.370684	2	0	2	94
Biological Process	GO:0046530	photoreceptor cell differentiation	0.370684	1	1	2	94
Biological Process	GO:0050817	coagulation	0.370684	2	0	2	94
Biological Process	GO:1900542	regulation of purine nucleotide metabolic process	0.370684	1	1	2	94
Biological Process	GO:0009057	macromolecule catabolic process	0.371262	7	1	8	496
Biological Process	GO:0044265	cellular macromolecule catabolic process	0.372516	6	1	7	428
Biological Process	GO:0001570	vasculogenesis	0.375298	0	1	1	34
Biological Process	GO:0002756	MyD88-independent toll-like receptor signaling pathway	0.375298	1	0	1	34
Biological Process	GO:0006026	aminoglycan catabolic process	0.375298	1	0	1	34
Biological Process	GO:0006213	pyrimidine nucleoside metabolic process	0.375298	1	0	1	34
Biological Process	GO:0007612	learning	0.375298	1	0	1	34
Biological Process	GO:0019079	viral genome replication	0.375298	0	1	1	34
Biological Process	GO:0019217	regulation of fatty acid metabolic process	0.375298	1	0	1	34
Biological Process	GO:0030816	positive regulation of cAMP metabolic process	0.375298	1	0	1	34
Biological Process	GO:0030819	positive regulation of cAMP biosynthetic process	0.375298	1	0	1	34
Biological Process	GO:0031281	positive regulation of cyclase activity	0.375298	1	0	1	34
Biological Process	GO:0032392	DNA geometric change	0.375298	0	1	1	34
Biological Process	GO:0032414	positive regulation of ion transmembrane transporter activity	0.375298	1	0	1	34
Biological Process	GO:0032652	regulation of interleukin-1 production	0.375298	1	0	1	34
Biological Process	GO:0035710	CD4-positive, alpha-beta T cell activation	0.375298	1	0	1	34
Biological Process	GO:0045762	positive regulation of adenylate cyclase activity	0.375298	1	0	1	34
Biological Process	GO:0046632	alpha-beta T cell differentiation	0.375298	1	0	1	34
Biological Process	GO:0048880	sensory system development	0.375298	0	1	1	34
Biological Process	GO:0051592	response to calcium ion	0.375298	1	0	1	34
Biological Process	GO:0051651	maintenance of location in cell	0.375298	1	0	1	34
Biological Process	GO:1903362	regulation of cellular protein catabolic process	0.375298	1	0	1	34
Biological Process	GO:0010629	negative regulation of gene expression	0.375691	2	2	4	226
Cellular Component	GO:0031306	intrinsic component of mitochondrial outer membrane	0.194234	1	0	1	15
Biological Process	GO:0048666	neuron development	0.37823	4	8	12	777
Biological Process	GO:0071495	cellular response to endogenous stimulus	0.379307	5	2	7	431
Biological Process	GO:0002791	regulation of peptide secretion	0.380514	1	1	2	96
Biological Process	GO:0030217	T cell differentiation	0.380514	1	1	2	96
Biological Process	GO:0035270	endocrine system development	0.380514	1	1	2	96
Biological Process	GO:0046883	regulation of hormone secretion	0.380514	1	1	2	96
Biological Process	GO:0001932	regulation of protein phosphorylation	0.381638	7	5	12	779
Biological Process	GO:0007599	hemostasis	0.382915	4	2	6	364
Biological Process	GO:0001906	cell killing	0.383897	0	1	1	35
Biological Process	GO:0002705	positive regulation of leukocyte mediated immunity	0.383897	1	0	1	35
Biological Process	GO:0002822	regulation of adaptive immune response based on somatic recombination of immune receptors built from immunoglobulin superfamily domains	0.383897	1	0	1	35
Biological Process	GO:0042176	regulation of protein catabolic process	0.383897	1	0	1	35
Biological Process	GO:0045995	regulation of embryonic development	0.383897	1	0	1	35
Biological Process	GO:0051349	positive regulation of lyase activity	0.383897	1	0	1	35
Biological Process	GO:0048608	reproductive structure development	0.384212	3	0	3	162
Biological Process	GO:0061458	reproductive system development	0.384212	3	0	3	162
Biological Process	GO:0030335	positive regulation of cell migration	0.385405	1	1	2	97
Biological Process	GO:0051234	establishment of localization	0.385761	25	17	42	2917
Biological Process	GO:0006325	chromatin organization	0.388372	3	4	7	435
Biological Process	GO:2000147	positive regulation of cell motility	0.39028	1	1	2	98
Biological Process	GO:0048870	cell motility	0.390306	7	8	15	995
Biological Process	GO:0051674	localization of cell	0.390306	7	8	15	995
Biological Process	GO:0016337	single organismal cell-cell adhesion	0.391525	3	2	5	299
Biological Process	GO:0002526	acute inflammatory response	0.392379	0	1	1	36
Biological Process	GO:0006476	protein deacetylation	0.392379	1	0	1	36
Biological Process	GO:0009410	response to xenobiotic stimulus	0.392379	1	0	1	36
Biological Process	GO:0010634	positive regulation of epithelial cell migration	0.392379	1	0	1	36
Biological Process	GO:0015748	organophosphate ester transport	0.392379	1	0	1	36
Biological Process	GO:0031110	regulation of microtubule polymerization or depolymerization	0.392379	1	0	1	36
Biological Process	GO:0045445	myoblast differentiation	0.392379	0	1	1	36
Biological Process	GO:0045761	regulation of adenylate cyclase activity	0.392379	1	0	1	36
Biological Process	GO:0055006	cardiac cell development	0.392379	1	0	1	36
Biological Process	GO:0032501	multicellular organismal process	0.393041	35	29	64	4514
Molecular Function	GO:0052743	inositol tetrakisphosphate phosphatase activity	0.299128	1	0	1	24
Biological Process	GO:0009889	regulation of biosynthetic process	0.394395	17	12	29	1993
Biological Process	GO:0031396	regulation of protein ubiquitination	0.395372	2	1	3	165
Biological Process	GO:0090066	regulation of anatomical structure size	0.399732	3	2	5	302
Biological Process	GO:0010810	regulation of cell-substrate adhesion	0.399977	1	1	2	100
Biological Process	GO:0043401	steroid hormone mediated signaling pathway	0.399977	1	1	2	100
Biological Process	GO:0048588	developmental cell growth	0.399977	1	1	2	100
Biological Process	GO:0050920	regulation of chemotaxis	0.399977	1	1	2	100
Biological Process	GO:0098542	defense response to other organism	0.399977	1	1	2	100
Biological Process	GO:0002377	immunoglobulin production	0.400745	1	0	1	37
Biological Process	GO:0002700	regulation of production of molecular mediator of immune response	0.400745	1	0	1	37
Biological Process	GO:0009168	purine ribonucleoside monophosphate biosynthetic process	0.400745	1	0	1	37
Biological Process	GO:0032680	regulation of tumor necrosis factor production	0.400745	1	0	1	37
Biological Process	GO:0050727	regulation of inflammatory response	0.400745	0	1	1	37
Biological Process	GO:1903555	regulation of tumor necrosis factor superfamily cytokine production	0.400745	1	0	1	37
Biological Process	GO:1902531	regulation of intracellular signal transduction	0.402159	8	4	12	791
Molecular Function	GO:1901363	heterocyclic compound binding	0.306299	31	18	49	3116
Molecular Function	GO:0044822	poly(A) RNA binding	0.306301	2	1	3	132
Biological Process	GO:0022610	biological adhesion	0.403873	5	7	12	792
Biological Process	GO:0007626	locomotory behavior	0.404799	0	2	2	101
Biological Process	GO:0098742	cell-cell adhesion via plasma-membrane adhesion molecules	0.404799	0	2	2	101
Biological Process	GO:0051046	regulation of secretion	0.405197	2	3	5	304
Biological Process	GO:0010562	positive regulation of phosphorus metabolic process	0.405198	4	5	9	582
Biological Process	GO:0045937	positive regulation of phosphate metabolic process	0.405198	4	5	9	582
Molecular Function	GO:0015215	nucleotide transmembrane transporter activity	0.309445	1	0	1	25
Molecular Function	GO:0019904	protein domain specific binding	0.311737	3	3	6	313
Molecular Function	GO:0019838	growth factor binding	0.312667	1	1	2	77
Molecular Function	GO:0043167	ion binding	0.315342	28	11	39	2458
Molecular Function	GO:0031690	adrenergic receptor binding	0.319611	0	1	1	26
Molecular Function	GO:0035254	glutamate receptor binding	0.319611	1	0	1	26
Molecular Function	GO:0046030	inositol trisphosphate phosphatase activity	0.319611	1	0	1	26
Biological Process	GO:0030099	myeloid cell differentiation	0.406861	2	2	4	236
Biological Process	GO:0016482	cytoplasmic transport	0.408785	0	7	7	444
Biological Process	GO:0051270	regulation of cellular component movement	0.408785	3	4	7	444
Biological Process	GO:0031326	regulation of cellular biosynthetic process	0.408891	16	12	28	1934
Biological Process	GO:0000725	recombinational repair	0.408997	0	1	1	38
Biological Process	GO:0021879	forebrain neuron differentiation	0.408997	1	0	1	38
Biological Process	GO:0032612	interleukin-1 production	0.408997	1	0	1	38
Biological Process	GO:0043244	regulation of protein complex disassembly	0.408997	0	1	1	38
Biological Process	GO:0051339	regulation of lyase activity	0.408997	1	0	1	38
Biological Process	GO:0061387	regulation of extent of cell growth	0.408997	1	0	1	38
Biological Process	GO:0034110	regulation of homotypic cell-cell adhesion	0.409603	2	0	2	102
Biological Process	GO:0010817	regulation of hormone levels	0.41017	1	2	3	169
Biological Process	GO:0051347	positive regulation of transferase activity	0.410658	3	2	5	306
Cellular Component	GO:0000307	cyclin-dependent protein kinase holoenzyme complex	0.205761	1	0	1	16
Biological Process	GO:0051056	regulation of small GTPase mediated signal transduction	0.414388	1	1	2	103
Biological Process	GO:0051272	positive regulation of cellular component movement	0.414388	1	1	2	103
Biological Process	GO:0031401	positive regulation of protein modification process	0.417114	5	4	9	588
Biological Process	GO:0000578	embryonic axis specification	0.417136	0	1	1	39
Biological Process	GO:0002698	negative regulation of immune effector process	0.417136	1	0	1	39
Biological Process	GO:0009201	ribonucleoside triphosphate biosynthetic process	0.417136	1	0	1	39
Biological Process	GO:0021872	forebrain generation of neurons	0.417136	1	0	1	39
Biological Process	GO:0030307	positive regulation of cell growth	0.417136	1	0	1	39
Biological Process	GO:0032411	positive regulation of transporter activity	0.417136	1	0	1	39
Biological Process	GO:0042633	hair cycle	0.417136	0	1	1	39
Biological Process	GO:0046165	alcohol biosynthetic process	0.417136	1	0	1	39
Biological Process	GO:0048675	axon extension	0.417136	1	0	1	39
Biological Process	GO:0048844	artery morphogenesis	0.417136	1	0	1	39
Biological Process	GO:0001819	positive regulation of cytokine production	0.41753	3	0	3	171
Biological Process	GO:0019941	modification-dependent protein catabolic process	0.419256	4	0	4	240
Biological Process	GO:0043632	modification-dependent macromolecule catabolic process	0.419256	4	0	4	240
Biological Process	GO:0048863	stem cell differentiation	0.421199	2	1	3	172
Biological Process	GO:0016043	cellular component organization	0.421773	30	23	53	3748
Biological Process	GO:0044403	symbiosis, encompassing mutualism through parasitism	0.422385	6	1	7	450
Biological Process	GO:0009612	response to mechanical stimulus	0.423901	2	0	2	105
Biological Process	GO:0002682	regulation of immune system process	0.424268	6	5	11	733
Biological Process	GO:0006305	DNA alkylation	0.425164	1	0	1	40
Biological Process	GO:0006338	chromatin remodeling	0.425164	0	1	1	40
Biological Process	GO:0009063	cellular amino acid catabolic process	0.425164	1	0	1	40
Biological Process	GO:0009127	purine nucleoside monophosphate biosynthetic process	0.425164	1	0	1	40
Biological Process	GO:0015908	fatty acid transport	0.425164	1	0	1	40
Molecular Function	GO:0015605	organophosphate ester transmembrane transporter activity	0.329628	1	0	1	27
Molecular Function	GO:1901677	phosphate transmembrane transporter activity	0.329628	1	0	1	27
Biological Process	GO:0071702	organic substance transport	0.426522	9	10	19	1304
Biological Process	GO:0044419	interspecies interaction between organisms	0.426914	6	1	7	452
Biological Process	GO:0051649	establishment of localization in cell	0.427906	8	11	19	1305
Biological Process	GO:0006644	phospholipid metabolic process	0.428516	2	2	4	243
Biological Process	GO:0010769	regulation of cell morphogenesis involved in differentiation	0.428516	3	1	4	243
Molecular Function	GO:0046906	tetrapyrrole binding	0.334277	1	1	2	81
Molecular Function	GO:0015108	chloride transmembrane transporter activity	0.339499	0	1	1	28
Molecular Function	GO:0016860	intramolecular oxidoreductase activity	0.339499	1	0	1	28
Molecular Function	GO:0046332	SMAD binding	0.339499	1	0	1	28
Biological Process	GO:0001678	cellular glucose homeostasis	0.433082	1	0	1	41
Biological Process	GO:0003073	regulation of systemic arterial blood pressure	0.433082	1	0	1	41
Biological Process	GO:0003401	axis elongation	0.433082	0	1	1	41
Biological Process	GO:0006940	regulation of smooth muscle contraction	0.433082	1	0	1	41
Biological Process	GO:0006970	response to osmotic stress	0.433082	1	0	1	41
Biological Process	GO:0022904	respiratory electron transport chain	0.433082	1	0	1	41
Biological Process	GO:0031279	regulation of cyclase activity	0.433082	1	0	1	41
Biological Process	GO:0035601	protein deacylation	0.433082	1	0	1	41
Biological Process	GO:1901617	organic hydroxy compound biosynthetic process	0.433082	1	0	1	41
Biological Process	GO:0009116	nucleoside metabolic process	0.433334	2	0	2	107
Molecular Function	GO:0043565	sequence-specific DNA binding	0.343685	5	2	7	388
Molecular Function	GO:0003954	NADH dehydrogenase activity	0.349226	1	0	1	29
Molecular Function	GO:0008227	G-protein coupled amine receptor activity	0.349226	1	0	1	29
Molecular Function	GO:0016667	oxidoreductase activity, acting on a sulfur group of donors	0.349226	1	0	1	29
Molecular Function	GO:0050136	NADH dehydrogenase (quinone) activity	0.349226	1	0	1	29
Biological Process	GO:0006955	immune response	0.434553	7	1	8	526
Biological Process	GO:0006412	translation	0.435138	5	0	5	315
Biological Process	GO:0043043	peptide biosynthetic process	0.435138	5	0	5	315
Biological Process	GO:0044262	cellular carbohydrate metabolic process	0.435797	2	1	3	176
Cellular Component	GO:0005741	mitochondrial outer membrane	0.217124	1	0	1	17
Cellular Component	GO:0031968	organelle outer membrane	0.217124	1	0	1	17
Biological Process	GO:0007009	plasma membrane organization	0.43802	1	1	2	108
Biological Process	GO:0060249	anatomical structure homeostasis	0.43802	2	0	2	108
Biological Process	GO:0090257	regulation of muscle system process	0.439426	2	1	3	177
Biological Process	GO:0002062	chondrocyte differentiation	0.440891	1	0	1	42
Biological Process	GO:0009062	fatty acid catabolic process	0.440891	1	0	1	42
Biological Process	GO:0050866	negative regulation of cell activation	0.440891	1	0	1	42
Biological Process	GO:0098732	macromolecule deacylation	0.440891	1	0	1	42
Biological Process	GO:0002790	peptide secretion	0.442685	1	1	2	109
Biological Process	GO:0006643	membrane lipid metabolic process	0.442685	1	1	2	109
Biological Process	GO:0050803	regulation of synapse structure or activity	0.442685	0	2	2	109
Biological Process	GO:0050878	regulation of body fluid levels	0.442734	4	3	7	459
Biological Process	GO:0034765	regulation of ion transmembrane transport	0.443046	2	1	3	178
Biological Process	GO:0006310	DNA recombination	0.447329	1	1	2	110
Biological Process	GO:0007033	vacuole organization	0.448594	0	1	1	43
Biological Process	GO:0007569	cell aging	0.448594	0	1	1	43
Biological Process	GO:0009163	nucleoside biosynthetic process	0.448594	1	0	1	43
Biological Process	GO:0016202	regulation of striated muscle tissue development	0.448594	1	0	1	43
Biological Process	GO:0031109	microtubule polymerization or depolymerization	0.448594	1	0	1	43
Biological Process	GO:0032526	response to retinoic acid	0.448594	0	1	1	43
Biological Process	GO:0042303	molting cycle	0.448594	0	1	1	43
Biological Process	GO:0042455	ribonucleoside biosynthetic process	0.448594	1	0	1	43
Biological Process	GO:0050864	regulation of B cell activation	0.448594	0	1	1	43
Biological Process	GO:0051899	membrane depolarization	0.448594	1	0	1	43
Biological Process	GO:0060840	artery development	0.448594	1	0	1	43
Biological Process	GO:0072329	monocarboxylic acid catabolic process	0.448594	1	0	1	43
Biological Process	GO:1901659	glycosyl compound biosynthetic process	0.448594	1	0	1	43
Biological Process	GO:1901861	regulation of muscle tissue development	0.448594	1	0	1	43
Biological Process	GO:0098609	cell-cell adhesion	0.449358	3	3	6	391
Molecular Function	GO:0004866	endopeptidase inhibitor activity	0.35881	1	0	1	30
Molecular Function	GO:0008237	metallopeptidase activity	0.35881	1	0	1	30
Biological Process	GO:0015698	inorganic anion transport	0.451951	1	1	2	111
Biological Process	GO:0060284	regulation of cell development	0.453489	5	3	8	535
Biological Process	GO:0006913	nucleocytoplasmic transport	0.456058	0	4	4	252
Biological Process	GO:0042058	regulation of epidermal growth factor receptor signaling pathway	0.456191	0	1	1	44
Biological Process	GO:1901184	regulation of ERBB signaling pathway	0.456191	0	1	1	44
Biological Process	GO:0001934	positive regulation of protein phosphorylation	0.456244	4	3	7	465
Biological Process	GO:0030802	regulation of cyclic nucleotide biosynthetic process	0.456552	1	1	2	112
Biological Process	GO:0030808	regulation of nucleotide biosynthetic process	0.456552	1	1	2	112
Biological Process	GO:1901657	glycosyl compound metabolic process	0.456552	2	0	2	112
Biological Process	GO:1903320	regulation of protein modification by small protein conjugation or removal	0.457437	2	1	3	182
Cellular Component	GO:0044428	nuclear part	0.225998	17	13	30	1827
Cellular Component	GO:0031225	anchored component of membrane	0.228326	0	1	1	18
Biological Process	GO:0034097	response to cytokine	0.459407	5	0	5	324
Biological Process	GO:0031647	regulation of protein stability	0.461131	1	1	2	113
Biological Process	GO:0002690	positive regulation of leukocyte chemotaxis	0.463685	1	0	1	45
Biological Process	GO:0009411	response to UV	0.463685	0	1	1	45
Biological Process	GO:0030193	regulation of blood coagulation	0.463685	1	0	1	45
Biological Process	GO:0032963	collagen metabolic process	0.463685	1	0	1	45
Biological Process	GO:0033143	regulation of intracellular steroid hormone receptor signaling pathway	0.463685	0	1	1	45
Biological Process	GO:0040029	regulation of gene expression, epigenetic	0.463685	0	1	1	45
Biological Process	GO:0051222	positive regulation of protein transport	0.463685	1	0	1	45
Biological Process	GO:1900046	regulation of hemostasis	0.463685	1	0	1	45
Biological Process	GO:1904951	positive regulation of establishment of protein localization	0.463685	1	0	1	45
Molecular Function	GO:0005310	dicarboxylic acid transmembrane transporter activity	0.368254	1	0	1	31
Molecular Function	GO:0031490	chromatin DNA binding	0.368254	0	1	1	31
Biological Process	GO:0051169	nuclear transport	0.465146	0	4	4	255
Biological Process	GO:0006810	transport	0.466556	22	16	38	2707
Biological Process	GO:0009896	positive regulation of catabolic process	0.470221	2	0	2	115
Biological Process	GO:0001676	long-chain fatty acid metabolic process	0.471076	1	0	1	46
Biological Process	GO:0002066	columnar/cuboidal epithelial cell development	0.471076	1	0	1	46
Biological Process	GO:0009108	coenzyme biosynthetic process	0.471076	1	0	1	46
Biological Process	GO:0021782	glial cell development	0.471076	0	1	1	46
Biological Process	GO:0050770	regulation of axonogenesis	0.471076	1	0	1	46
Biological Process	GO:0061515	myeloid cell development	0.471076	0	1	1	46
Biological Process	GO:1901796	regulation of signal transduction by p53 class mediator	0.471076	0	1	1	46
Biological Process	GO:2001242	regulation of intrinsic apoptotic signaling pathway	0.471076	1	0	1	46
Molecular Function	GO:0004527	exonuclease activity	0.37756	1	0	1	32
Molecular Function	GO:0043021	ribonucleoprotein complex binding	0.37756	1	0	1	32
Molecular Function	GO:0052866	phosphatidylinositol phosphate phosphatase activity	0.37756	1	0	1	32
Biological Process	GO:0072331	signal transduction by p53 class mediator	0.474732	1	1	2	116
Biological Process	GO:0043410	positive regulation of MAPK cascade	0.475205	3	0	3	187
Biological Process	GO:0016192	vesicle-mediated transport	0.476469	6	3	9	618
Biological Process	GO:0071840	cellular component organization or biogenesis	0.478349	30	23	53	3807
Biological Process	GO:0002449	lymphocyte mediated immunity	0.478365	1	0	1	47
Biological Process	GO:0051216	cartilage development	0.478365	1	0	1	47
Biological Process	GO:0010975	regulation of neuron projection development	0.478727	2	1	3	188
Molecular Function	GO:0016765	transferase activity, transferring alkyl or aryl (other than methyl) groups	0.38673	1	0	1	33
Molecular Function	GO:0016247	channel regulator activity	0.387339	2	0	2	91
Biological Process	GO:0046907	intracellular transport	0.483296	4	10	14	983
Biological Process	GO:0030100	regulation of endocytosis	0.483685	1	1	2	118
Biological Process	GO:0009156	ribonucleoside monophosphate biosynthetic process	0.485555	1	0	1	48
Biological Process	GO:0010827	regulation of glucose transport	0.485555	0	1	1	48
Biological Process	GO:0048634	regulation of muscle organ development	0.485555	1	0	1	48
Biological Process	GO:1900373	positive regulation of purine nucleotide biosynthetic process	0.485555	1	0	1	48
Biological Process	GO:1900544	positive regulation of purine nucleotide metabolic process	0.485555	1	0	1	48
Biological Process	GO:1901019	regulation of calcium ion transmembrane transporter activity	0.485555	1	0	1	48
Molecular Function	GO:0004027	alcohol sulfotransferase activity	0.395766	0	1	1	34
Molecular Function	GO:0032934	sterol binding	0.395766	1	0	1	34
Molecular Function	GO:0000975	regulatory region DNA binding	0.399499	5	3	8	476
Molecular Function	GO:0015932	nucleobase-containing compound transmembrane transporter activity	0.404669	1	0	1	35
Molecular Function	GO:0016409	palmitoyltransferase activity	0.404669	1	0	1	35
Molecular Function	GO:0016655	oxidoreductase activity, acting on NAD(P)H, quinone or similar compound as acceptor	0.404669	1	0	1	35
Molecular Function	GO:0043178	alcohol binding	0.404669	1	0	1	35
Molecular Function	GO:0061135	endopeptidase regulator activity	0.404669	1	0	1	35
Molecular Function	GO:0000976	transcription regulatory region sequence-specific DNA binding	0.406338	4	2	6	349
Cellular Component	GO:0019867	outer membrane	0.239369	1	0	1	19
Biological Process	GO:0045595	regulation of cell differentiation	0.486464	9	5	14	985
Cellular Component	GO:0098805	whole membrane	0.243121	5	8	13	730
Biological Process	GO:0023051	regulation of signaling	0.487894	14	10	24	1711
Biological Process	GO:0090087	regulation of peptide transport	0.488126	1	1	2	119
Biological Process	GO:0015980	energy derivation by oxidation of organic compounds	0.489229	2	1	3	191
Biological Process	GO:0034762	regulation of transmembrane transport	0.489229	2	1	3	191
Molecular Function	GO:0001067	regulatory region nucleic acid binding	0.410805	5	3	8	481
Molecular Function	GO:0030246	carbohydrate binding	0.413443	1	0	1	36
Molecular Function	GO:1990837	sequence-specific double-stranded DNA binding	0.414258	4	2	6	352
Biological Process	GO:0000079	regulation of cyclin-dependent protein serine/threonine kinase activity	0.492647	1	0	1	49
Biological Process	GO:0014066	regulation of phosphatidylinositol 3-kinase signaling	0.492647	0	1	1	49
Biological Process	GO:0034767	positive regulation of ion transmembrane transport	0.492647	1	0	1	49
Biological Process	GO:0072009	nephron epithelium development	0.492647	1	0	1	49
Biological Process	GO:1904029	regulation of cyclin-dependent protein kinase activity	0.492647	1	0	1	49
Biological Process	GO:0007178	transmembrane receptor protein serine/threonine kinase signaling pathway	0.495042	3	1	4	265
Biological Process	GO:0010638	positive regulation of organelle organization	0.495042	4	0	4	265
Biological Process	GO:0030900	forebrain development	0.496173	1	2	3	193
Biological Process	GO:0043010	camera-type eye development	0.496173	3	0	3	193
Biological Process	GO:0006974	cellular response to DNA damage stimulus	0.496557	3	2	5	338
Biological Process	GO:0048638	regulation of developmental growth	0.496938	2	0	2	121
Biological Process	GO:1903530	regulation of secretion by cell	0.497994	2	2	4	266
Molecular Function	GO:0015171	amino acid transmembrane transporter activity	0.422088	1	0	1	37
Molecular Function	GO:0003690	double-stranded DNA binding	0.422169	4	2	6	355
Biological Process	GO:0097485	neuron projection guidance	0.499177	2	3	5	339
Biological Process	GO:0007498	mesoderm development	0.499642	1	0	1	50
Biological Process	GO:0042593	glucose homeostasis	0.499642	1	0	1	50
Cellular Component	GO:0031981	nuclear lumen	0.250014	16	12	28	1718
Cellular Component	GO:0036477	somatodendritic compartment	0.253558	1	1	2	68
Biological Process	GO:0046879	hormone secretion	0.501308	1	1	2	122
Biological Process	GO:0031349	positive regulation of defense response	0.503071	3	0	3	195
Biological Process	GO:0050795	regulation of behavior	0.505653	1	1	2	123
Biological Process	GO:0006664	glycolipid metabolic process	0.50654	1	0	1	51
Biological Process	GO:0010863	positive regulation of phospholipase C activity	0.50654	1	0	1	51
Biological Process	GO:0034470	ncRNA processing	0.50654	0	1	1	51
Biological Process	GO:0034612	response to tumor necrosis factor	0.50654	1	0	1	51
Biological Process	GO:0045619	regulation of lymphocyte differentiation	0.50654	0	1	1	51
Biological Process	GO:0051047	positive regulation of secretion	0.50654	1	0	1	51
Biological Process	GO:1900274	regulation of phospholipase C activity	0.50654	1	0	1	51
Biological Process	GO:1903509	liposaccharide metabolic process	0.50654	1	0	1	51
Cellular Component	GO:0005634	nucleus	0.258506	17	14	31	1927
Biological Process	GO:0010632	regulation of epithelial cell migration	0.509975	1	1	2	124
Molecular Function	GO:0030414	peptidase inhibitor activity	0.430606	1	0	1	38
Cellular Component	GO:0005576	extracellular region	0.269613	8	6	14	812
Cellular Component	GO:0044421	extracellular region part	0.270692	8	5	13	748
Cellular Component	GO:0005764	lysosome	0.271564	1	0	1	22
Cellular Component	GO:0005681	spliceosomal complex	0.2748	0	2	2	72
Cellular Component	GO:0010008	endosome membrane	0.280109	1	1	2	73
Cellular Component	GO:1902554	serine/threonine protein kinase complex	0.281992	1	0	1	23
Cellular Component	GO:0016604	nuclear body	0.284691	0	4	4	189
Biological Process	GO:0006091	generation of precursor metabolites and energy	0.512648	3	1	4	271
Biological Process	GO:0051129	negative regulation of cellular component organization	0.512648	3	1	4	271
Biological Process	GO:0002699	positive regulation of immune effector process	0.513345	1	0	1	52
Biological Process	GO:0009144	purine nucleoside triphosphate metabolic process	0.513345	1	0	1	52
Biological Process	GO:0009205	purine ribonucleoside triphosphate metabolic process	0.513345	1	0	1	52
Biological Process	GO:0046034	ATP metabolic process	0.513345	1	0	1	52
Biological Process	GO:0003012	muscle system process	0.514787	3	2	5	345
Biological Process	GO:0034655	nucleobase-containing compound catabolic process	0.516723	2	1	3	199
Biological Process	GO:0009914	hormone transport	0.518544	1	1	2	126
Biological Process	GO:0002027	regulation of heart rate	0.520056	0	1	1	53
Biological Process	GO:0044259	multicellular organismal macromolecule metabolic process	0.520056	1	0	1	53
Biological Process	GO:0044724	single-organism carbohydrate catabolic process	0.520056	1	0	1	53
Biological Process	GO:0046631	alpha-beta T cell activation	0.520056	1	0	1	53
Biological Process	GO:0050931	pigment cell differentiation	0.520056	0	1	1	53
Biological Process	GO:0072527	pyrimidine-containing compound metabolic process	0.520056	1	0	1	53
Biological Process	GO:1901136	carbohydrate derivative catabolic process	0.520056	1	0	1	53
Biological Process	GO:0006518	peptide metabolic process	0.522519	5	0	5	348
Biological Process	GO:0035108	limb morphogenesis	0.522791	0	2	2	127
Biological Process	GO:0050804	modulation of synaptic transmission	0.523475	0	3	3	201
Biological Process	GO:0050865	regulation of cell activation	0.523475	2	1	3	201
Molecular Function	GO:0001076	transcription factor activity, RNA polymerase II transcription factor binding	0.438502	1	1	2	101
Biological Process	GO:0006304	DNA modification	0.526675	1	0	1	54
Biological Process	GO:0007589	body fluid secretion	0.526675	1	0	1	54
Biological Process	GO:0045927	positive regulation of growth	0.526675	1	0	1	54
Biological Process	GO:0060173	limb development	0.527013	0	2	2	128
Biological Process	GO:0002253	activation of immune response	0.527108	4	0	4	276
Biological Process	GO:0032101	regulation of response to external stimulus	0.527108	2	2	4	276
Cellular Component	GO:0005604	basement membrane	0.292272	1	0	1	24
Molecular Function	GO:0004674	protein serine/threonine kinase activity	0.441823	1	2	3	166
Cellular Component	GO:0031252	cell leading edge	0.29752	0	4	4	193
Biological Process	GO:0007411	axon guidance	0.531211	2	0	2	129
Biological Process	GO:0051603	proteolysis involved in cellular protein catabolic process	0.532835	4	0	4	278
Biological Process	GO:0048731	system development	0.532953	23	18	41	2989
Biological Process	GO:0000819	sister chromatid segregation	0.533204	0	1	1	55
Biological Process	GO:0007173	epidermal growth factor receptor signaling pathway	0.533204	0	1	1	55
Biological Process	GO:0045807	positive regulation of endocytosis	0.533204	0	1	1	55
Biological Process	GO:0007005	mitochondrion organization	0.533506	3	0	3	204
Cellular Component	GO:0009295	nucleoid	0.312395	1	0	1	26
Cellular Component	GO:0043209	myelin sheath	0.312395	0	1	1	26
Cellular Component	GO:1902911	protein kinase complex	0.312395	1	0	1	26
Cellular Component	GO:0005887	integral component of plasma membrane	0.317145	0	2	2	80
Cellular Component	GO:0005740	mitochondrial envelope	0.323378	4	0	4	201
Cellular Component	GO:0031966	mitochondrial membrane	0.323378	4	0	4	201
Cellular Component	GO:0031090	organelle membrane	0.324289	23	5	28	1786
Cellular Component	GO:0044437	vacuolar part	0.326624	3	1	4	202
Biological Process	GO:0034329	cell junction assembly	0.535383	1	1	2	130
Biological Process	GO:0051235	maintenance of location	0.535383	2	0	2	130
Biological Process	GO:0060560	developmental growth involved in morphogenesis	0.535383	1	1	2	130
Biological Process	GO:0010646	regulation of cell communication	0.536326	14	10	24	1750
Molecular Function	GO:0016810	hydrolase activity, acting on carbon-nitrogen (but not peptide) bonds	0.448461	1	1	2	103
Biological Process	GO:0000165	MAPK cascade	0.537826	5	0	5	354
Biological Process	GO:0032386	regulation of intracellular transport	0.538528	0	4	4	280
Biological Process	GO:0008593	regulation of Notch signaling pathway	0.539643	1	0	1	56
Biological Process	GO:0014065	phosphatidylinositol 3-kinase signaling	0.539643	0	1	1	56
Biological Process	GO:0034764	positive regulation of transmembrane transport	0.539643	1	0	1	56
Biological Process	GO:1903169	regulation of calcium ion transmembrane transport	0.539643	1	0	1	56
Biological Process	GO:0023014	signal transduction by protein phosphorylation	0.54288	5	0	5	356
Biological Process	GO:0040011	locomotion	0.543351	7	10	17	1242
Biological Process	GO:0008016	regulation of heart contraction	0.543652	1	1	2	132
Biological Process	GO:0040017	positive regulation of locomotion	0.543652	1	1	2	132
Biological Process	GO:0030168	platelet activation	0.545994	1	0	1	57
Biological Process	GO:0044242	cellular lipid catabolic process	0.545994	1	0	1	57
Biological Process	GO:0045333	cellular respiration	0.545994	1	0	1	57
Biological Process	GO:0070588	calcium ion transmembrane transport	0.545994	1	0	1	57
Biological Process	GO:0072073	kidney epithelium development	0.545994	1	0	1	57
Biological Process	GO:0008610	lipid biosynthetic process	0.546697	1	2	3	208
Biological Process	GO:0044708	single-organism behavior	0.547004	3	1	4	283
Biological Process	GO:0010001	glial cell differentiation	0.547748	1	1	2	133
Biological Process	GO:0048732	gland development	0.547748	1	1	2	133
Biological Process	GO:0044257	cellular protein catabolic process	0.549811	4	0	4	284
Biological Process	GO:0048513	animal organ development	0.550566	17	11	28	2055
Biological Process	GO:0010771	negative regulation of cell morphogenesis involved in differentiation	0.552258	0	1	1	58
Biological Process	GO:0070507	regulation of microtubule cytoskeleton organization	0.552258	1	0	1	58
Biological Process	GO:0098813	nuclear chromosome segregation	0.552258	0	1	1	58
Biological Process	GO:0030154	cell differentiation	0.553319	20	14	34	2497
Biological Process	GO:0043009	chordate embryonic development	0.55818	2	2	4	287
Biological Process	GO:0010921	regulation of phosphatase activity	0.558436	1	0	1	59
Biological Process	GO:0043409	negative regulation of MAPK cascade	0.558436	1	0	1	59
Cellular Component	GO:0044420	extracellular matrix component	0.338129	2	0	2	84
Molecular Function	GO:0019899	enzyme binding	0.459953	11	4	15	972
Biological Process	GO:0090287	regulation of cellular response to growth factor stimulus	0.559883	2	0	2	136
Molecular Function	GO:0052745	inositol phosphate phosphatase activity	0.463451	1	0	1	42
Biological Process	GO:0045321	leukocyte activation	0.562837	3	2	5	364
Biological Process	GO:0000087	mitotic M phase	0.563877	2	0	2	137
Biological Process	GO:0010256	endomembrane system organization	0.563877	1	1	2	137
Biological Process	GO:0015833	peptide transport	0.563877	1	1	2	137
Biological Process	GO:0002688	regulation of leukocyte chemotaxis	0.56453	1	0	1	60
Biological Process	GO:0006813	potassium ion transport	0.56453	1	0	1	60
Biological Process	GO:0009167	purine ribonucleoside monophosphate metabolic process	0.56453	1	0	1	60
Biological Process	GO:0014074	response to purine-containing compound	0.56453	1	0	1	60
Biological Process	GO:0021954	central nervous system neuron development	0.56453	1	0	1	60
Biological Process	GO:2001020	regulation of response to DNA damage stimulus	0.56453	0	1	1	60
Biological Process	GO:0030182	neuron differentiation	0.564593	4	8	12	887
Biological Process	GO:0014031	mesenchymal cell development	0.567845	1	1	2	138
Biological Process	GO:0048864	stem cell development	0.567845	1	1	2	138
Biological Process	GO:0051128	regulation of cellular component organization	0.568609	12	5	17	1260
Biological Process	GO:1903649	regulation of cytoplasmic transport	0.569257	0	3	3	215
Biological Process	GO:0051179	localization	0.569379	29	22	51	3756
Biological Process	GO:0000910	cytokinesis	0.57054	1	0	1	61
Biological Process	GO:0065007	biological regulation	0.571381	57	34	91	6666
Biological Process	GO:0010639	negative regulation of organelle organization	0.571787	2	0	2	139
Biological Process	GO:0021537	telencephalon development	0.571787	1	1	2	139
Biological Process	GO:0098763	mitotic cell cycle phase	0.571787	2	0	2	139
Biological Process	GO:0001817	regulation of cytokine production	0.574669	4	0	4	293
Biological Process	GO:0032990	cell part morphogenesis	0.575484	3	5	8	595
Biological Process	GO:0048858	cell projection morphogenesis	0.575484	3	5	8	595
Biological Process	GO:0009199	ribonucleoside triphosphate metabolic process	0.576467	1	0	1	62
Biological Process	GO:0045444	fat cell differentiation	0.576467	1	0	1	62
Biological Process	GO:0030163	protein catabolic process	0.577384	4	0	4	294
Biological Process	GO:0000904	cell morphogenesis involved in differentiation	0.577659	4	3	7	521
Biological Process	GO:0060341	regulation of cellular localization	0.577659	3	4	7	521
Biological Process	GO:0042886	amide transport	0.579593	1	1	2	141
Biological Process	GO:0060047	heart contraction	0.579593	1	1	2	141
Biological Process	GO:0009126	purine nucleoside monophosphate metabolic process	0.582314	1	0	1	63
Biological Process	GO:0035304	regulation of protein dephosphorylation	0.582314	1	0	1	63
Cellular Component	GO:0008328	ionotropic glutamate receptor complex	0.350953	0	1	1	30
Cellular Component	GO:0031226	intrinsic component of plasma membrane	0.358919	0	2	2	88
Cellular Component	GO:0000118	histone deacetylase complex	0.360252	0	1	1	31
Cellular Component	GO:0098573	intrinsic component of mitochondrial membrane	0.360252	1	0	1	31
Biological Process	GO:0015672	monovalent inorganic cation transport	0.585471	3	1	4	297
Biological Process	GO:0034220	ion transmembrane transport	0.585471	3	1	4	297
Biological Process	GO:0033036	macromolecule localization	0.585895	8	12	20	1495
Biological Process	GO:0016052	carbohydrate catabolic process	0.58808	1	0	1	64
Biological Process	GO:0032640	tumor necrosis factor production	0.58808	1	0	1	64
Biological Process	GO:0035303	regulation of dephosphorylation	0.58808	1	0	1	64
Biological Process	GO:0043502	regulation of muscle adaptation	0.58808	0	1	1	64
Biological Process	GO:0046128	purine ribonucleoside metabolic process	0.58808	1	0	1	64
Biological Process	GO:0051188	cofactor biosynthetic process	0.58808	1	0	1	64
Biological Process	GO:0071706	tumor necrosis factor superfamily cytokine production	0.58808	1	0	1	64
Cellular Component	GO:0030659	cytoplasmic vesicle membrane	0.366306	3	0	3	151
Biological Process	GO:0002697	regulation of immune effector process	0.591108	2	0	2	144
Biological Process	GO:0032502	developmental process	0.592836	35	24	59	4365
Biological Process	GO:0007259	JAK-STAT cascade	0.593767	1	0	1	65
Biological Process	GO:0009636	response to toxic substance	0.593767	1	0	1	65
Biological Process	GO:0010469	regulation of receptor activity	0.593767	1	0	1	65
Biological Process	GO:0042278	purine nucleoside metabolic process	0.593767	1	0	1	65
Biological Process	GO:0051494	negative regulation of cytoskeleton organization	0.593767	1	0	1	65
Biological Process	GO:0097696	STAT cascade	0.593767	1	0	1	65
Biological Process	GO:0006869	lipid transport	0.598655	1	1	2	146
Biological Process	GO:0022407	regulation of cell-cell adhesion	0.598655	2	0	2	146
Biological Process	GO:0051223	regulation of protein transport	0.598751	2	2	4	302
Biological Process	GO:0007154	cell communication	0.599117	30	18	48	3568
Biological Process	GO:0032846	positive regulation of homeostatic process	0.599377	0	1	1	66
Molecular Function	GO:0000977	RNA polymerase II regulatory region sequence-specific DNA binding	0.483577	3	1	4	244
Molecular Function	GO:0001012	RNA polymerase II regulatory region DNA binding	0.483577	3	1	4	244
Molecular Function	GO:0003677	DNA binding	0.48632	7	5	12	785
Biological Process	GO:0050778	positive regulation of immune response	0.601377	4	0	4	303
Biological Process	GO:0007265	Ras protein signal transduction	0.602389	1	1	2	147
Biological Process	GO:0044765	single-organism transport	0.603755	19	9	28	2102
Biological Process	GO:0016458	gene silencing	0.604909	0	1	1	67
Biological Process	GO:0031346	positive regulation of cell projection organization	0.604909	1	0	1	67
Biological Process	GO:0031398	positive regulation of protein ubiquitination	0.604909	0	1	1	67
Biological Process	GO:0046916	cellular transition metal ion homeostasis	0.604909	1	0	1	67
Biological Process	GO:0048066	developmental pigmentation	0.604909	0	1	1	67
Biological Process	GO:0061351	neural precursor cell proliferation	0.604909	1	0	1	67
Biological Process	GO:1903322	positive regulation of protein modification by small protein conjugation or removal	0.604909	0	1	1	67
Biological Process	GO:0050789	regulation of biological process	0.605237	53	33	86	6340
Biological Process	GO:0043408	regulation of MAPK cascade	0.606598	4	0	4	305
Cellular Component	GO:0031228	intrinsic component of Golgi membrane	0.378455	0	1	1	33
Cellular Component	GO:0044440	endosomal part	0.379471	1	1	2	92
Biological Process	GO:0046649	lymphocyte activation	0.609193	2	2	4	306
Biological Process	GO:0006414	translational elongation	0.610366	1	0	1	68
Biological Process	GO:0007568	aging	0.610366	0	1	1	68
Biological Process	GO:1990138	neuron projection extension	0.610366	1	0	1	68
Biological Process	GO:1901137	carbohydrate derivative biosynthetic process	0.611018	4	2	6	461
Biological Process	GO:0050776	regulation of immune response	0.613077	5	0	5	385
Biological Process	GO:0009966	regulation of signal transduction	0.613737	13	7	20	1517
Biological Process	GO:0000279	M phase	0.617067	2	0	2	151
Biological Process	GO:0042063	gliogenesis	0.617067	1	1	2	151
Cellular Component	GO:0061695	transferase complex, transferring phosphorus-containing groups	0.387362	1	0	1	34
Biological Process	GO:0032388	positive regulation of intracellular transport	0.621055	0	1	1	70
Biological Process	GO:0061041	regulation of wound healing	0.621055	1	0	1	70
Biological Process	GO:0007267	cell-cell signaling	0.622703	3	5	8	620
Biological Process	GO:0010564	regulation of cell cycle process	0.624028	1	2	3	233
Biological Process	GO:0001952	regulation of cell-matrix adhesion	0.62629	1	0	1	71
Biological Process	GO:0009161	ribonucleoside monophosphate metabolic process	0.62629	1	0	1	71
Biological Process	GO:0016573	histone acetylation	0.62629	0	1	1	71
Biological Process	GO:0031348	negative regulation of defense response	0.62629	1	0	1	71
Biological Process	GO:0072524	pyridine-containing compound metabolic process	0.62629	1	0	1	71
Biological Process	GO:0030855	epithelial cell differentiation	0.629074	3	2	5	392
Biological Process	GO:0002696	positive regulation of leukocyte activation	0.631453	1	0	1	72
Biological Process	GO:0007219	Notch signaling pathway	0.631453	1	0	1	72
Biological Process	GO:0009880	embryonic pattern specification	0.631453	0	1	1	72
Biological Process	GO:0006475	internal protein amino acid acetylation	0.636546	0	1	1	73
Biological Process	GO:0008361	regulation of cell size	0.636546	1	0	1	73
Biological Process	GO:0018393	internal peptidyl-lysine acetylation	0.636546	0	1	1	73
Biological Process	GO:0048015	phosphatidylinositol-mediated signaling	0.636546	0	1	1	73
Biological Process	GO:0050867	positive regulation of cell activation	0.636546	1	0	1	73
Biological Process	GO:0055001	muscle cell development	0.638304	1	1	2	157
Biological Process	GO:0070201	regulation of establishment of protein localization	0.639519	2	2	4	318
Molecular Function	GO:0016740	transferase activity	0.508178	18	6	24	1614
Biological Process	GO:0009755	hormone-mediated signaling pathway	0.641754	1	1	2	158
Biological Process	GO:0051641	cellular localization	0.642	8	12	20	1540
Biological Process	GO:0055085	transmembrane transport	0.644424	3	1	4	320
Biological Process	GO:0007275	multicellular organism development	0.645551	25	19	44	3324
Biological Process	GO:0016125	sterol metabolic process	0.646522	0	1	1	75
Biological Process	GO:0032886	regulation of microtubule-based process	0.646522	1	0	1	75
[truncated: 396 more rows]

## Sheet: CT-vs-HT34
class	ID	Descrption	Pvalue	Up	Down	fg_num	bg_num
Biological Process	GO:0019752	carboxylic acid metabolic process	1.58853e-10	37	20	57	534
Biological Process	GO:0006082	organic acid metabolic process	1.61923e-10	38	20	58	549
Biological Process	GO:0043436	oxoacid metabolic process	3.76495e-10	37	20	57	546
Molecular Function	GO:0003723	RNA binding	6.26703e-09	26	55	81	950
Biological Process	GO:0044281	small molecule metabolic process	4.30821e-08	55	41	96	1294
Biological Process	GO:1901605	alpha-amino acid metabolic process	1.29091e-07	14	10	24	163
Biological Process	GO:0044282	small molecule catabolic process	2.15973e-07	15	5	20	121
Biological Process	GO:0044237	cellular metabolic process	4.89003e-07	142	171	313	6095
Molecular Function	GO:0097159	organic cyclic compound binding	2.46799e-06	84	105	189	3209
Molecular Function	GO:0036094	small molecule binding	2.92646e-06	52	53	105	1537
Molecular Function	GO:1901363	heterocyclic compound binding	8.263e-06	81	101	182	3116
Biological Process	GO:0006520	cellular amino acid metabolic process	3.75981e-06	15	10	25	209
Biological Process	GO:0065003	macromolecular complex assembly	5.25304e-06	32	35	67	895
Biological Process	GO:0009064	glutamine family amino acid metabolic process	1.1294e-05	7	5	12	62
Biological Process	GO:0044723	single-organism carbohydrate metabolic process	1.38393e-05	26	14	40	454
Biological Process	GO:0044710	single-organism metabolic process	2.22886e-05	85	88	173	3074
Biological Process	GO:0044238	primary metabolic process	2.34484e-05	133	164	297	5902
Biological Process	GO:0032787	monocarboxylic acid metabolic process	2.35737e-05	21	9	30	306
Biological Process	GO:0008380	RNA splicing	2.42415e-05	3	17	20	163
Biological Process	GO:0051186	cofactor metabolic process	2.84422e-05	11	12	23	206
Biological Process	GO:0006457	protein folding	2.94184e-05	13	1	14	90
Biological Process	GO:0006558	L-phenylalanine metabolic process	3.1364e-05	5	0	5	10
Biological Process	GO:1902221	erythrose 4-phosphate/phosphoenolpyruvate family amino acid metabolic process	3.1364e-05	5	0	5	10
Biological Process	GO:0000375	RNA splicing, via transesterification reactions	3.55428e-05	3	14	17	128
Biological Process	GO:0000377	RNA splicing, via transesterification reactions with bulged adenosine as nucleophile	3.55428e-05	3	14	17	128
Biological Process	GO:0016054	organic acid catabolic process	4.0283e-05	8	5	13	81
Biological Process	GO:0046395	carboxylic acid catabolic process	4.0283e-05	8	5	13	81
Biological Process	GO:0043933	macromolecular complex subunit organization	4.44676e-05	45	52	97	1531
Biological Process	GO:0034622	cellular macromolecular complex assembly	4.81991e-05	14	20	34	381
Biological Process	GO:0044712	single-organism catabolic process	6.01964e-05	17	6	23	216
Biological Process	GO:0048545	response to steroid hormone	6.08648e-05	26	10	36	418
Biological Process	GO:0043648	dicarboxylic acid metabolic process	6.11597e-05	10	1	11	62
Biological Process	GO:0008152	metabolic process	6.98993e-05	157	187	344	7121
Cellular Component	GO:0043227	membrane-bounded organelle	2.33379e-05	146	195	341	6964
Biological Process	GO:0007519	skeletal muscle tissue development	9.35784e-05	10	2	12	76
Biological Process	GO:0005975	carbohydrate metabolic process	9.78905e-05	26	14	40	495
Biological Process	GO:0006458	'de novo' protein folding	0.000109067	8	1	9	45
Biological Process	GO:0006461	protein complex assembly	0.000109499	30	23	53	726
Biological Process	GO:0070271	protein complex biogenesis	0.000109499	30	23	53	726
Molecular Function	GO:0003724	RNA helicase activity	9.24654e-05	1	5	6	18
Biological Process	GO:0072331	signal transduction by p53 class mediator	0.00013813	4	11	15	116
Molecular Function	GO:0001883	purine nucleoside binding	0.000200043	34	36	70	1026
Molecular Function	GO:0032550	purine ribonucleoside binding	0.000200043	34	36	70	1026
Molecular Function	GO:0032549	ribonucleoside binding	0.000205958	34	36	70	1027
Molecular Function	GO:0001882	nucleoside binding	0.000218269	34	36	70	1029
Biological Process	GO:0006732	coenzyme metabolic process	0.000187728	10	9	19	174
Biological Process	GO:0071704	organic substance metabolic process	0.000240183	139	171	310	6353
Biological Process	GO:0060538	skeletal muscle organ development	0.000249143	10	2	12	84
Biological Process	GO:0015931	nucleobase-containing compound transport	0.000255437	4	12	16	136
Biological Process	GO:0009063	cellular amino acid catabolic process	0.000263252	3	5	8	40
Biological Process	GO:0033993	response to lipid	0.000280359	28	15	43	573
Cellular Component	GO:0005737	cytoplasm	0.00023081	102	99	201	3799
Cellular Component	GO:0005622	intracellular	0.000295457	166	203	369	7818
Cellular Component	GO:0044424	intracellular part	0.000341405	165	203	368	7800
Cellular Component	GO:0044444	cytoplasmic part	0.000344298	99	96	195	3690
Biological Process	GO:0035036	sperm-egg recognition	0.00031203	5	0	5	15
Cellular Component	GO:0043231	intracellular membrane-bounded organelle	0.000481939	126	175	301	6156
Cellular Component	GO:0043226	organelle	0.000535921	155	201	356	7518
Molecular Function	GO:0008483	transaminase activity	0.000515308	3	2	5	16
Molecular Function	GO:0003676	nucleic acid binding	0.000561163	49	71	120	2043
Biological Process	GO:0006807	nitrogen compound metabolic process	0.000442304	83	111	194	3700
Molecular Function	GO:0097367	carbohydrate derivative binding	0.000659282	38	37	75	1164
Molecular Function	GO:0016769	transferase activity, transferring nitrogenous groups	0.000844643	4	2	6	26
Biological Process	GO:0022607	cellular component assembly	0.000567169	42	40	82	1337
Biological Process	GO:0071702	organic substance transport	0.000664358	39	41	80	1304
Biological Process	GO:0071822	protein complex subunit organization	0.000673749	37	30	67	1049
Biological Process	GO:0006650	glycerophospholipid metabolic process	0.000699831	5	13	18	178
Biological Process	GO:0006396	RNA processing	0.00074437	4	24	28	338
Biological Process	GO:0044085	cellular component biogenesis	0.000774226	42	45	87	1451
Biological Process	GO:0071705	nitrogen compound transport	0.000783804	11	21	32	407
Biological Process	GO:0022613	ribonucleoprotein complex biogenesis	0.000786628	0	15	15	136
Biological Process	GO:0005996	monosaccharide metabolic process	0.000843941	18	1	19	196
Biological Process	GO:0016053	organic acid biosynthetic process	0.000857709	3	8	11	83
Biological Process	GO:0046394	carboxylic acid biosynthetic process	0.000857709	3	8	11	83
Biological Process	GO:0009058	biosynthetic process	0.000877584	68	101	169	3191
Biological Process	GO:0019318	hexose metabolic process	0.000908733	17	1	18	182
Biological Process	GO:0006950	response to stress	0.000949432	57	60	117	2079
Biological Process	GO:0044249	cellular biosynthetic process	0.000995459	61	100	161	3024
Biological Process	GO:0051259	protein oligomerization	0.00110922	17	10	27	330
Biological Process	GO:0009725	response to hormone	0.00140065	33	14	47	694
Biological Process	GO:0006487	protein N-linked glycosylation	0.00140109	3	8	11	88
Biological Process	GO:0009056	catabolic process	0.0014129	36	26	62	981
Biological Process	GO:0006524	alanine catabolic process	0.00146389	1	2	3	6
Biological Process	GO:0009080	pyruvate family amino acid catabolic process	0.00146389	1	2	3	6
Biological Process	GO:0006338	chromatin remodeling	0.0014695	0	7	7	40
Biological Process	GO:0006397	mRNA processing	0.00161564	3	10	13	117
Cellular Component	GO:0043229	intracellular organelle	0.00211971	139	183	322	6764
Cellular Component	GO:0044423	virion part	0.00234107	2	5	7	43
Cellular Component	GO:0031982	vesicle	0.00304352	65	61	126	2327
Cellular Component	GO:0019012	virion	0.0030594	2	5	7	45
Cellular Component	GO:0031988	membrane-bounded vesicle	0.00306187	64	57	121	2221
Cellular Component	GO:0044464	cell part	0.00321464	179	213	392	8556
Cellular Component	GO:0005623	cell	0.00332864	179	213	392	8558
Biological Process	GO:0030330	DNA damage response, signal transduction by p53 class mediator	0.00170688	1	9	10	77
Biological Process	GO:0044248	cellular catabolic process	0.00172774	28	25	53	815
Biological Process	GO:0006570	tyrosine metabolic process	0.00181726	4	0	4	13
Biological Process	GO:0022618	ribonucleoprotein complex assembly	0.00184464	0	11	11	91
Biological Process	GO:0042851	L-alanine metabolic process	0.00187224	0	2	2	2
Biological Process	GO:0042853	L-alanine catabolic process	0.00187224	0	2	2	2
Biological Process	GO:0006733	oxidoreduction coenzyme metabolic process	0.00188409	5	5	10	78
Biological Process	GO:0043623	cellular protein complex assembly	0.00189555	12	9	21	242
Biological Process	GO:0006644	phospholipid metabolic process	0.00199375	7	14	21	243
Molecular Function	GO:0016701	oxidoreductase activity, acting on single donors with incorporation of molecular oxygen	0.0019936	5	0	5	21
Molecular Function	GO:0003824	catalytic activity	0.00205876	90	120	210	4026
Molecular Function	GO:0017111	nucleoside-triphosphatase activity	0.00221666	15	20	35	471
Biological Process	GO:0009988	cell-cell recognition	0.00212875	5	0	5	22
Biological Process	GO:0031960	response to corticosteroid	0.00225779	12	2	14	136
Biological Process	GO:0009566	fertilization	0.00227143	6	1	7	43
Cellular Component	GO:0044422	organelle part	0.00416033	87	132	219	4401
Biological Process	GO:0046942	carboxylic acid transport	0.00245893	9	8	17	183
Biological Process	GO:0006522	alanine metabolic process	0.00247965	1	2	3	7
Biological Process	GO:0009078	pyruvate family amino acid metabolic process	0.00247965	1	2	3	7
Biological Process	GO:0034641	cellular nitrogen compound metabolic process	0.00249068	72	102	174	3371
Biological Process	GO:0044283	small molecule biosynthetic process	0.00258773	5	9	14	138
Biological Process	GO:1901606	alpha-amino acid catabolic process	0.00262467	2	3	5	23
Molecular Function	GO:0000166	nucleotide binding	0.0029946	10	6	16	165
Molecular Function	GO:1901265	nucleoside phosphate binding	0.0029946	10	6	16	165
Biological Process	GO:0071826	ribonucleoprotein complex subunit organization	0.00283352	0	11	11	96
Biological Process	GO:0015849	organic acid transport	0.00291629	9	8	17	186
Biological Process	GO:1901575	organic substance catabolic process	0.00292857	26	21	47	720
Biological Process	GO:1901576	organic substance biosynthetic process	0.00294573	64	97	161	3096
Biological Process	GO:0033143	regulation of intracellular steroid hormone receptor signaling pathway	0.00296953	3	4	7	45
Biological Process	GO:0006974	cellular response to DNA damage stimulus	0.00321465	7	19	26	338
Biological Process	GO:0002237	response to molecule of bacterial origin	0.00325884	8	9	17	188
Biological Process	GO:0042180	cellular ketone metabolic process	0.00327072	5	7	12	112
Biological Process	GO:0000302	response to reactive oxygen species	0.00336004	11	2	13	127
Cellular Component	GO:0005813	centrosome	0.00566189	1	2	3	9
Molecular Function	GO:0016462	pyrophosphatase activity	0.00384658	15	21	36	505
Molecular Function	GO:0004386	helicase activity	0.00411686	2	6	8	58
Molecular Function	GO:0016817	hydrolase activity, acting on acid anhydrides	0.00450854	15	21	36	510
Molecular Function	GO:0016818	hydrolase activity, acting on acid anhydrides, in phosphorus-containing anhydrides	0.00450854	15	21	36	510
Molecular Function	GO:0016614	oxidoreductase activity, acting on CH-OH group of donors	0.00452136	5	8	13	127
Molecular Function	GO:0043566	structure-specific DNA binding	0.00516046	9	6	15	159
Molecular Function	GO:0016491	oxidoreductase activity	0.00542849	23	13	36	516
Molecular Function	GO:0015171	amino acid transmembrane transporter activity	0.00562148	3	3	6	37
Molecular Function	GO:0016215	acyl-CoA desaturase activity	0.00585143	0	2	2	3
Molecular Function	GO:0032558	adenyl deoxyribonucleotide binding	0.00585143	2	0	2	3
Molecular Function	GO:0070546	L-phenylalanine aminotransferase activity	0.00585143	2	0	2	3
Molecular Function	GO:0005072	transforming growth factor beta receptor, cytoplasmic mediator activity	0.00616048	2	1	3	9
Biological Process	GO:0007099	centriole replication	0.0038405	0	3	3	8
Biological Process	GO:0009072	aromatic amino acid family metabolic process	0.00385909	5	0	5	25
Biological Process	GO:0032868	response to insulin	0.00409794	7	2	9	73
Biological Process	GO:0030177	positive regulation of Wnt signaling pathway	0.00424224	3	7	10	87
Biological Process	GO:0000398	mRNA splicing, via spliceosome	0.00431054	2	5	7	48
Biological Process	GO:0051260	protein homooligomerization	0.00449164	8	1	9	74
Biological Process	GO:0070670	response to interleukin-4	0.00461092	2	3	5	26
Biological Process	GO:1901564	organonitrogen compound metabolic process	0.00476954	40	32	72	1235
Biological Process	GO:0015711	organic anion transport	0.0047703	10	9	19	228
Biological Process	GO:1901360	organic cyclic compound metabolic process	0.00515511	72	94	166	3247
Biological Process	GO:0097006	regulation of plasma lipoprotein particle levels	0.00542273	3	3	6	38
Biological Process	GO:0006071	glycerol metabolic process	0.00545524	1	1	2	3
Biological Process	GO:0015691	cadmium ion transport	0.00545524	0	2	2	3
Biological Process	GO:0007338	single fertilization	0.0054613	5	0	5	27
Biological Process	GO:0006020	inositol metabolic process	0.00557685	1	2	3	9
Biological Process	GO:0098534	centriole assembly	0.00557685	0	3	3	9
Biological Process	GO:0031099	regeneration	0.00558101	11	4	15	166
Biological Process	GO:0046486	glycerolipid metabolic process	0.00577771	6	14	20	249
Biological Process	GO:0045088	regulation of innate immune response	0.00583186	4	10	14	151
Biological Process	GO:0045089	positive regulation of innate immune response	0.00583186	4	10	14	151
Biological Process	GO:0030111	regulation of Wnt signaling pathway	0.00587634	4	12	16	183
Biological Process	GO:0045087	innate immune response	0.00587634	4	12	16	183
Biological Process	GO:0034248	regulation of cellular amide metabolic process	0.00589616	8	7	15	167
Molecular Function	GO:0005160	transforming growth factor beta receptor binding	0.0085104	3	0	3	10
Biological Process	GO:0051084	'de novo' posttranslational protein folding	0.00654889	4	0	4	18
Biological Process	GO:1901607	alpha-amino acid biosynthetic process	0.00654889	1	3	4	18
Biological Process	GO:0006913	nucleocytoplasmic transport	0.00658043	9	11	20	252
Biological Process	GO:0042590	antigen processing and presentation of exogenous peptide antigen via MHC class I	0.00675462	1	6	7	52
Biological Process	GO:0010565	regulation of cellular ketone metabolic process	0.00681197	4	6	10	93
Biological Process	GO:0042770	signal transduction in response to DNA damage	0.00681197	1	9	10	93
Biological Process	GO:0044255	cellular lipid metabolic process	0.0068193	16	24	40	618
Biological Process	GO:0012501	programmed cell death	0.00687238	42	30	72	1254
Biological Process	GO:0051253	negative regulation of RNA metabolic process	0.00730332	5	10	15	171
Biological Process	GO:0050658	RNA transport	0.00733762	1	9	10	94
Biological Process	GO:0051236	establishment of RNA localization	0.00733762	1	9	10	94
Biological Process	GO:0051169	nuclear transport	0.00747216	9	11	20	255
Biological Process	GO:0044724	single-organism carbohydrate catabolic process	0.0075003	7	0	7	53
Biological Process	GO:0014070	response to organic cyclic compound	0.00753844	29	12	41	641
Biological Process	GO:0034405	response to fluid shear stress	0.00771316	3	0	3	10
Biological Process	GO:0046337	phosphatidylethanolamine metabolic process	0.00771316	0	3	3	10
Biological Process	GO:0030178	negative regulation of Wnt signaling pathway	0.00788697	1	11	12	125
Biological Process	GO:0050657	nucleic acid transport	0.0078941	1	9	10	95
Biological Process	GO:0015909	long-chain fatty acid transport	0.0080162	3	1	4	19
Biological Process	GO:0045682	regulation of epidermis development	0.0080162	3	1	4	19
Biological Process	GO:0006090	pyruvate metabolic process	0.00830514	7	0	7	54
Cellular Component	GO:0070822	Sin3-type complex	0.00986519	1	3	4	20
Biological Process	GO:0051098	regulation of binding	0.00849343	10	7	17	207
Biological Process	GO:0046365	monosaccharide catabolic process	0.00866779	5	0	5	30
Biological Process	GO:0006486	protein glycosylation	0.0087626	5	11	16	191
Biological Process	GO:0043413	macromolecule glycosylation	0.0087626	5	11	16	191
Biological Process	GO:0009987	cellular process	0.00876621	194	216	410	9120
Biological Process	GO:0046496	nicotinamide nucleotide metabolic process	0.00880582	4	4	8	68
Biological Process	GO:0008219	cell death	0.00907843	42	33	75	1331
Biological Process	GO:0006417	regulation of translation	0.00908271	7	7	14	159
Biological Process	GO:0019362	pyridine nucleotide metabolic process	0.00959546	4	4	8	69
Biological Process	GO:0032722	positive regulation of chemokine production	0.00968369	1	3	4	20
Biological Process	GO:0002218	activation of innate immune response	0.0101433	4	9	13	145
Biological Process	GO:0002758	innate immune response-activating signal transduction	0.0101433	4	9	13	145
Biological Process	GO:0042246	tissue regeneration	0.0102488	6	3	9	84
Biological Process	GO:0009226	nucleotide-sugar biosynthetic process	0.0102685	1	2	3	11
Biological Process	GO:0051298	centrosome duplication	0.0102685	0	3	3	11
Biological Process	GO:0030518	intracellular steroid hormone receptor signaling pathway	0.0104512	4	6	10	99
Biological Process	GO:0031349	positive regulation of defense response	0.0105794	5	11	16	195
Biological Process	GO:0006573	valine metabolic process	0.0105979	0	2	2	4
Biological Process	GO:0015684	ferrous iron transport	0.0105979	0	2	2	4
Biological Process	GO:0046485	ether lipid metabolic process	0.0105979	0	2	2	4
Biological Process	GO:0060700	regulation of ribonuclease activity	0.0105979	0	2	2	4
Biological Process	GO:0030522	intracellular receptor signaling pathway	0.0107117	7	6	13	146
Biological Process	GO:0006631	fatty acid metabolic process	0.0110771	8	8	16	196
Biological Process	GO:0002474	antigen processing and presentation of peptide antigen via MHC class I	0.0111009	1	6	7	57
Biological Process	GO:0019751	polyol metabolic process	0.0111009	4	3	7	57
Biological Process	GO:0043401	steroid hormone mediated signaling pathway	0.0111792	4	6	10	100
Molecular Function	GO:0016717	oxidoreductase activity, acting on paired donors, with oxidation of a pair of donors resulting in the reduction of molecular oxygen to two molecules of water	0.0113555	0	2	2	4
Biological Process	GO:0072524	pyridine-containing compound metabolic process	0.0113312	4	4	8	71
Biological Process	GO:0044257	cellular protein catabolic process	0.0117698	8	13	21	284
Biological Process	GO:0044403	symbiosis, encompassing mutualism through parasitism	0.0123026	9	21	30	450
Cellular Component	GO:0005681	spliceosomal complex	0.0126533	3	5	8	72
Biological Process	GO:0070085	glycosylation	0.012682	5	11	16	199
Molecular Function	GO:0016830	carbon-carbon lyase activity	0.0131223	4	2	6	44
Molecular Function	GO:0044389	ubiquitin-like protein ligase binding	0.0134174	10	4	14	161
Biological Process	GO:0008652	cellular amino acid biosynthetic process	0.0129845	2	3	5	33
Biological Process	GO:0044419	interspecies interaction between organisms	0.0130289	9	21	30	452
Biological Process	GO:0007517	muscle organ development	0.0132006	14	3	17	217
Biological Process	GO:0016265	death	0.0132241	42	33	75	1353
Biological Process	GO:0033145	positive regulation of intracellular steroid hormone receptor signaling pathway	0.0132573	1	2	3	12
Molecular Function	GO:0043168	anion binding	0.0141309	14	13	27	385
Molecular Function	GO:0016765	transferase activity, transferring alkyl or aryl (other than methyl) groups	0.0149552	1	4	5	33
Molecular Function	GO:0003712	transcription cofactor activity	0.0169214	9	15	24	337
Molecular Function	GO:0048029	monosaccharide binding	0.0179889	4	0	4	23
Molecular Function	GO:0005381	iron ion transmembrane transporter activity	0.0183663	0	2	2	5
Molecular Function	GO:0008409	5'-3' exonuclease activity	0.0183663	0	2	2	5
Molecular Function	GO:0016615	malate dehydrogenase activity	0.0183663	1	1	2	5
Molecular Function	GO:0032552	deoxyribonucleotide binding	0.0183663	2	0	2	5
Molecular Function	GO:0032554	purine deoxyribonucleotide binding	0.0183663	2	0	2	5
Molecular Function	GO:0033612	receptor serine/threonine kinase binding	0.0183663	2	0	2	5
Molecular Function	GO:0070696	transmembrane receptor protein serine/threonine kinase binding	0.0183663	2	0	2	5
Molecular Function	GO:0070697	activin receptor binding	0.0183663	2	0	2	5
Cellular Component	GO:0000228	nuclear chromosome	0.0140678	4	6	10	103
Biological Process	GO:0044271	cellular nitrogen compound biosynthetic process	0.0135799	49	70	119	2291
Molecular Function	GO:0015932	nucleobase-containing compound transmembrane transporter activity	0.0190179	3	2	5	35
Biological Process	GO:0006725	cellular aromatic compound metabolic process	0.0137982	66	91	157	3126
Biological Process	GO:0006511	ubiquitin-dependent protein catabolic process	0.0138495	3	13	16	201
Cellular Component	GO:0044446	intracellular organelle part	0.0157414	77	107	184	3723
Cellular Component	GO:0005654	nucleoplasm	0.016399	5	21	26	383
Biological Process	GO:0016055	Wnt signaling pathway	0.014713	6	12	18	237
Biological Process	GO:0071383	cellular response to steroid hormone stimulus	0.0148341	4	7	11	120
Biological Process	GO:0009607	response to biotic stimulus	0.0149431	16	13	29	438
Biological Process	GO:0051704	multi-organism process	0.0150805	40	35	75	1361
Biological Process	GO:0006633	fatty acid biosynthetic process	0.0152253	1	5	6	47
Biological Process	GO:0009266	response to temperature stimulus	0.015409	5	5	10	105
Biological Process	GO:0043393	regulation of protein binding	0.015409	6	4	10	105
Biological Process	GO:0046483	heterocycle metabolic process	0.0154413	61	93	154	3069
Biological Process	GO:0051707	response to other organism	0.0157332	15	13	28	421
Biological Process	GO:0009225	nucleotide-sugar metabolic process	0.0159798	2	2	4	23
Biological Process	GO:0009267	cellular response to starvation	0.0159798	3	1	4	23
Biological Process	GO:0030835	negative regulation of actin filament depolymerization	0.0159798	3	1	4	23
Biological Process	GO:0043242	negative regulation of protein complex disassembly	0.0159798	3	1	4	23
Biological Process	GO:1901880	negative regulation of protein depolymerization	0.0159798	3	1	4	23
Biological Process	GO:0006006	glucose metabolic process	0.0163812	9	1	10	106
Biological Process	GO:0019941	modification-dependent protein catabolic process	0.0165382	5	13	18	240
Biological Process	GO:0043632	modification-dependent macromolecule catabolic process	0.0165382	5	13	18	240
Biological Process	GO:0019400	alditol metabolic process	0.0166893	2	1	3	13
Biological Process	GO:0030163	protein catabolic process	0.0168207	8	13	21	294
Biological Process	GO:0006528	asparagine metabolic process	0.017159	1	1	2	5
Biological Process	GO:0006545	glycine biosynthetic process	0.017159	0	2	2	5
Biological Process	GO:0009065	glutamine family amino acid catabolic process	0.017159	1	1	2	5
Biological Process	GO:0009070	serine family amino acid biosynthetic process	0.017159	0	2	2	5
Biological Process	GO:0010984	regulation of lipoprotein particle clearance	0.017159	2	0	2	5
Biological Process	GO:0032070	regulation of deoxyribonuclease activity	0.017159	0	2	2	5
Biological Process	GO:0046185	aldehyde catabolic process	0.017159	0	2	2	5
Biological Process	GO:0033554	cellular response to stress	0.0172046	19	31	50	855
Biological Process	GO:0051603	proteolysis involved in cellular protein catabolic process	0.0180523	7	13	20	278
Cellular Component	GO:0044451	nucleoplasm part	0.018796	5	20	25	369
Biological Process	GO:0006536	glutamate metabolic process	0.0185359	4	0	4	24
Biological Process	GO:0042594	response to starvation	0.0185359	3	1	4	24
Biological Process	GO:0043207	response to external biotic stimulus	0.0186422	15	13	28	427
Molecular Function	GO:0023023	MHC protein complex binding	0.0225921	3	0	3	14
Biological Process	GO:0044267	cellular protein metabolic process	0.0189687	64	76	140	2777
Biological Process	GO:0006403	RNA localization	0.0195707	1	9	10	109
Biological Process	GO:0009755	hormone-mediated signaling pathway	0.0196361	6	7	13	158
Biological Process	GO:0009101	glycoprotein biosynthetic process	0.0197503	5	12	17	227
Biological Process	GO:0002244	hematopoietic progenitor cell differentiation	0.020175	2	5	7	64
Biological Process	GO:0006405	RNA export from nucleus	0.020175	0	7	7	64
Biological Process	GO:0016052	carbohydrate catabolic process	0.020175	7	0	7	64
Biological Process	GO:0051188	cofactor biosynthetic process	0.020175	3	4	7	64
Molecular Function	GO:0000989	transcription factor activity, transcription factor binding	0.0240565	10	17	27	403
Molecular Function	GO:0016740	transferase activity	0.0255762	38	50	88	1614
Molecular Function	GO:0016273	arginine N-methyltransferase activity	0.0263694	0	5	5	38
Molecular Function	GO:0016426	tRNA (adenine) methyltransferase activity	0.0263694	0	5	5	38
Molecular Function	GO:0019798	procollagen-proline dioxygenase activity	0.0267381	2	0	2	6
Molecular Function	GO:0030554	adenyl nucleotide binding	0.0267381	2	0	2	6
Molecular Function	GO:0052834	inositol monophosphate phosphatase activity	0.0267381	0	2	2	6
Molecular Function	GO:0070717	poly-purine tract binding	0.0273198	1	2	3	15
Biological Process	GO:0002220	innate immune response activating cell surface receptor signaling pathway	0.020636	0	8	8	79
Biological Process	GO:0006007	glucose catabolic process	0.0213315	4	0	4	25
Biological Process	GO:0009100	glycoprotein metabolic process	0.0215149	6	13	19	265
Biological Process	GO:0034660	ncRNA metabolic process	0.0215487	1	12	13	160
Biological Process	GO:0043543	protein acylation	0.0216321	4	5	9	95
Molecular Function	GO:0000988	transcription factor activity, protein binding	0.029134	10	17	27	410
Molecular Function	GO:0046943	carboxylic acid transmembrane transporter activity	0.0299413	3	4	7	67
Molecular Function	GO:0005319	lipid transporter activity	0.0305203	3	3	6	53
Molecular Function	GO:0003727	single-stranded RNA binding	0.0309895	2	2	4	27
Molecular Function	GO:0016423	tRNA (guanine) methyltransferase activity	0.0321543	0	5	5	40
Molecular Function	GO:0051427	hormone receptor binding	0.0343334	5	3	8	84
Molecular Function	GO:0005342	organic acid transmembrane transporter activity	0.034447	3	4	7	69
Molecular Function	GO:0004559	alpha-mannosidase activity	0.0349149	2	2	4	28
Molecular Function	GO:0046332	SMAD binding	0.0349149	3	1	4	28
Molecular Function	GO:0051995	Se-methyltransferase activity	0.0349149	0	4	4	28
Molecular Function	GO:0048037	cofactor binding	0.0357891	0	6	6	55
Molecular Function	GO:0015245	fatty acid transporter activity	0.036335	2	0	2	7
Molecular Function	GO:0016813	hydrolase activity, acting on carbon-nitrogen (but not peptide) bonds, in linear amidines	0.036335	0	2	2	7
Molecular Function	GO:0016705	oxidoreductase activity, acting on paired donors, with incorporation or reduction of molecular oxygen	0.037263	7	2	9	101
Molecular Function	GO:0016274	protein-arginine N-methyltransferase activity	0.0391153	0	4	4	29
Molecular Function	GO:0016300	tRNA (uracil) methyltransferase activity	0.0391153	0	4	4	29
Molecular Function	GO:0016429	tRNA (adenine-N1-)-methyltransferase activity	0.0391153	0	4	4	29
Molecular Function	GO:0016616	oxidoreductase activity, acting on the CH-OH group of donors, NAD or NADP as acceptor	0.0393223	5	4	9	102
Molecular Function	GO:0016747	transferase activity, transferring acyl groups other than amino-acyl groups	0.0423461	5	7	12	153
Molecular Function	GO:0003880	protein C-terminal carboxyl O-methyltransferase activity	0.0435914	0	4	4	30
Molecular Function	GO:0015923	mannosidase activity	0.0435914	2	2	4	30
Molecular Function	GO:0003823	antigen binding	0.0443823	3	0	3	18
Molecular Function	GO:0000026	alpha-1,2-mannosyltransferase activity	0.0448873	1	0	1	1
Molecular Function	GO:0004004	ATP-dependent RNA helicase activity	0.0448873	0	1	1	1
Molecular Function	GO:0004376	glycolipid mannosyltransferase activity	0.0448873	0	1	1	1
Molecular Function	GO:0004611	phosphoenolpyruvate carboxykinase activity	0.0448873	1	0	1	1
Molecular Function	GO:0008186	RNA-dependent ATPase activity	0.0448873	0	1	1	1
Molecular Function	GO:0016639	oxidoreductase activity, acting on the CH-NH2 group of donors, NAD or NADP as acceptor	0.0448873	1	0	1	1
Molecular Function	GO:0030407	formimidoyltransferase activity	0.0448873	1	0	1	1
Molecular Function	GO:0031628	opioid receptor binding	0.0448873	0	1	1	1
Molecular Function	GO:0070547	L-tyrosine aminotransferase activity	0.0448873	1	0	1	1
Molecular Function	GO:1901611	phosphatidylglycerol binding	0.0448873	0	1	1	1
Molecular Function	GO:0000099	sulfur amino acid transmembrane transporter activity	0.0470309	2	0	2	8
Molecular Function	GO:0016406	carnitine O-acyltransferase activity	0.0470309	2	0	2	8
Molecular Function	GO:0016891	endoribonuclease activity, producing 5'-phosphomonoesters	0.0470309	0	2	2	8
Molecular Function	GO:0043425	bHLH transcription factor binding	0.0470309	2	0	2	8
Molecular Function	GO:0010340	carboxyl-O-methyltransferase activity	0.0483429	0	4	4	31
Molecular Function	GO:0051998	protein carboxyl O-methyltransferase activity	0.0483429	0	4	4	31
Biological Process	GO:0072330	monocarboxylic acid biosynthetic process	0.0221139	1	5	6	51
Biological Process	GO:0044260	cellular macromolecule metabolic process	0.0222505	93	127	220	4592
Biological Process	GO:1902679	negative regulation of RNA biosynthetic process	0.0223385	5	7	12	144
Biological Process	GO:0051172	negative regulation of nitrogen compound metabolic process	0.0229768	7	10	17	231
Biological Process	GO:0043244	regulation of protein complex disassembly	0.0230364	3	2	5	38
Biological Process	GO:0009617	response to bacterium	0.0230838	8	10	18	249
Biological Process	GO:0045934	negative regulation of nucleobase-containing compound metabolic process	0.0236056	6	10	16	214
Biological Process	GO:0009059	macromolecule biosynthetic process	0.0237176	53	81	134	2664
Biological Process	GO:0071396	cellular response to lipid	0.0241242	4	7	11	129
Biological Process	GO:0044763	single-organism cellular process	0.0242688	169	175	344	7523
Biological Process	GO:0006915	apoptotic process	0.0243114	37	24	61	1099
Biological Process	GO:0000038	very long-chain fatty acid metabolic process	0.0243716	2	2	4	26
Biological Process	GO:0043161	proteasome-mediated ubiquitin-dependent protein catabolic process	0.0245019	1	9	10	113
Biological Process	GO:0006979	response to oxidative stress	0.0245287	11	5	16	215
Biological Process	GO:0043044	ATP-dependent chromatin remodeling	0.0249037	0	3	3	15
Biological Process	GO:0043486	histone exchange	0.0249037	0	3	3	15
Biological Process	GO:0000054	ribosomal subunit export from nucleus	0.0250066	0	2	2	6
Biological Process	GO:0002887	negative regulation of myeloid leukocyte mediated immunity	0.0250066	1	1	2	6
Biological Process	GO:0032239	regulation of nucleobase-containing compound transport	0.0250066	1	1	2	6
Biological Process	GO:0032897	negative regulation of viral transcription	0.0250066	0	2	2	6
Biological Process	GO:0071428	rRNA-containing ribonucleoprotein complex export from nucleus	0.0250066	0	2	2	6
Biological Process	GO:0031398	positive regulation of protein ubiquitination	0.0253112	0	7	7	67
Biological Process	GO:0051168	nuclear export	0.0253112	0	7	7	67
Biological Process	GO:1903322	positive regulation of protein modification by small protein conjugation or removal	0.0253112	0	7	7	67
Biological Process	GO:0006629	lipid metabolic process	0.0258596	21	28	49	856
Biological Process	GO:0051351	positive regulation of ligase activity	0.0262386	0	6	6	53
Biological Process	GO:0051443	positive regulation of ubiquitin-protein transferase activity	0.0262386	0	6	6	53
Molecular Function	GO:0043021	ribonucleoprotein complex binding	0.0533689	0	4	4	32
Molecular Function	GO:0008238	exopeptidase activity	0.0536677	4	3	7	76
Molecular Function	GO:0016427	tRNA (cytosine) methyltransferase activity	0.0539746	0	5	5	46
Molecular Function	GO:0019899	enzyme binding	0.0564446	29	25	54	972
Molecular Function	GO:0008514	organic anion transmembrane transporter activity	0.0568675	3	4	7	77
Molecular Function	GO:0016405	CoA-ligase activity	0.0580737	1	2	3	20
Molecular Function	GO:0008169	C-methyltransferase activity	0.0582759	0	5	5	47
Molecular Function	GO:0004003	ATP-dependent DNA helicase activity	0.0587082	1	1	2	9
Molecular Function	GO:0008026	ATP-dependent helicase activity	0.0587082	1	1	2	9
Molecular Function	GO:0016812	hydrolase activity, acting on carbon-nitrogen (but not peptide) bonds, in cyclic amides	0.0587082	2	0	2	9
Molecular Function	GO:0016832	aldehyde-lyase activity	0.0587082	2	0	2	9
Molecular Function	GO:0070035	purine NTP-dependent helicase activity	0.0587082	1	1	2	9
Molecular Function	GO:0016746	transferase activity, transferring acyl groups	0.0592685	5	8	13	179
Biological Process	GO:0010498	proteasomal protein catabolic process	0.0266632	2	9	11	131
Biological Process	GO:0042981	regulation of apoptotic process	0.0266914	31	21	52	919
Cellular Component	GO:0000790	nuclear chromatin	0.0241242	4	3	7	66
Cellular Component	GO:0043228	non-membrane-bounded organelle	0.0254491	47	63	110	2134
Cellular Component	GO:0043232	intracellular non-membrane-bounded organelle	0.0254491	47	63	110	2134
Biological Process	GO:0010952	positive regulation of peptidase activity	0.0272053	5	2	7	68
Biological Process	GO:1901565	organonitrogen compound catabolic process	0.0272776	5	5	10	115
Biological Process	GO:0019320	hexose catabolic process	0.0276603	4	0	4	27
Biological Process	GO:0031669	cellular response to nutrient levels	0.0276603	3	1	4	27
Cellular Component	GO:0030529	intracellular ribonucleoprotein complex	0.0304755	7	19	26	405
Cellular Component	GO:1990904	ribonucleoprotein complex	0.0304755	7	19	26	405
Cellular Component	GO:0031974	membrane-enclosed lumen	0.0340297	37	60	97	1877
Cellular Component	GO:0044454	nuclear chromosome part	0.0353291	4	4	8	87
Cellular Component	GO:0000502	proteasome complex	0.0355946	0	4	4	29
Cellular Component	GO:0070603	SWI/SNF superfamily-type complex	0.0355946	1	3	4	29
Cellular Component	GO:0016604	nuclear body	0.0365134	3	11	14	189
Cellular Component	GO:0044438	microbody part	0.0366336	3	4	7	72
Cellular Component	GO:0044439	peroxisomal part	0.0366336	3	4	7	72
Cellular Component	GO:0005874	microtubule	0.0367605	2	4	6	57
Biological Process	GO:0051340	regulation of ligase activity	0.0284803	0	6	6	54
Biological Process	GO:0051439	regulation of ubiquitin-protein ligase activity involved in mitotic cell cycle	0.0284803	0	6	6	54
Molecular Function	GO:0008649	rRNA methyltransferase activity	0.0627678	0	5	5	48
Biological Process	GO:0031323	regulation of cellular metabolic process	0.0294814	72	78	150	3038
Biological Process	GO:0043067	regulation of programmed cell death	0.0301881	31	21	52	926
Biological Process	GO:0048002	antigen processing and presentation of peptide antigen	0.0302708	2	8	10	117
Molecular Function	GO:0004842	ubiquitin-protein transferase activity	0.0661769	2	6	8	96
Biological Process	GO:0060537	muscle tissue development	0.0305968	14	6	20	294
Molecular Function	GO:0004521	endoribonuclease activity	0.0712576	0	2	2	10
Molecular Function	GO:0008422	beta-glucosidase activity	0.0712576	1	1	2	10
Molecular Function	GO:0015179	L-amino acid transmembrane transporter activity	0.0712576	2	0	2	10
Molecular Function	GO:0016714	oxidoreductase activity, acting on paired donors, with incorporation or reduction of molecular oxygen, reduced pteridine as one donor, and incorporation of one atom of oxygen	0.0712576	2	0	2	10
Molecular Function	GO:0016893	endonuclease activity, active with either ribo- or deoxyribonucleic acids and producing 5'-phosphomonoesters	0.0712576	0	2	2	10
Molecular Function	GO:0017076	purine nucleotide binding	0.0712576	2	0	2	10
Molecular Function	GO:0019200	carbohydrate kinase activity	0.0712576	2	0	2	10
Biological Process	GO:0044272	sulfur compound biosynthetic process	0.0312009	4	0	4	28
Biological Process	GO:0051196	regulation of coenzyme metabolic process	0.0312009	4	0	4	28
Biological Process	GO:0065009	regulation of molecular function	0.0312028	43	33	76	1430
Biological Process	GO:0019637	organophosphate metabolic process	0.0314362	15	24	39	664
Molecular Function	GO:0035257	nuclear hormone receptor binding	0.0748809	3	3	6	66
Molecular Function	GO:0030246	carbohydrate binding	0.0761668	4	0	4	36
Molecular Function	GO:0005057	receptor signaling protein activity	0.077378	2	3	5	51
Molecular Function	GO:0008175	tRNA methyltransferase activity	0.077378	0	5	5	51
Molecular Function	GO:0005326	neurotransmitter transporter activity	0.0818293	0	3	3	23
Molecular Function	GO:0016831	carboxy-lyase activity	0.0818293	2	1	3	23
Molecular Function	GO:0017048	Rho GTPase binding	0.0818293	2	1	3	23
Molecular Function	GO:0051213	dioxygenase activity	0.0826216	5	0	5	52
Molecular Function	GO:0055102	lipase inhibitor activity	0.0845778	2	0	2	11
Molecular Function	GO:0003708	retinoic acid receptor activity	0.0877641	1	0	1	2
Molecular Function	GO:0004368	glycerol-3-phosphate dehydrogenase activity	0.0877641	0	1	1	2
Molecular Function	GO:0004470	malic enzyme activity	0.0877641	0	1	1	2
Molecular Function	GO:0005324	long-chain fatty acid transporter activity	0.0877641	1	0	1	2
Molecular Function	GO:0005365	myo-inositol transmembrane transporter activity	0.0877641	1	0	1	2
Molecular Function	GO:0008905	mannose-phosphate guanylyltransferase activity	0.0877641	0	1	1	2
Molecular Function	GO:0015166	polyol transmembrane transporter activity	0.0877641	1	0	1	2
Molecular Function	GO:0032551	pyrimidine ribonucleoside binding	0.0877641	1	0	1	2
Molecular Function	GO:0047635	alanine-oxo-acid transaminase activity	0.0877641	1	0	1	2
Molecular Function	GO:0051748	UTP-monosaccharide-1-phosphate uridylyltransferase activity	0.0877641	1	0	1	2
Molecular Function	GO:0052590	sn-glycerol-3-phosphate:ubiquinone oxidoreductase activity	0.0877641	0	1	1	2
Molecular Function	GO:0052668	farnesol kinase activity	0.0877641	1	0	1	2
Molecular Function	GO:0052671	geranylgeraniol kinase activity	0.0877641	1	0	1	2
Molecular Function	GO:0052813	phosphatidylinositol bisphosphate kinase activity	0.0877641	1	0	1	2
Molecular Function	GO:0070259	tyrosyl-DNA phosphodiesterase activity	0.0877641	0	1	1	2
Molecular Function	GO:0001104	RNA polymerase II transcription cofactor activity	0.0880488	2	3	5	53
Cellular Component	GO:0005777	peroxisome	0.0416043	3	4	7	74
Cellular Component	GO:0005881	cytoplasmic microtubule	0.0435521	0	1	1	1
Cellular Component	GO:0000118	histone deacetylase complex	0.0440795	1	3	4	31
Molecular Function	GO:0044877	macromolecular complex binding	0.0900788	6	11	17	266
Molecular Function	GO:0016810	hydrolase activity, acting on carbon-nitrogen (but not peptide) bonds	0.091139	4	4	8	103
Biological Process	GO:0006793	phosphorus metabolic process	0.0326984	53	48	101	1970
Biological Process	GO:0006508	proteolysis	0.0332743	13	21	34	567
Biological Process	GO:0009062	fatty acid catabolic process	0.0339505	5	0	5	42
Biological Process	GO:0006525	arginine metabolic process	0.0340174	0	2	2	7
Biological Process	GO:0006662	glycerol ether metabolic process	0.0340174	0	2	2	7
Biological Process	GO:0018119	peptidyl-cysteine S-nitrosylation	0.0340174	2	0	2	7
Biological Process	GO:0018904	ether metabolic process	0.0340174	0	2	2	7
Biological Process	GO:0019627	urea metabolic process	0.0340174	0	2	2	7
Biological Process	GO:0032460	negative regulation of protein oligomerization	0.0340174	2	0	2	7
Biological Process	GO:0033750	ribosome localization	0.0340174	0	2	2	7
Biological Process	GO:0033753	establishment of ribosome localization	0.0340174	0	2	2	7
Biological Process	GO:1903901	negative regulation of viral life cycle	0.0340174	0	2	2	7
Biological Process	GO:0006796	phosphate-containing compound metabolic process	0.0340582	53	46	99	1930
Biological Process	GO:1901566	organonitrogen compound biosynthetic process	0.0347508	16	23	39	669
Biological Process	GO:0006739	NADP metabolic process	0.0349201	0	3	3	17
Biological Process	GO:0045604	regulation of epidermal cell differentiation	0.0349201	3	0	3	17
Biological Process	GO:0006778	porphyrin-containing compound metabolic process	0.0349957	1	3	4	29
Biological Process	GO:0033144	negative regulation of intracellular steroid hormone receptor signaling pathway	0.0349957	2	2	4	29
Biological Process	GO:0042254	ribosome biogenesis	0.0349957	0	4	4	29
Biological Process	GO:1903825	organic acid transmembrane transport	0.0349957	2	2	4	29
Biological Process	GO:0043627	response to estrogen	0.0352028	10	2	12	154
Molecular Function	GO:0008173	RNA methyltransferase activity	0.0936572	0	5	5	54
Molecular Function	GO:0035258	steroid hormone receptor binding	0.0936572	2	3	5	54
Molecular Function	GO:0019787	ubiquitin-like protein transferase activity	0.0938341	4	11	15	230
Biological Process	GO:0051438	regulation of ubiquitin-protein transferase activity	0.0359492	0	6	6	57
Biological Process	GO:0072329	monocarboxylic acid catabolic process	0.0371034	5	0	5	43
Biological Process	GO:0031668	cellular response to extracellular stimulus	0.0390461	3	1	4	30
Biological Process	GO:0032642	regulation of chemokine production	0.0390461	1	3	4	30
Biological Process	GO:0051193	regulation of cofactor metabolic process	0.0390461	4	0	4	30
Biological Process	GO:0071496	cellular response to external stimulus	0.0390461	3	1	4	30
Biological Process	GO:0050684	regulation of mRNA processing	0.0404303	2	3	5	44
Biological Process	GO:0006446	regulation of translational initiation	0.0405944	2	1	3	18
Biological Process	GO:0006779	porphyrin-containing compound biosynthetic process	0.0405944	0	3	3	18
Biological Process	GO:0033014	tetrapyrrole biosynthetic process	0.0405944	0	3	3	18
Biological Process	GO:0061640	cytoskeleton-dependent cytokinesis	0.0405944	3	0	3	18
Biological Process	GO:0031331	positive regulation of cellular catabolic process	0.0406043	5	2	7	74
Biological Process	GO:0016070	RNA metabolic process	0.0413026	43	67	110	2186
Biological Process	GO:0044772	mitotic cell cycle phase transition	0.0426265	1	16	17	249
Biological Process	GO:0009889	regulation of biosynthetic process	0.04297	49	52	101	1993
Biological Process	GO:0009891	positive regulation of biosynthetic process	0.0432949	10	13	23	363
Biological Process	GO:0006013	mannose metabolic process	0.0433163	1	0	1	1
Biological Process	GO:0009439	cyanate metabolic process	0.0433163	1	0	1	1
Biological Process	GO:0010915	regulation of very-low-density lipoprotein particle clearance	0.0433163	1	0	1	1
Biological Process	GO:0015860	purine nucleoside transmembrane transport	0.0433163	0	1	1	1
Biological Process	GO:0016108	tetraterpenoid metabolic process	0.0433163	1	0	1	1
Biological Process	GO:0016180	snRNA processing	0.0433163	0	1	1	1
Biological Process	GO:0030824	negative regulation of cGMP metabolic process	0.0433163	1	0	1	1
Biological Process	GO:0030827	negative regulation of cGMP biosynthetic process	0.0433163	1	0	1	1
Biological Process	GO:0031055	chromatin remodeling at centromere	0.0433163	0	1	1	1
Biological Process	GO:0032025	response to cobalt ion	0.0433163	1	0	1	1
Biological Process	GO:0034196	acylglycerol transport	0.0433163	0	1	1	1
Biological Process	GO:0034447	very-low-density lipoprotein particle clearance	0.0433163	1	0	1	1
Biological Process	GO:0034465	response to carbon monoxide	0.0433163	1	0	1	1
Biological Process	GO:0035285	appendage segmentation	0.0433163	0	1	1	1
Biological Process	GO:0038031	non-canonical Wnt signaling pathway via JNK cascade	0.0433163	0	1	1	1
Biological Process	GO:0042000	translocation of peptides or proteins into host	0.0433163	1	0	1	1
Biological Process	GO:0044333	Wnt signaling pathway involved in digestive tract morphogenesis	0.0433163	1	0	1	1
Biological Process	GO:0044417	translocation of molecules into host	0.0433163	1	0	1	1
Biological Process	GO:0046599	regulation of centriole replication	0.0433163	0	1	1	1
Biological Process	GO:0046600	negative regulation of centriole replication	0.0433163	0	1	1	1
Biological Process	GO:0048892	lateral line nerve development	0.0433163	1	0	1	1
Biological Process	GO:0048895	lateral line nerve glial cell differentiation	0.0433163	1	0	1	1
Biological Process	GO:0048897	myelination of lateral line nerve axons	0.0433163	1	0	1	1
Biological Process	GO:0048937	lateral line nerve glial cell development	0.0433163	1	0	1	1
Biological Process	GO:0048938	lateral line nerve glial cell morphogenesis involved in differentiation	0.0433163	1	0	1	1
Biological Process	GO:0051808	translocation of peptides or proteins into other organism involved in symbiotic interaction	0.0433163	1	0	1	1
Biological Process	GO:0051836	translocation of molecules into other organism involved in symbiotic interaction	0.0433163	1	0	1	1
Biological Process	GO:0090083	regulation of inclusion body assembly	0.0433163	1	0	1	1
Biological Process	GO:0090261	positive regulation of inclusion body assembly	0.0433163	1	0	1	1
Biological Process	GO:1900208	regulation of cardiolipin metabolic process	0.0433163	0	1	1	1
Biological Process	GO:1901229	regulation of non-canonical Wnt signaling pathway via JNK cascade	0.0433163	0	1	1	1
Biological Process	GO:1901642	nucleoside transmembrane transport	0.0433163	0	1	1	1
Biological Process	GO:1901889	negative regulation of cell junction assembly	0.0433163	1	0	1	1
Biological Process	GO:1902116	negative regulation of organelle assembly	0.0433163	0	1	1	1
Biological Process	GO:0042312	regulation of vasodilation	0.0433529	4	0	4	31
Biological Process	GO:0043009	chordate embryonic development	0.0434922	10	9	19	287
Biological Process	GO:0048522	positive regulation of cellular process	0.0435741	52	50	102	2016
Biological Process	GO:0010941	regulation of cell death	0.0437041	31	22	53	969
Biological Process	GO:1902582	single-organism intracellular transport	0.043714	19	23	42	742
Biological Process	GO:0022402	cell cycle process	0.043754	13	31	44	783
Biological Process	GO:0000101	sulfur amino acid transport	0.0440763	2	0	2	8
Biological Process	GO:0006241	CTP biosynthetic process	0.0440763	0	2	2	8
Biological Process	GO:0007183	SMAD protein complex assembly	0.0440763	2	0	2	8
Biological Process	GO:0010990	regulation of SMAD protein complex assembly	0.0440763	2	0	2	8
Biological Process	GO:0019321	pentose metabolic process	0.0440763	2	0	2	8
Biological Process	GO:0032459	regulation of protein oligomerization	0.0440763	2	0	2	8
Biological Process	GO:0046036	CTP metabolic process	0.0440763	0	2	2	8
Biological Process	GO:0050812	regulation of acyl-CoA biosynthetic process	0.0440763	2	0	2	8
Cellular Component	GO:0090544	BAF-type complex	0.0473344	1	2	3	19
Molecular Function	GO:0051021	GDP-dissociation inhibitor binding	0.0985747	1	1	2	12
Molecular Function	GO:0015215	nucleotide transmembrane transporter activity	0.0996218	2	1	3	25
Biological Process	GO:0007631	feeding behavior	0.0458807	6	1	7	76
Biological Process	GO:0009408	response to heat	0.0458807	4	3	7	76
Biological Process	GO:0031326	regulation of cellular biosynthetic process	0.0462119	46	52	98	1934
Biological Process	GO:0002478	antigen processing and presentation of exogenous peptide antigen	0.0465666	1	8	9	109
Biological Process	GO:0003044	regulation of systemic arterial blood pressure mediated by a chemical signal	0.0467028	3	0	3	19
Biological Process	GO:0016482	cytoplasmic transport	0.0467339	10	17	27	444
Biological Process	GO:0044770	cell cycle phase transition	0.046815	1	16	17	252
Cellular Component	GO:0031981	nuclear lumen	0.0519414	30	58	88	1718
Cellular Component	GO:0005783	endoplasmic reticulum	0.0524109	12	7	19	292
Cellular Component	GO:0044428	nuclear part	0.0525687	33	60	93	1827
Cellular Component	GO:0043233	organelle lumen	0.0537917	35	58	93	1829
Cellular Component	GO:0070013	intracellular organelle lumen	0.0552131	33	58	91	1788
Biological Process	GO:0061515	myeloid cell development	0.0476107	2	3	5	46
Biological Process	GO:1901796	regulation of signal transduction by p53 class mediator	0.0476107	1	4	5	46
Biological Process	GO:0030834	regulation of actin filament depolymerization	0.0479158	3	1	4	32
Biological Process	GO:0032602	chemokine production	0.0479158	1	3	4	32
Biological Process	GO:0006473	protein acetylation	0.0480684	3	5	8	93
Biological Process	GO:0010942	positive regulation of cell death	0.0487451	7	5	12	162
Biological Process	GO:0042060	wound healing	0.0487974	10	4	14	198
Biological Process	GO:0019884	antigen processing and presentation of exogenous antigen	0.048869	1	8	9	110
Biological Process	GO:0034645	cellular macromolecule biosynthetic process	0.0505224	50	75	125	2535
Biological Process	GO:0032870	cellular response to hormone stimulus	0.0507752	8	8	16	236
Biological Process	GO:0043280	positive regulation of cysteine-type endopeptidase activity involved in apoptotic process	0.0509792	5	1	6	62
Biological Process	GO:2001056	positive regulation of cysteine-type endopeptidase activity	0.0509792	5	1	6	62
Biological Process	GO:0002444	myeloid leukocyte mediated immunity	0.0527339	2	2	4	33
Biological Process	GO:0030042	actin filament depolymerization	0.0527339	3	1	4	33
Biological Process	GO:0033013	tetrapyrrole metabolic process	0.0527339	1	3	4	33
Biological Process	GO:0035282	segmentation	0.0527339	2	2	4	33
Biological Process	GO:0042311	vasodilation	0.0527339	4	0	4	33
Biological Process	GO:0070997	neuron death	0.0527339	4	0	4	33
Biological Process	GO:0098656	anion transmembrane transport	0.0527339	2	2	4	33
Biological Process	GO:1901879	regulation of protein depolymerization	0.0527339	3	1	4	33
Biological Process	GO:0018130	heterocycle biosynthetic process	0.0534454	43	61	104	2078
Biological Process	GO:0070647	protein modification by small protein conjugation or removal	0.0538269	9	21	30	510
Biological Process	GO:0031347	regulation of defense response	0.0539891	8	13	21	333
Biological Process	GO:0046907	intracellular transport	0.0542367	22	31	53	983
Biological Process	GO:0007249	I-kappaB kinase/NF-kappaB signaling	0.0542453	4	7	11	147
Biological Process	GO:0010950	positive regulation of endopeptidase activity	0.0543835	5	1	6	63
Biological Process	GO:0031396	regulation of protein ubiquitination	0.0546361	2	10	12	165
Biological Process	GO:0006743	ubiquinone metabolic process	0.0550762	1	1	2	9
Biological Process	GO:0010692	regulation of alkaline phosphatase activity	0.0550762	2	0	2	9
Biological Process	GO:0017014	protein nitrosylation	0.0550762	2	0	2	9
Biological Process	GO:0019471	4-hydroxyproline metabolic process	0.0550762	2	0	2	9
Biological Process	GO:0020027	hemoglobin metabolic process	0.0550762	1	1	2	9
Biological Process	GO:0034377	plasma lipoprotein particle assembly	0.0550762	0	2	2	9
Biological Process	GO:0042026	protein refolding	0.0550762	2	0	2	9
Biological Process	GO:0042762	regulation of sulfur metabolic process	0.0550762	2	0	2	9
Biological Process	GO:0046755	viral budding	0.0550762	0	2	2	9
Biological Process	GO:0065005	protein-lipid complex assembly	0.0550762	0	2	2	9
Biological Process	GO:0071242	cellular response to ammonium ion	0.0550762	0	2	2	9
Biological Process	GO:0071941	nitrogen cycle metabolic process	0.0550762	0	2	2	9
Biological Process	GO:1902590	multi-organism organelle organization	0.0550762	0	2	2	9
Biological Process	GO:1902592	multi-organism membrane budding	0.0550762	0	2	2	9
Biological Process	GO:0032069	regulation of nuclease activity	0.0554989	2	3	5	48
Biological Process	GO:1903311	regulation of mRNA metabolic process	0.0554989	2	3	5	48
Biological Process	GO:0019882	antigen processing and presentation	0.0555122	2	8	10	130
Biological Process	GO:0006139	nucleobase-containing compound metabolic process	0.0563066	57	88	145	2991
Molecular Function	GO:0031690	adrenergic receptor binding	0.10905	1	2	3	26
Biological Process	GO:0006952	defense response	0.0570976	19	24	43	778
Biological Process	GO:0006865	amino acid transport	0.0577015	3	4	7	80
Biological Process	GO:0006213	pyrimidine nucleoside metabolic process	0.0578055	0	4	4	34
Biological Process	GO:0019217	regulation of fatty acid metabolic process	0.0578055	4	0	4	34
Biological Process	GO:0055081	anion homeostasis	0.0578055	3	1	4	34
Cellular Component	GO:0005634	nucleus	0.0609793	35	62	97	1927
Molecular Function	GO:0008171	O-methyltransferase activity	0.111541	0	5	5	57
Molecular Function	GO:0005283	sodium:amino acid symporter activity	0.113161	0	2	2	13
Molecular Function	GO:0005416	cation:amino acid symporter activity	0.113161	0	2	2	13
Molecular Function	GO:0031406	carboxylic acid binding	0.118787	6	1	7	92
Molecular Function	GO:0043177	organic acid binding	0.118787	6	1	7	92
Molecular Function	GO:0015605	organophosphate ester transmembrane transporter activity	0.118808	2	1	3	27
Molecular Function	GO:1901677	phosphate transmembrane transporter activity	0.118808	2	1	3	27
Molecular Function	GO:0008374	O-acyltransferase activity	0.125712	3	1	4	43
Molecular Function	GO:0008094	DNA-dependent ATPase activity	0.128256	1	1	2	14
Molecular Function	GO:0008187	poly-pyrimidine tract binding	0.128256	1	1	2	14
Molecular Function	GO:1901682	sulfur compound transmembrane transporter activity	0.128256	2	0	2	14
Molecular Function	GO:0003988	acetyl-CoA C-acyltransferase activity	0.128721	0	1	1	3
Molecular Function	GO:0004563	beta-N-acetylhexosaminidase activity	0.128721	0	1	1	3
Molecular Function	GO:0008236	serine-type peptidase activity	0.128721	1	0	1	3
Molecular Function	GO:0016783	sulfurtransferase activity	0.128721	1	0	1	3
Molecular Function	GO:0016841	ammonia-lyase activity	0.128721	1	0	1	3
Molecular Function	GO:0016900	oxidoreductase activity, acting on the CH-OH group of donors, disulfide as acceptor	0.128721	0	1	1	3
Molecular Function	GO:0017171	serine hydrolase activity	0.128721	1	0	1	3
Molecular Function	GO:0019103	pyrimidine nucleotide binding	0.128721	1	0	1	3
Molecular Function	GO:0046625	sphingolipid binding	0.128721	1	0	1	3
Molecular Function	GO:0052673	prenol kinase activity	0.128721	1	0	1	3
Molecular Function	GO:0052742	phosphatidylinositol kinase activity	0.128721	1	0	1	3
Molecular Function	GO:0052841	inositol bisdiphosphate tetrakisphosphate diphosphatase activity	0.128721	1	0	1	3
Molecular Function	GO:0052842	inositol diphosphate pentakisphosphate diphosphatase activity	0.128721	1	0	1	3
Biological Process	GO:0043065	positive regulation of apoptotic process	0.0586818	6	5	11	149
Biological Process	GO:0001666	response to hypoxia	0.0589196	4	4	8	97
Biological Process	GO:0009719	response to endogenous stimulus	0.0592051	37	18	55	1031
Biological Process	GO:0080134	regulation of response to stress	0.0593796	18	17	35	616
Biological Process	GO:0043462	regulation of ATPase activity	0.059709	5	0	5	49
Biological Process	GO:0003333	amino acid transmembrane transport	0.0601813	1	2	3	21
Biological Process	GO:0009066	aspartate family amino acid metabolic process	0.0601813	2	1	3	21
Biological Process	GO:0034381	plasma lipoprotein particle clearance	0.0601813	3	0	3	21
Biological Process	GO:0045687	positive regulation of glial cell differentiation	0.0601813	1	2	3	21
Biological Process	GO:0071825	protein-lipid complex subunit organization	0.0601813	0	3	3	21
Biological Process	GO:0071827	plasma lipoprotein particle organization	0.0601813	0	3	3	21
Molecular Function	GO:0001085	RNA polymerase II transcription factor binding	0.130939	2	3	5	60
Biological Process	GO:0008037	cell recognition	0.0609249	7	0	7	81
Biological Process	GO:0009896	positive regulation of catabolic process	0.0615039	6	3	9	115
Cellular Component	GO:0044432	endoplasmic reticulum part	0.0647284	9	6	15	224
Biological Process	GO:0010557	positive regulation of macromolecule biosynthetic process	0.0624169	7	8	15	224
Biological Process	GO:0014706	striated muscle tissue development	0.0627316	13	5	18	281
Biological Process	GO:0043068	positive regulation of programmed cell death	0.0633519	6	5	11	151
Biological Process	GO:0006637	acyl-CoA metabolic process	0.064096	2	3	5	50
Biological Process	GO:0035383	thioester metabolic process	0.064096	2	3	5	50
Cellular Component	GO:0005739	mitochondrion	0.0676117	12	12	24	399
Cellular Component	GO:0015630	microtubule cytoskeleton	0.0793806	15	15	30	527
Cellular Component	GO:0022624	proteasome accessory complex	0.0802591	0	2	2	11
Cellular Component	GO:0035869	ciliary transition zone	0.0802591	0	2	2	11
Cellular Component	GO:0031256	leading edge membrane	0.0818244	3	1	4	38
Cellular Component	GO:0032589	neuron projection membrane	0.0818244	3	1	4	38
Cellular Component	GO:0034364	high-density lipoprotein particle	0.0852116	1	0	1	2
Cellular Component	GO:0048500	signal recognition particle	0.0852116	0	1	1	2
Cellular Component	GO:0030141	secretory granule	0.0869781	8	0	8	105
Cellular Component	GO:0099503	secretory vesicle	0.0869781	8	0	8	105
Cellular Component	GO:0042579	microbody	0.0879255	5	4	9	123
Cellular Component	GO:0044430	cytoskeletal part	0.0887544	16	16	32	574
Cellular Component	GO:0099512	supramolecular fiber	0.0907104	3	5	8	106
Cellular Component	GO:0099513	polymeric cytoskeletal fiber	0.0907104	3	5	8	106
Cellular Component	GO:0044450	microtubule organizing center part	0.0929725	2	1	3	25
Cellular Component	GO:0005730	nucleolus	0.0936204	0	2	2	12
Cellular Component	GO:0005759	mitochondrial matrix	0.0936204	2	0	2	12
Cellular Component	GO:0036452	ESCRT complex	0.0936204	0	2	2	12
Cellular Component	GO:0044452	nucleolar part	0.0936204	0	2	2	12
Biological Process	GO:0031667	response to nutrient levels	0.064756	8	5	13	188
Biological Process	GO:0036293	response to decreased oxygen levels	0.0648808	4	4	8	99
Biological Process	GO:0070482	response to oxygen levels	0.0648808	4	4	8	99
Biological Process	GO:0006820	anion transport	0.0650614	13	9	22	360
Biological Process	GO:0019222	regulation of metabolic process	0.0651276	86	93	179	3773
Molecular Function	GO:0017016	Ras GTPase binding	0.138801	5	4	9	132
Biological Process	GO:0001101	response to acid chemical	0.0663293	10	5	15	226
Biological Process	GO:0009209	pyrimidine ribonucleoside triphosphate biosynthetic process	0.0669169	0	2	2	10
Biological Process	GO:0018126	protein hydroxylation	0.0669169	2	0	2	10
Biological Process	GO:0032481	positive regulation of type I interferon production	0.0669169	1	1	2	10
Biological Process	GO:0035384	thioester biosynthetic process	0.0669169	2	0	2	10
Biological Process	GO:0071616	acyl-CoA biosynthetic process	0.0669169	2	0	2	10
Biological Process	GO:0045823	positive regulation of heart contraction	0.0675273	3	0	3	22
Biological Process	GO:0046605	regulation of centrosome cycle	0.0675273	0	3	3	22
Biological Process	GO:1903524	positive regulation of blood circulation	0.0675273	3	0	3	22
Biological Process	GO:0018394	peptidyl-lysine acetylation	0.067697	2	5	7	83
Biological Process	GO:1901137	carbohydrate derivative biosynthetic process	0.0677081	10	17	27	461
Biological Process	GO:0009743	response to carbohydrate	0.0679968	7	1	8	100
Biological Process	GO:1903047	mitotic cell cycle process	0.0681976	2	20	22	362
Biological Process	GO:0043618	regulation of transcription from RNA polymerase II promoter in response to stress	0.0686997	2	2	4	36
Biological Process	GO:0043620	regulation of DNA-templated transcription in response to stress	0.0686997	2	2	4	36
Biological Process	GO:0045944	positive regulation of transcription from RNA polymerase II promoter	0.0686997	3	1	4	36
Biological Process	GO:0090501	RNA phosphodiester bond hydrolysis	0.0686997	0	4	4	36
Biological Process	GO:0006606	protein import into nucleus	0.0708012	8	3	11	154
Biological Process	GO:0017038	protein import	0.0708012	8	3	11	154
Biological Process	GO:0044744	protein targeting to nucleus	0.0708012	8	3	11	154
Biological Process	GO:0071407	cellular response to organic cyclic compound	0.0708012	4	7	11	154
Biological Process	GO:1902593	single-organism nuclear import	0.0708012	8	3	11	154
Molecular Function	GO:0016702	oxidoreductase activity, acting on single donors with incorporation of molecular oxygen, incorporation of two atoms of oxygen	0.143784	2	0	2	15
Molecular Function	GO:0017110	nucleoside-diphosphatase activity	0.143784	1	1	2	15
Biological Process	GO:0009746	response to hexose	0.071246	6	1	7	84
Biological Process	GO:0034284	response to monosaccharide	0.071246	6	1	7	84
Biological Process	GO:0010558	negative regulation of macromolecule biosynthetic process	0.0714611	5	8	13	191
Molecular Function	GO:0008134	transcription factor binding	0.145568	6	8	14	228
Biological Process	GO:0051170	nuclear import	0.0734039	8	3	11	155
Biological Process	GO:0007568	aging	0.0734266	2	4	6	68
Biological Process	GO:0043281	regulation of cysteine-type endopeptidase activity involved in apoptotic process	0.0734266	5	1	6	68
Biological Process	GO:1901362	organic cyclic compound biosynthetic process	0.0738482	45	60	105	2131
Biological Process	GO:0006464	cellular protein modification process	0.0738937	54	61	115	2352
Biological Process	GO:0051336	regulation of hydrolase activity	0.0743218	21	13	34	608
Biological Process	GO:0032680	regulation of tumor necrosis factor production	0.0745155	2	2	4	37
Biological Process	GO:0051261	protein depolymerization	0.0745155	3	1	4	37
Biological Process	GO:1903555	regulation of tumor necrosis factor superfamily cytokine production	0.0745155	2	2	4	37
Biological Process	GO:1901615	organic hydroxy compound metabolic process	0.0746355	13	6	19	307
Biological Process	GO:0014015	positive regulation of gliogenesis	0.0752594	1	2	3	23
Biological Process	GO:0071166	ribonucleoprotein complex localization	0.0752594	0	3	3	23
Biological Process	GO:0071426	ribonucleoprotein complex export from nucleus	0.0752594	0	3	3	23
Biological Process	GO:0034504	protein localization to nucleus	0.0760668	8	3	11	156
Biological Process	GO:0019438	aromatic compound biosynthetic process	0.0761623	43	59	102	2068
Biological Process	GO:0043412	macromolecule modification	0.076256	54	65	119	2444
Biological Process	GO:0043603	cellular amide metabolic process	0.0768361	12	13	25	427
Biological Process	GO:0045597	positive regulation of cell differentiation	0.0768361	17	8	25	427
Biological Process	GO:2000116	regulation of cysteine-type endopeptidase activity	0.0776393	5	1	6	69
Biological Process	GO:0030278	regulation of ossification	0.0783102	3	2	5	53
Biological Process	GO:0002070	epithelial cell maturation	0.0795054	2	0	2	11
Biological Process	GO:0006656	phosphatidylcholine biosynthetic process	0.0795054	1	1	2	11
Biological Process	GO:0009218	pyrimidine ribonucleotide metabolic process	0.0795054	0	2	2	11
Biological Process	GO:0009220	pyrimidine ribonucleotide biosynthetic process	0.0795054	0	2	2	11
Biological Process	GO:0014823	response to activity	0.0795054	2	0	2	11
Biological Process	GO:0015858	nucleoside transport	0.0795054	0	2	2	11
Biological Process	GO:0019068	virion assembly	0.0795054	0	2	2	11
Biological Process	GO:0019080	viral gene expression	0.0795054	0	2	2	11
Biological Process	GO:0019083	viral transcription	0.0795054	0	2	2	11
Biological Process	GO:0044033	multi-organism metabolic process	0.0795054	0	2	2	11
Biological Process	GO:0046132	pyrimidine ribonucleoside biosynthetic process	0.0795054	0	2	2	11
Biological Process	GO:0046134	pyrimidine nucleoside biosynthetic process	0.0795054	0	2	2	11
Biological Process	GO:0046782	regulation of viral transcription	0.0795054	0	2	2	11
Biological Process	GO:1901661	quinone metabolic process	0.0795054	1	1	2	11
Biological Process	GO:0051129	negative regulation of cellular component organization	0.0802537	9	8	17	271
Biological Process	GO:0044262	cellular carbohydrate metabolic process	0.0802654	9	3	12	176
Biological Process	GO:0019058	viral life cycle	0.0825449	1	6	7	87
Biological Process	GO:0006261	DNA-dependent DNA replication	0.0833627	1	2	3	24
Biological Process	GO:0000002	mitochondrial genome maintenance	0.0847604	0	1	1	2
Biological Process	GO:0001756	somitogenesis	0.0847604	0	1	1	2
Biological Process	GO:0001782	B cell homeostasis	0.0847604	1	0	1	2
Biological Process	GO:0002347	response to tumor cell	0.0847604	1	0	1	2
Biological Process	GO:0006000	fructose metabolic process	0.0847604	1	0	1	2
Biological Process	GO:0006001	fructose catabolic process	0.0847604	1	0	1	2
Biological Process	GO:0006103	2-oxoglutarate metabolic process	0.0847604	1	0	1	2
Biological Process	GO:0006264	mitochondrial DNA replication	0.0847604	0	1	1	2
Biological Process	GO:0006447	regulation of translational initiation by iron	0.0847604	1	0	1	2
Biological Process	GO:0006527	arginine catabolic process	0.0847604	0	1	1	2
Biological Process	GO:0006555	methionine metabolic process	0.0847604	1	0	1	2
Biological Process	GO:0006561	proline biosynthetic process	0.0847604	0	1	1	2
Biological Process	GO:0009086	methionine biosynthetic process	0.0847604	1	0	1	2
Biological Process	GO:0009140	pyrimidine nucleoside diphosphate catabolic process	0.0847604	0	1	1	2
Biological Process	GO:0009191	ribonucleoside diphosphate catabolic process	0.0847604	0	1	1	2
Biological Process	GO:0009195	pyrimidine ribonucleoside diphosphate catabolic process	0.0847604	0	1	1	2
Biological Process	GO:0010383	cell wall polysaccharide metabolic process	0.0847604	1	0	1	2
Biological Process	GO:0010612	regulation of cardiac muscle adaptation	0.0847604	0	1	1	2
Biological Process	GO:0010958	regulation of amino acid import	0.0847604	0	1	1	2
Biological Process	GO:0014807	regulation of somitogenesis	0.0847604	0	1	1	2
Biological Process	GO:0014887	cardiac muscle adaptation	0.0847604	0	1	1	2
Biological Process	GO:0015675	nickel cation transport	0.0847604	0	1	1	2
Biological Process	GO:0015791	polyol transport	0.0847604	1	0	1	2
Biological Process	GO:0015864	pyrimidine nucleoside transport	0.0847604	0	1	1	2
Biological Process	GO:0019323	pentose catabolic process	0.0847604	1	0	1	2
Biological Process	GO:0032042	mitochondrial DNA metabolic process	0.0847604	0	1	1	2
Biological Process	GO:0035879	plasma membrane lactate transport	0.0847604	1	0	1	2
Biological Process	GO:0042065	glial cell growth	0.0847604	0	1	1	2
Biological Process	GO:0043102	amino acid salvage	0.0847604	1	0	1	2
Biological Process	GO:0043248	proteasome assembly	0.0847604	0	1	1	2
Biological Process	GO:0043457	regulation of cellular respiration	0.0847604	1	0	1	2
Biological Process	GO:0044036	cell wall macromolecule metabolic process	0.0847604	1	0	1	2
Biological Process	GO:0061053	somite development	0.0847604	0	1	1	2
Biological Process	GO:0070070	proton-transporting V-type ATPase complex assembly	0.0847604	1	0	1	2
Biological Process	GO:0070233	negative regulation of T cell apoptotic process	0.0847604	1	0	1	2
Biological Process	GO:0071265	L-methionine biosynthetic process	0.0847604	1	0	1	2
Biological Process	GO:0071267	L-methionine salvage	0.0847604	1	0	1	2
Biological Process	GO:0071554	cell wall organization or biogenesis	0.0847604	1	0	1	2
Biological Process	GO:0090296	regulation of mitochondrial DNA replication	0.0847604	0	1	1	2
Biological Process	GO:1901858	regulation of mitochondrial DNA metabolic process	0.0847604	0	1	1	2
Biological Process	GO:2000050	regulation of non-canonical Wnt signaling pathway	0.0847604	0	1	1	2
Biological Process	GO:0036211	protein modification process	0.0851414	54	61	115	2367
Biological Process	GO:0043122	regulation of I-kappaB kinase/NF-kappaB signaling	0.0854278	3	7	10	141
Biological Process	GO:0060548	negative regulation of cell death	0.0855654	11	7	18	293
Biological Process	GO:0009611	response to wounding	0.0868639	11	9	20	333
Biological Process	GO:0070646	protein modification by small protein removal	0.0868641	2	2	4	39
Molecular Function	GO:0016877	ligase activity, forming carbon-sulfur bonds	0.149859	1	2	3	30
Molecular Function	GO:0019887	protein kinase regulator activity	0.150566	4	3	7	98
Biological Process	GO:0010556	regulation of macromolecule biosynthetic process	0.0874778	43	47	90	1818
Biological Process	GO:0002757	immune response-activating signal transduction	0.0876264	5	11	16	255
Molecular Function	GO:0046906	tetrapyrrole binding	0.155575	3	3	6	81
Molecular Function	GO:0032182	ubiquitin-like protein binding	0.158971	3	2	5	64
Molecular Function	GO:0004683	calmodulin-dependent protein kinase activity	0.159678	2	0	2	16
Molecular Function	GO:0005343	organic acid:sodium symporter activity	0.159678	0	2	2	16
Molecular Function	GO:0022884	macromolecule transmembrane transporter activity	0.159678	1	1	2	16
Molecular Function	GO:0031543	peptidyl-proline dioxygenase activity	0.159678	2	0	2	16
Molecular Function	GO:0070325	lipoprotein particle receptor binding	0.159678	2	0	2	16
Molecular Function	GO:0005310	dicarboxylic acid transmembrane transporter activity	0.160735	2	1	3	31
Molecular Function	GO:0031490	chromatin DNA binding	0.160735	0	3	3	31
Molecular Function	GO:0008289	lipid binding	0.161914	10	10	20	351
Molecular Function	GO:0001076	transcription factor activity, RNA polymerase II transcription factor binding	0.167807	3	4	7	101
Molecular Function	GO:0001846	opsonin binding	0.167842	1	0	1	4
Molecular Function	GO:0003696	satellite DNA binding	0.167842	1	0	1	4
Molecular Function	GO:0004708	MAP kinase kinase activity	0.167842	0	1	1	4
Molecular Function	GO:0004939	beta-adrenergic receptor activity	0.167842	1	0	1	4
Molecular Function	GO:0005092	GDP-dissociation inhibitor activity	0.167842	1	0	1	4
Molecular Function	GO:0016652	oxidoreductase activity, acting on NAD(P)H, NAD(P) as acceptor	0.167842	1	0	1	4
Molecular Function	GO:0017169	CDP-alcohol phosphatidyltransferase activity	0.167842	0	1	1	4
Molecular Function	GO:0051032	nucleic acid transmembrane transporter activity	0.167842	1	0	1	4
Molecular Function	GO:0051731	polynucleotide 5'-hydroxyl-kinase activity	0.167842	1	0	1	4
Biological Process	GO:0014896	muscle hypertrophy	0.0886499	3	2	5	55
Biological Process	GO:0006066	alcohol metabolic process	0.0887666	8	6	14	217
Biological Process	GO:0031327	negative regulation of cellular biosynthetic process	0.0887666	6	8	14	217
Biological Process	GO:0001525	angiogenesis	0.0888179	10	3	13	198
Cellular Component	GO:0031461	cullin-RING ubiquitin ligase complex	0.102653	2	4	6	74
Molecular Function	GO:0001664	G-protein coupled receptor binding	0.17097	4	4	8	120
Molecular Function	GO:0004527	exonuclease activity	0.171842	0	3	3	32
Biological Process	GO:0052548	regulation of endopeptidase activity	0.0910764	5	1	6	72
Biological Process	GO:0002253	activation of immune response	0.0911518	5	12	17	276
Biological Process	GO:0010033	response to organic substance	0.0915633	51	33	84	1691
Biological Process	GO:0042221	response to chemical	0.0918116	66	48	114	2353
Biological Process	GO:0009185	ribonucleoside diphosphate metabolic process	0.0918215	2	1	3	25
Biological Process	GO:0035914	skeletal muscle cell differentiation	0.0918215	1	2	3	25
Biological Process	GO:0043516	regulation of DNA damage response, signal transduction by p53 class mediator	0.0918215	1	2	3	25
Biological Process	GO:0033036	macromolecule localization	0.0919009	33	42	75	1495
Biological Process	GO:0009081	branched-chain amino acid metabolic process	0.092755	0	2	2	12
Biological Process	GO:0009148	pyrimidine nucleoside triphosphate biosynthetic process	0.092755	0	2	2	12
Biological Process	GO:0009208	pyrimidine ribonucleoside triphosphate metabolic process	0.092755	0	2	2	12
Biological Process	GO:0036230	granulocyte activation	0.092755	2	0	2	12
Biological Process	GO:0042074	cell migration involved in gastrulation	0.092755	1	1	2	12
Biological Process	GO:0044803	multi-organism membrane organization	0.092755	0	2	2	12
Biological Process	GO:0045838	positive regulation of membrane potential	0.092755	1	1	2	12
Biological Process	GO:0051181	cofactor transport	0.092755	1	1	2	12
Biological Process	GO:1901532	regulation of hematopoietic progenitor cell differentiation	0.092755	1	1	2	12
Biological Process	GO:0009991	response to extracellular stimulus	0.0932428	10	5	15	238
Biological Process	GO:0015908	fatty acid transport	0.0933869	3	1	4	40
Biological Process	GO:0019229	regulation of vasoconstriction	0.0933869	4	0	4	40
Biological Process	GO:0043484	regulation of RNA splicing	0.0940731	1	4	5	56
Molecular Function	GO:0015645	fatty acid ligase activity	0.175872	1	1	2	17
Molecular Function	GO:0090599	alpha-glucosidase activity	0.175872	1	1	2	17
Biological Process	GO:0035966	response to topologically incorrect protein	0.0948157	6	1	7	90
Molecular Function	GO:0016787	hydrolase activity	0.178883	29	53	82	1659
Biological Process	GO:0050796	regulation of insulin secretion	0.0958187	3	3	6	73
Cellular Component	GO:0031231	intrinsic component of peroxisomal membrane	0.107564	2	0	2	13
Molecular Function	GO:0003682	chromatin binding	0.181454	1	4	5	67
Biological Process	GO:1903320	regulation of protein modification by small protein conjugation or removal	0.0969974	2	10	12	182
Molecular Function	GO:0016706	oxidoreductase activity, acting on paired donors, with incorporation or reduction of molecular oxygen, 2-oxoglutarate as one donor, and incorporation of one atom each of oxygen into both donors	0.18316	3	0	3	33
Biological Process	GO:0009967	positive regulation of signal transduction	0.0996089	11	14	25	440
Biological Process	GO:0010608	posttranscriptional regulation of gene expression	0.0996093	7	9	16	260
Biological Process	GO:0007584	response to nutrient	0.0996619	4	1	5	57
Biological Process	GO:0008654	phospholipid biosynthetic process	0.0996619	1	4	5	57
Biological Process	GO:0044242	cellular lipid catabolic process	0.0996619	5	0	5	57
Biological Process	GO:0043434	response to peptide hormone	0.0999771	10	2	12	183
Biological Process	GO:0001678	cellular glucose homeostasis	0.100135	3	1	4	41
Biological Process	GO:0003073	regulation of systemic arterial blood pressure	0.100135	4	0	4	41
Biological Process	GO:0006970	response to osmotic stress	0.100135	3	1	4	41
Biological Process	GO:0007098	centrosome cycle	0.100619	0	3	3	26
Biological Process	GO:0072348	sulfur compound transport	0.100619	2	1	3	26
Molecular Function	GO:0016829	lyase activity	0.187856	7	2	9	142
Cellular Component	GO:0032432	actin filament bundle	0.113224	3	2	5	59
Cellular Component	GO:0005778	peroxisomal membrane	0.122013	2	0	2	14
Cellular Component	GO:0031903	microbody membrane	0.122013	2	0	2	14
Cellular Component	GO:0033202	DNA helicase complex	0.122013	0	2	2	14
Cellular Component	GO:0043189	H4/H2A histone acetyltransferase complex	0.122013	0	2	2	14
Cellular Component	GO:0005766	primary lysosome	0.12506	1	0	1	3
Cellular Component	GO:0009898	cytoplasmic side of plasma membrane	0.12506	1	0	1	3
Cellular Component	GO:0098562	cytoplasmic side of membrane	0.12506	1	0	1	3
Biological Process	GO:0032774	RNA biosynthetic process	0.102607	39	50	89	1812
Biological Process	GO:0031325	positive regulation of cellular metabolic process	0.104176	26	28	54	1052
Biological Process	GO:0016071	mRNA metabolic process	0.104741	3	11	14	223
Biological Process	GO:0006351	transcription, DNA-templated	0.10557	38	46	84	1705
Biological Process	GO:0097659	nucleic acid-templated transcription	0.10557	38	46	84	1705
Biological Process	GO:0006413	translational initiation	0.105691	2	4	6	75
Biological Process	GO:0051320	S phase	0.105691	0	6	6	75
Biological Process	GO:0090066	regulation of anatomical structure size	0.105862	13	5	18	302
Biological Process	GO:0001659	temperature homeostasis	0.106585	1	1	2	13
Biological Process	GO:0003299	muscle hypertrophy in response to stress	0.106585	2	0	2	13
Biological Process	GO:0006221	pyrimidine nucleotide biosynthetic process	0.106585	0	2	2	13
Biological Process	GO:0007601	visual perception	0.106585	1	1	2	13
Biological Process	GO:0018198	peptidyl-cysteine modification	0.106585	2	0	2	13
Biological Process	GO:0030540	female genitalia development	0.106585	2	0	2	13
Biological Process	GO:0031440	regulation of mRNA 3'-end processing	0.106585	1	1	2	13
Biological Process	GO:0048525	negative regulation of viral process	0.106585	0	2	2	13
Biological Process	GO:0070228	regulation of lymphocyte apoptotic process	0.106585	2	0	2	13
Biological Process	GO:0090329	regulation of DNA-dependent DNA replication	0.106585	0	2	2	13
Biological Process	GO:1900094	regulation of transcription from RNA polymerase II promoter involved in determination of left/right symmetry	0.106585	0	2	2	13
Biological Process	GO:2000106	regulation of leukocyte apoptotic process	0.106585	2	0	2	13
Biological Process	GO:0031333	negative regulation of protein complex assembly	0.107101	3	1	4	42
Biological Process	GO:0042310	vasoconstriction	0.107101	4	0	4	42
Biological Process	GO:0050866	negative regulation of cell activation	0.107101	2	2	4	42
Biological Process	GO:0035556	intracellular signal transduction	0.107105	30	34	64	1270
Biological Process	GO:0048518	positive regulation of biological process	0.107293	58	61	119	2482
Molecular Function	GO:0004950	chemokine receptor activity	0.192308	2	0	2	18
Biological Process	GO:0009792	embryo development ending in birth or egg hatching	0.107964	11	10	21	363
Cellular Component	GO:0032991	macromolecular complex	0.128689	54	75	129	2714
Cellular Component	GO:0016234	inclusion body	0.130408	2	1	3	29
Biological Process	GO:0050778	positive regulation of immune response	0.108287	5	13	18	303
Molecular Function	GO:0000982	transcription factor activity, RNA polymerase II core promoter proximal region sequence-specific binding	0.195012	10	4	14	241
Molecular Function	GO:0016887	ATPase activity	0.203898	4	5	9	145
Molecular Function	GO:0001884	pyrimidine nucleoside binding	0.205211	1	0	1	5
Molecular Function	GO:0003707	steroid hormone receptor activity	0.205211	1	0	1	5
Molecular Function	GO:0004709	MAP kinase kinase kinase activity	0.205211	0	1	1	5
Molecular Function	GO:0015665	alcohol transmembrane transporter activity	0.205211	1	0	1	5
Molecular Function	GO:0016413	O-acetyltransferase activity	0.205211	0	1	1	5
Molecular Function	GO:0016742	hydroxymethyl-, formyl- and related transferase activity	0.205211	1	0	1	5
Molecular Function	GO:0016868	intramolecular transferase activity, phosphotransferases	0.205211	1	0	1	5
Molecular Function	GO:0016901	oxidoreductase activity, acting on the CH-OH group of donors, quinone or similar compound as acceptor	0.205211	0	1	1	5
Molecular Function	GO:0051765	inositol tetrakisphosphate kinase activity	0.205211	1	0	1	5
Molecular Function	GO:1901618	organic hydroxy compound transmembrane transporter activity	0.205211	1	0	1	5
Molecular Function	GO:0003713	transcription coactivator activity	0.206349	1	2	3	35
Molecular Function	GO:0031072	heat shock protein binding	0.206349	3	0	3	35
Molecular Function	GO:0016638	oxidoreductase activity, acting on the CH-NH2 group of donors	0.208932	2	0	2	19
Biological Process	GO:0007041	lysosomal transport	0.109739	2	1	3	27
Biological Process	GO:0043066	negative regulation of apoptotic process	0.109897	10	6	16	264
Biological Process	GO:0010921	regulation of phosphatase activity	0.111325	3	2	5	59
Biological Process	GO:0050769	positive regulation of neurogenesis	0.111325	3	2	5	59
Biological Process	GO:0051962	positive regulation of nervous system development	0.111325	3	2	5	59
Cellular Component	GO:0005788	endoplasmic reticulum lumen	0.136899	2	0	2	15
Cellular Component	GO:1902562	H4 histone acetyltransferase complex	0.136899	0	2	2	15
Molecular Function	GO:0005543	phospholipid binding	0.212346	3	7	10	166
Biological Process	GO:0052547	regulation of peptidase activity	0.112446	5	3	8	112
Biological Process	GO:0070925	organelle assembly	0.112661	3	4	7	94
Biological Process	GO:0016568	chromatin modification	0.11291	6	14	20	345
Biological Process	GO:0009893	positive regulation of metabolic process	0.11413	29	34	63	1254
Biological Process	GO:0007569	cell aging	0.114281	2	2	4	43
Biological Process	GO:0034614	cellular response to reactive oxygen species	0.114281	2	2	4	43
Biological Process	GO:0030073	insulin secretion	0.116068	3	3	6	77
Biological Process	GO:0031647	regulation of protein stability	0.116729	5	3	8	113
Biological Process	GO:0015718	monocarboxylic acid transport	0.117394	4	1	5	60
Biological Process	GO:0008610	lipid biosynthetic process	0.117821	4	9	13	208
Biological Process	GO:0001889	liver development	0.119164	3	0	3	28
Biological Process	GO:0002695	negative regulation of leukocyte activation	0.119164	1	2	3	28
Biological Process	GO:0061008	hepaticobiliary system development	0.119164	3	0	3	28
Biological Process	GO:0034654	nucleobase-containing compound biosynthetic process	0.120272	43	56	99	2050
Biological Process	GO:0009147	pyrimidine nucleoside triphosphate metabolic process	0.120921	0	2	2	14
Biological Process	GO:0043094	cellular metabolic compound salvage	0.120921	1	1	2	14
Biological Process	GO:0055090	acylglycerol homeostasis	0.120921	1	1	2	14
Biological Process	GO:0097050	type B pancreatic cell apoptotic process	0.120921	0	2	2	14
Biological Process	GO:0010035	response to inorganic substance	0.121008	13	4	17	288
Biological Process	GO:0097529	myeloid leukocyte migration	0.121443	1	5	6	78
Biological Process	GO:0035150	regulation of tube size	0.122204	7	0	7	96
Biological Process	GO:0045862	positive regulation of proteolysis	0.122204	5	2	7	96
Biological Process	GO:0050880	regulation of blood vessel size	0.122204	7	0	7	96
Biological Process	GO:0072594	establishment of protein localization to organelle	0.122355	8	4	12	190
Biological Process	GO:0032446	protein modification by small protein conjugation	0.122767	7	19	26	472
Biological Process	GO:0043069	negative regulation of programmed cell death	0.123632	10	6	16	269
Biological Process	GO:0031328	positive regulation of cellular biosynthetic process	0.123732	6	11	17	289
Biological Process	GO:0002396	MHC protein complex assembly	0.124413	1	0	1	3
Biological Process	GO:0002397	MHC class I protein complex assembly	0.124413	1	0	1	3
Biological Process	GO:0003140	determination of left/right asymmetry in lateral mesoderm	0.124413	0	1	1	3
Biological Process	GO:0006054	N-acetylneuraminate metabolic process	0.124413	0	1	1	3
Biological Process	GO:0006083	acetate metabolic process	0.124413	0	1	1	3
Biological Process	GO:0006530	asparagine catabolic process	0.124413	1	0	1	3
Biological Process	GO:0006531	aspartate metabolic process	0.124413	1	0	1	3
Biological Process	GO:0006828	manganese ion transport	0.124413	0	1	1	3
Biological Process	GO:0009067	aspartate family amino acid biosynthetic process	0.124413	1	0	1	3
Biological Process	GO:0009084	glutamine family amino acid biosynthetic process	0.124413	0	1	1	3
Biological Process	GO:0009138	pyrimidine nucleoside diphosphate metabolic process	0.124413	0	1	1	3
Biological Process	GO:0009193	pyrimidine ribonucleoside diphosphate metabolic process	0.124413	0	1	1	3
Biological Process	GO:0009224	CMP biosynthetic process	0.124413	0	1	1	3
Biological Process	GO:0010826	negative regulation of centrosome duplication	0.124413	0	1	1	3
Biological Process	GO:0014805	smooth muscle adaptation	0.124413	1	0	1	3
Biological Process	GO:0015727	lactate transport	0.124413	1	0	1	3
Biological Process	GO:0016119	carotene metabolic process	0.124413	1	0	1	3
Biological Process	GO:0019042	viral latency	0.124413	1	0	1	3
Biological Process	GO:0019043	establishment of viral latency	0.124413	1	0	1	3
Biological Process	GO:0019336	phenol-containing compound catabolic process	0.124413	1	0	1	3
Biological Process	GO:0019541	propionate metabolic process	0.124413	0	1	1	3
Biological Process	GO:0022611	dormancy process	0.124413	1	0	1	3
Biological Process	GO:0032241	positive regulation of nucleobase-containing compound transport	0.124413	0	1	1	3
Biological Process	GO:0032596	protein transport into membrane raft	0.124413	1	0	1	3
Biological Process	GO:0033260	nuclear DNA replication	0.124413	0	1	1	3
Biological Process	GO:0033262	regulation of nuclear cell cycle DNA replication	0.124413	0	1	1	3
Biological Process	GO:0033594	response to hydroxyisoflavone	0.124413	1	0	1	3
Biological Process	GO:0035873	lactate transmembrane transport	0.124413	1	0	1	3
Biological Process	GO:0038030	non-canonical Wnt signaling pathway via MAPK cascade	0.124413	0	1	1	3
Biological Process	GO:0042214	terpene metabolic process	0.124413	1	0	1	3
Biological Process	GO:0046035	CMP metabolic process	0.124413	0	1	1	3
Biological Process	GO:0046606	negative regulation of centrosome cycle	0.124413	0	1	1	3
Biological Process	GO:0046685	response to arsenic-containing substance	0.124413	1	0	1	3
Biological Process	GO:0048368	lateral mesoderm development	0.124413	0	1	1	3
Biological Process	GO:0070232	regulation of T cell apoptotic process	0.124413	1	0	1	3
Biological Process	GO:1900107	regulation of nodal signaling pathway	0.124413	0	1	1	3
Biological Process	GO:1900145	regulation of nodal signaling pathway involved in determination of left/right asymmetry	0.124413	0	1	1	3
Biological Process	GO:1900164	nodal signaling pathway involved in determination of lateral mesoderm left/right asymmetry	0.124413	0	1	1	3
Biological Process	GO:1900175	regulation of nodal signaling pathway involved in determination of lateral mesoderm left/right asymmetry	0.124413	0	1	1	3
Biological Process	GO:1901533	negative regulation of hematopoietic progenitor cell differentiation	0.124413	1	0	1	3
Biological Process	GO:1903044	protein localization to membrane raft	0.124413	1	0	1	3
Biological Process	GO:0006605	protein targeting	0.125727	8	11	19	330
Molecular Function	GO:0019207	kinase regulator activity	0.217642	4	3	7	109
Molecular Function	GO:0031267	small GTPase binding	0.220483	5	4	9	148
Biological Process	GO:0008088	axo-dendritic transport	0.128876	2	1	3	29
Biological Process	GO:0031124	mRNA 3'-end processing	0.128876	1	2	3	29
Biological Process	GO:0048024	regulation of mRNA splicing, via spliceosome	0.128876	1	2	3	29
Biological Process	GO:0051297	centrosome organization	0.128876	0	3	3	29
Biological Process	GO:2000112	regulation of cellular macromolecule biosynthetic process	0.129153	40	45	85	1748
Biological Process	GO:1901652	response to peptide	0.129232	10	2	12	192
Biological Process	GO:0030534	adult behavior	0.129987	2	3	5	62
Molecular Function	GO:0005496	steroid binding	0.223055	2	2	4	54
Molecular Function	GO:0030580	quinone cofactor methyltransferase activity	0.225694	0	2	2	20
Molecular Function	GO:0051020	GTPase binding	0.226125	5	4	9	149
Molecular Function	GO:0004519	endonuclease activity	0.23275	0	4	4	55
Molecular Function	GO:0004707	MAP kinase activity	0.240906	0	1	1	6
Molecular Function	GO:0008017	microtubule binding	0.240906	0	1	1	6
Molecular Function	GO:0016646	oxidoreductase activity, acting on the CH-NH group of donors, NAD or NADP as acceptor	0.240906	0	1	1	6
Molecular Function	GO:0016778	diphosphotransferase activity	0.240906	1	0	1	6
Molecular Function	GO:0016859	cis-trans isomerase activity	0.240906	1	0	1	6
Molecular Function	GO:0016909	SAP kinase activity	0.240906	0	1	1	6
Molecular Function	GO:0052712	inositol phosphosphingolipid phospholipase activity	0.240906	0	1	1	6
Molecular Function	GO:0052713	inositol phosphorylceramide phospholipase activity	0.240906	0	1	1	6
Molecular Function	GO:0004407	histone deacetylase activity	0.242548	0	2	2	21
Molecular Function	GO:0004540	ribonuclease activity	0.242548	0	2	2	21
Molecular Function	GO:0005548	phospholipid transporter activity	0.242548	0	2	2	21
Molecular Function	GO:0015926	glucosidase activity	0.242548	1	1	2	21
Molecular Function	GO:0016408	C-acyltransferase activity	0.242548	1	1	2	21
Molecular Function	GO:0017136	NAD-dependent histone deacetylase activity	0.242548	0	2	2	21
Molecular Function	GO:0034979	NAD-dependent protein deacetylase activity	0.242548	0	2	2	21
Biological Process	GO:0019538	protein metabolic process	0.131822	67	85	152	3250
Biological Process	GO:0002221	pattern recognition receptor signaling pathway	0.132552	4	2	6	80
Cellular Component	GO:0005856	cytoskeleton	0.149485	26	24	50	991
Cellular Component	GO:0005829	cytosol	0.150816	2	1	3	31
Cellular Component	GO:0044445	cytosolic part	0.150816	2	1	3	31
Cellular Component	GO:0000307	cyclin-dependent protein kinase holoenzyme complex	0.152155	1	1	2	16
Cellular Component	GO:0019898	extrinsic component of membrane	0.159383	3	2	5	66
Cellular Component	GO:1902494	catalytic complex	0.159931	5	15	20	361
Cellular Component	GO:0060205	cytoplasmic membrane-bounded vesicle lumen	0.161378	3	0	3	32
Cellular Component	GO:0045120	pronucleus	0.163177	1	0	1	4
Cellular Component	GO:0000315	organellar large ribosomal subunit	0.167722	0	2	2	17
Cellular Component	GO:0031519	PcG protein complex	0.167722	0	2	2	17
Cellular Component	GO:0034358	plasma lipoprotein particle	0.167722	1	1	2	17
Cellular Component	GO:1990777	lipoprotein particle	0.167722	1	1	2	17
Biological Process	GO:0003018	vascular process in circulatory system	0.13472	7	1	8	117
Biological Process	GO:0097193	intrinsic apoptotic signaling pathway	0.13472	4	4	8	117
Biological Process	GO:0006826	iron ion transport	0.135693	0	2	2	15
Biological Process	GO:0019674	NAD metabolic process	0.135693	1	1	2	15
Biological Process	GO:0042133	neurotransmitter metabolic process	0.135693	2	0	2	15
Biological Process	GO:0042552	myelination	0.135693	2	0	2	15
Biological Process	GO:0043090	amino acid import	0.135693	1	1	2	15
Biological Process	GO:0046131	pyrimidine ribonucleoside metabolic process	0.135693	0	2	2	15
Biological Process	GO:2000379	positive regulation of reactive oxygen species metabolic process	0.135693	0	2	2	15
Biological Process	GO:0009112	nucleobase metabolic process	0.136505	2	3	5	63
Biological Process	GO:0035304	regulation of protein dephosphorylation	0.136505	3	2	5	63
Biological Process	GO:0009108	coenzyme biosynthetic process	0.137025	3	1	4	46
Biological Process	GO:0051384	response to glucocorticoid	0.138282	5	1	6	81
Biological Process	GO:0031123	RNA 3'-end processing	0.138857	1	2	3	30
Biological Process	GO:0015031	protein transport	0.139288	21	21	42	818
Biological Process	GO:0000087	mitotic M phase	0.139958	1	8	9	137
Biological Process	GO:0048871	multicellular organismal homeostasis	0.139958	4	5	9	137
Biological Process	GO:0006412	translation	0.140043	8	10	18	315
Biological Process	GO:0043043	peptide biosynthetic process	0.140043	8	10	18	315
Cellular Component	GO:0044429	mitochondrial part	0.172607	9	12	21	386
Molecular Function	GO:0042623	ATPase activity, coupled	0.253864	3	5	8	134
Molecular Function	GO:0008135	translation factor activity, RNA binding	0.25488	2	3	5	76
Biological Process	GO:0010038	response to metal ion	0.141654	11	4	15	255
Biological Process	GO:0061061	muscle structure development	0.14245	18	7	25	460
Biological Process	GO:0051094	positive regulation of developmental process	0.142826	17	9	26	481
Biological Process	GO:0032640	tumor necrosis factor production	0.143165	2	3	5	64
Biological Process	GO:0035303	regulation of dephosphorylation	0.143165	3	2	5	64
Biological Process	GO:0071706	tumor necrosis factor superfamily cytokine production	0.143165	2	3	5	64
Biological Process	GO:1901699	cellular response to nitrogen compound	0.143165	3	2	5	64
Biological Process	GO:0007049	cell cycle	0.144029	15	38	53	1058
Biological Process	GO:0006275	regulation of DNA replication	0.144126	1	5	6	82
Biological Process	GO:0009605	response to external stimulus	0.144821	39	27	66	1342
Biological Process	GO:0090305	nucleic acid phosphodiester bond hydrolysis	0.144984	0	4	4	47
Biological Process	GO:1901700	response to oxygen-containing compound	0.145109	25	11	36	693
Cellular Component	GO:0005924	cell-substrate adherens junction	0.177863	11	9	20	367
Molecular Function	GO:0015924	mannosyl-oligosaccharide mannosidase activity	0.259453	1	1	2	22
Biological Process	GO:0050790	regulation of catalytic activity	0.146772	29	23	52	1038
Molecular Function	GO:0046983	protein dimerization activity	0.271715	25	13	38	763
Molecular Function	GO:0016811	hydrolase activity, acting on carbon-nitrogen (but not peptide) bonds, in linear amides	0.272446	2	2	4	59
Molecular Function	GO:0004551	nucleotide diphosphatase activity	0.275001	1	0	1	7
Molecular Function	GO:0005313	L-glutamate transmembrane transporter activity	0.275001	1	0	1	7
Molecular Function	GO:0008443	phosphofructokinase activity	0.275001	1	0	1	7
Molecular Function	GO:0016840	carbon-nitrogen lyase activity	0.275001	1	0	1	7
Molecular Function	GO:0019203	carbohydrate phosphatase activity	0.275001	1	0	1	7
Molecular Function	GO:0036041	long-chain fatty acid binding	0.275001	1	0	1	7
Molecular Function	GO:0050308	sugar-phosphatase activity	0.275001	1	0	1	7
Molecular Function	GO:0051184	cofactor transporter activity	0.275001	1	0	1	7
Molecular Function	GO:1901338	catecholamine binding	0.275001	1	0	1	7
Molecular Function	GO:0004601	peroxidase activity	0.276369	2	0	2	23
Molecular Function	GO:0005506	iron ion binding	0.276369	1	1	2	23
Cellular Component	GO:0032994	protein-lipid complex	0.183543	1	1	2	18
Cellular Component	GO:0030055	cell-substrate junction	0.184065	11	9	20	369
Molecular Function	GO:0004896	cytokine receptor activity	0.279044	2	1	3	41
Biological Process	GO:0098763	mitotic cell cycle phase	0.148889	1	8	9	139
Biological Process	GO:0042698	ovulation cycle	0.149089	3	0	3	31
Biological Process	GO:0051494	negative regulation of cytoskeleton organization	0.149962	3	2	5	65
Biological Process	GO:0090276	regulation of peptide hormone secretion	0.150081	3	3	6	83
Biological Process	GO:0006544	glycine metabolic process	0.150836	0	2	2	16
Biological Process	GO:0006577	amino-acid betaine metabolic process	0.150836	2	0	2	16
Biological Process	GO:0010765	positive regulation of sodium ion transport	0.150836	1	1	2	16
Biological Process	GO:0021548	pons development	0.150836	0	2	2	16
Biological Process	GO:0035411	catenin import into nucleus	0.150836	1	1	2	16
Biological Process	GO:0035412	regulation of catenin import into nucleus	0.150836	1	1	2	16
Biological Process	GO:0045777	positive regulation of blood pressure	0.150836	2	0	2	16
Biological Process	GO:0051693	actin filament capping	0.150836	1	1	2	16
Biological Process	GO:0006790	sulfur compound metabolic process	0.151116	6	6	12	198
Cellular Component	GO:0005912	adherens junction	0.193573	11	9	20	372
Cellular Component	GO:0031970	organelle envelope lumen	0.198717	2	2	4	53
Cellular Component	GO:0005791	rough endoplasmic reticulum	0.199637	0	1	1	5
Cellular Component	GO:0019908	nuclear cyclin-dependent protein kinase holoenzyme complex	0.199637	1	0	1	5
Cellular Component	GO:0030867	rough endoplasmic reticulum membrane	0.199637	0	1	1	5
Cellular Component	GO:0060187	cell pole	0.199637	0	1	1	5
Cellular Component	GO:0071256	translocon complex	0.199637	0	1	1	5
Molecular Function	GO:0004518	nuclease activity	0.284737	0	6	6	99
Biological Process	GO:0044699	single-organism process	0.153627	183	196	379	8560
Cellular Component	GO:0000785	chromatin	0.205151	6	6	12	210
Biological Process	GO:0043604	amide biosynthetic process	0.154696	8	10	18	320
Biological Process	GO:0007015	actin filament organization	0.155253	7	7	14	239
Biological Process	GO:0001816	cytokine production	0.156116	9	10	19	341
Biological Process	GO:0042391	regulation of membrane potential	0.156274	6	4	10	160
Biological Process	GO:0034599	cellular response to oxidative stress	0.156893	3	2	5	66
Biological Process	GO:0045765	regulation of angiogenesis	0.158097	6	3	9	141
Biological Process	GO:0051701	interaction with host	0.159555	3	0	3	32
Biological Process	GO:0045893	positive regulation of transcription, DNA-templated	0.160644	4	6	10	161
Biological Process	GO:1902680	positive regulation of RNA biosynthetic process	0.160644	4	6	10	161
Biological Process	GO:1903508	positive regulation of nucleic acid-templated transcription	0.160644	4	6	10	161
Biological Process	GO:0002016	regulation of blood volume by renin-angiotensin	0.162351	1	0	1	4
Biological Process	GO:0006596	polyamine biosynthetic process	0.162351	0	1	1	4
Biological Process	GO:0008078	mesodermal cell migration	0.162351	1	0	1	4
Biological Process	GO:0009309	amine biosynthetic process	0.162351	0	1	1	4
Biological Process	GO:0009409	response to cold	0.162351	0	1	1	4
Biological Process	GO:0010824	regulation of centrosome duplication	0.162351	0	1	1	4
Biological Process	GO:0017062	respiratory chain complex III assembly	0.162351	1	0	1	4
Biological Process	GO:0034142	toll-like receptor 4 signaling pathway	0.162351	0	1	1	4
Biological Process	GO:0034370	triglyceride-rich lipoprotein particle remodeling	0.162351	0	1	1	4
Biological Process	GO:0035795	negative regulation of mitochondrial membrane permeability	0.162351	1	0	1	4
Biological Process	GO:0042053	regulation of dopamine metabolic process	0.162351	1	0	1	4
Biological Process	GO:0042401	cellular biogenic amine biosynthetic process	0.162351	0	1	1	4
Biological Process	GO:0043277	apoptotic cell clearance	0.162351	1	0	1	4
Biological Process	GO:0043416	regulation of skeletal muscle tissue regeneration	0.162351	1	0	1	4
Biological Process	GO:0044406	adhesion of symbiont to host	0.162351	1	0	1	4
Biological Process	GO:0044409	entry into host	0.162351	1	0	1	4
Biological Process	GO:0044650	adhesion of symbiont to host cell	0.162351	1	0	1	4
Biological Process	GO:0046459	short-chain fatty acid metabolic process	0.162351	0	1	1	4
Biological Process	GO:0050691	regulation of defense response to virus by host	0.162351	1	0	1	4
Biological Process	GO:0050709	negative regulation of protein secretion	0.162351	1	0	1	4
Biological Process	GO:0051828	entry into other organism involved in symbiotic interaction	0.162351	1	0	1	4
Biological Process	GO:0052126	movement in host environment	0.162351	1	0	1	4
Biological Process	GO:0052192	movement in environment of other organism involved in symbiotic interaction	0.162351	1	0	1	4
Biological Process	GO:0061318	renal filtration cell differentiation	0.162351	1	0	1	4
Biological Process	GO:0071000	response to magnetism	0.162351	1	0	1	4
Biological Process	GO:0072530	purine-containing compound transmembrane transport	0.162351	0	1	1	4
Biological Process	GO:1901888	regulation of cell junction assembly	0.162351	1	0	1	4
Molecular Function	GO:0016772	transferase activity, transferring phosphorus-containing groups	0.289871	18	16	34	684
Molecular Function	GO:0003678	DNA helicase activity	0.293263	1	1	2	24
Molecular Function	GO:0016684	oxidoreductase activity, acting on peroxide as acceptor	0.293263	2	0	2	24
Molecular Function	GO:0019205	nucleobase-containing compound kinase activity	0.293263	1	1	2	24
Molecular Function	GO:0019213	deacetylase activity	0.293263	0	2	2	24
Molecular Function	GO:0033558	protein deacetylase activity	0.293263	0	2	2	24
Molecular Function	GO:0022804	active transmembrane transporter activity	0.295021	6	6	12	222
Biological Process	GO:0040007	growth	0.16348	17	19	36	702
Biological Process	GO:0002224	toll-like receptor signaling pathway	0.163953	3	2	5	67
Biological Process	GO:0030856	regulation of epithelial cell differentiation	0.163953	4	1	5	67
Biological Process	GO:0046916	cellular transition metal ion homeostasis	0.163953	3	2	5	67
Biological Process	GO:0006260	DNA replication	0.164256	2	5	7	104
Biological Process	GO:0002704	negative regulation of leukocyte mediated immunity	0.166292	1	1	2	17
Biological Process	GO:0006220	pyrimidine nucleotide metabolic process	0.166292	0	2	2	17
Biological Process	GO:0006636	unsaturated fatty acid biosynthetic process	0.166292	0	2	2	17
Biological Process	GO:0022037	metencephalon development	0.166292	0	2	2	17
Biological Process	GO:0034341	response to interferon-gamma	0.166292	0	2	2	17
Biological Process	GO:0051125	regulation of actin nucleation	0.166292	0	2	2	17
Molecular Function	GO:0000977	RNA polymerase II regulatory region sequence-specific DNA binding	0.301859	7	6	13	244
Molecular Function	GO:0001012	RNA polymerase II regulatory region DNA binding	0.301859	7	6	13	244
Molecular Function	GO:0005515	protein binding	0.305498	98	89	187	4042
Molecular Function	GO:0000295	adenine nucleotide transmembrane transporter activity	0.307568	0	1	1	8
Molecular Function	GO:0004712	protein serine/threonine/tyrosine kinase activity	0.307568	0	1	1	8
Molecular Function	GO:0015216	purine nucleotide transmembrane transporter activity	0.307568	0	1	1	8
Molecular Function	GO:0016004	phospholipase activator activity	0.307568	0	1	1	8
Molecular Function	GO:0017069	snRNA binding	0.307568	0	1	1	8
Molecular Function	GO:0050660	flavin adenine dinucleotide binding	0.307568	0	1	1	8
Biological Process	GO:0044265	cellular macromolecule catabolic process	0.167319	8	15	23	428
Biological Process	GO:0023056	positive regulation of signaling	0.167397	11	14	25	470
Molecular Function	GO:0015370	solute:sodium symporter activity	0.310101	0	2	2	25
Biological Process	GO:0003012	muscle system process	0.168092	12	7	19	345
Cellular Component	GO:0044441	ciliary part	0.212324	2	7	9	151
Cellular Component	GO:0005768	endosome	0.212869	5	12	17	315
Cellular Component	GO:0030120	vesicle coat	0.215748	0	2	2	20
Cellular Component	GO:0031983	vesicle lumen	0.217068	3	0	3	37
Biological Process	GO:0016072	rRNA metabolic process	0.169885	0	4	4	50
Biological Process	GO:0042593	glucose homeostasis	0.169885	3	1	4	50
Biological Process	GO:0006612	protein targeting to membrane	0.169921	3	4	7	105
Biological Process	GO:0010212	response to ionizing radiation	0.171138	4	1	5	68
Biological Process	GO:0016042	lipid catabolic process	0.171138	5	0	5	68
Biological Process	GO:0032496	response to lipopolysaccharide	0.171138	1	4	5	68
Biological Process	GO:0000278	mitotic cell cycle	0.172391	4	22	26	493
Biological Process	GO:1901342	regulation of vasculature development	0.172413	6	3	9	144
Molecular Function	GO:0008170	N-methyltransferase activity	0.316189	0	5	5	83
Biological Process	GO:0051254	positive regulation of RNA metabolic process	0.174819	5	6	11	184
Biological Process	GO:0051325	interphase	0.174963	0	6	6	87
Biological Process	GO:0071495	cellular response to endogenous stimulus	0.175627	13	10	23	431
Biological Process	GO:0009890	negative regulation of biosynthetic process	0.177036	6	8	14	245
Molecular Function	GO:0004553	hydrolase activity, hydrolyzing O-glycosyl compounds	0.324315	2	4	6	104
Biological Process	GO:0006518	peptide metabolic process	0.177387	9	10	19	348
Molecular Function	GO:0060589	nucleoside-triphosphatase regulator activity	0.326855	1	1	2	26
Molecular Function	GO:0016301	kinase activity	0.32875	13	13	26	525
Molecular Function	GO:0015294	solute:cation symporter activity	0.328778	0	3	3	45
Biological Process	GO:0034470	ncRNA processing	0.1785	0	4	4	51
Biological Process	GO:0032268	regulation of cellular protein metabolic process	0.179099	31	32	63	1298
Biological Process	GO:0051276	chromosome organization	0.180902	9	20	29	560
Biological Process	GO:0000070	mitotic sister chromatid segregation	0.181118	0	3	3	34
Biological Process	GO:0002756	MyD88-independent toll-like receptor signaling pathway	0.181118	1	2	3	34
Biological Process	GO:0019079	viral genome replication	0.181118	1	2	3	34
Biological Process	GO:0032652	regulation of interleukin-1 production	0.181118	3	0	3	34
Biological Process	GO:0002886	regulation of myeloid leukocyte mediated immunity	0.182004	1	1	2	18
Biological Process	GO:0006829	zinc II ion transport	0.182004	0	2	2	18
Biological Process	GO:0032479	regulation of type I interferon production	0.182004	1	1	2	18
Biological Process	GO:0042503	tyrosine phosphorylation of Stat3 protein	0.182004	0	2	2	18
Biological Process	GO:0042516	regulation of tyrosine phosphorylation of Stat3 protein	0.182004	0	2	2	18
Biological Process	GO:0045843	negative regulation of striated muscle tissue development	0.182004	1	1	2	18
Biological Process	GO:0048199	vesicle targeting, to, from or within Golgi	0.182004	0	2	2	18
Biological Process	GO:0048635	negative regulation of muscle organ development	0.182004	1	1	2	18
Biological Process	GO:1901862	negative regulation of muscle tissue development	0.182004	1	1	2	18
Molecular Function	GO:0019904	protein domain specific binding	0.331653	7	9	16	313
Molecular Function	GO:0008276	protein methyltransferase activity	0.334078	0	5	5	85
Molecular Function	GO:0004312	fatty acid synthase activity	0.338675	0	1	1	9
Molecular Function	GO:0016861	intramolecular oxidoreductase activity, interconverting aldoses and ketoses	0.338675	0	1	1	9
Molecular Function	GO:0051723	protein methylesterase activity	0.338675	1	0	1	9
Molecular Function	GO:0070568	guanylyltransferase activity	0.338675	0	1	1	9
Molecular Function	GO:0070569	uridylyltransferase activity	0.338675	1	0	1	9
Biological Process	GO:0010647	positive regulation of cell communication	0.18563	12	14	26	498
Biological Process	GO:2001141	regulation of RNA biosynthetic process	0.186284	36	40	76	1590
Biological Process	GO:0006325	chromatin organization	0.187039	8	15	23	435
Biological Process	GO:0051100	negative regulation of binding	0.187258	2	2	4	52
Biological Process	GO:0048511	rhythmic process	0.187296	7	5	12	207
Biological Process	GO:0048514	blood vessel morphogenesis	0.18797	13	3	16	289
Biological Process	GO:0045184	establishment of protein localization	0.188391	21	22	43	865
Biological Process	GO:0051252	regulation of RNA metabolic process	0.188737	37	41	78	1636
Biological Process	GO:0009628	response to abiotic stimulus	0.191311	19	16	35	693
Biological Process	GO:0006355	regulation of transcription, DNA-templated	0.191758	35	39	74	1549
Biological Process	GO:1903506	regulation of nucleic acid-templated transcription	0.191758	35	39	74	1549
Biological Process	GO:0048806	genitalia development	0.19218	2	1	3	35
Biological Process	GO:0051262	protein tetramerization	0.19218	2	1	3	35
Biological Process	GO:0002764	immune response-regulating signaling pathway	0.192493	6	11	17	311
Biological Process	GO:0071621	granulocyte chemotaxis	0.193392	1	4	5	71
Biological Process	GO:0072527	pyrimidine-containing compound metabolic process	0.196152	0	4	4	53
Biological Process	GO:0090304	nucleic acid metabolic process	0.196586	46	74	120	2583
Biological Process	GO:0019725	cellular homeostasis	0.196596	14	12	26	502
Biological Process	GO:0002683	negative regulation of immune system process	0.197537	7	2	9	149
Biological Process	GO:0006081	cellular aldehyde metabolic process	0.197922	0	2	2	19
Biological Process	GO:0006984	ER-nucleus signaling pathway	0.197922	2	0	2	19
Biological Process	GO:0007052	mitotic spindle organization	0.197922	1	1	2	19
Biological Process	GO:0030837	negative regulation of actin filament polymerization	0.197922	1	1	2	19
Biological Process	GO:0032272	negative regulation of protein polymerization	0.197922	1	1	2	19
Biological Process	GO:0032400	melanosome localization	0.197922	1	1	2	19
Biological Process	GO:0000097	sulfur amino acid biosynthetic process	0.19865	1	0	1	5
Biological Process	GO:0000387	spliceosomal snRNP assembly	0.19865	0	1	1	5
Biological Process	GO:0002719	negative regulation of cytokine production involved in immune response	0.19865	1	0	1	5
Biological Process	GO:0002902	regulation of B cell apoptotic process	0.19865	1	0	1	5
Biological Process	GO:0003011	involuntary skeletal muscle contraction	0.19865	1	0	1	5
Biological Process	GO:0003081	regulation of systemic arterial blood pressure by renin-angiotensin	0.19865	1	0	1	5
Biological Process	GO:0006547	histidine metabolic process	0.19865	1	0	1	5
Biological Process	GO:0006560	proline metabolic process	0.19865	0	1	1	5
Biological Process	GO:0006730	one-carbon metabolic process	0.19865	1	0	1	5
Biological Process	GO:0007379	segment specification	0.19865	1	0	1	5
Biological Process	GO:0008334	histone mRNA metabolic process	0.19865	0	1	1	5
Biological Process	GO:0009134	nucleoside diphosphate catabolic process	0.19865	0	1	1	5
Biological Process	GO:0009437	carnitine metabolic process	0.19865	1	0	1	5
Biological Process	GO:0010107	potassium ion import	0.19865	1	0	1	5
Biological Process	GO:0010870	positive regulation of receptor biosynthetic process	0.19865	1	0	1	5
Biological Process	GO:0014009	glial cell proliferation	0.19865	1	0	1	5
Biological Process	GO:0031442	positive regulation of mRNA 3'-end processing	0.19865	1	0	1	5
Biological Process	GO:0031954	positive regulation of protein autophosphorylation	0.19865	1	0	1	5
Biological Process	GO:0032048	cardiolipin metabolic process	0.19865	0	1	1	5
Biological Process	GO:0032608	interferon-beta production	0.19865	0	1	1	5
Biological Process	GO:0032648	regulation of interferon-beta production	0.19865	0	1	1	5
Biological Process	GO:0032717	negative regulation of interleukin-8 production	0.19865	1	0	1	5
Biological Process	GO:0033028	myeloid cell apoptotic process	0.19865	1	0	1	5
Biological Process	GO:0033032	regulation of myeloid cell apoptotic process	0.19865	1	0	1	5
Biological Process	GO:0033198	response to ATP	0.19865	1	0	1	5
Biological Process	GO:0034250	positive regulation of cellular amide metabolic process	0.19865	1	0	1	5
Biological Process	GO:0042116	macrophage activation	0.19865	1	0	1	5
Biological Process	GO:0042255	ribosome assembly	0.19865	0	1	1	5
Biological Process	GO:0045921	positive regulation of exocytosis	0.19865	0	1	1	5
Biological Process	GO:0046686	response to cadmium ion	0.19865	1	0	1	5
Biological Process	GO:0048630	skeletal muscle tissue growth	0.19865	1	0	1	5
Biological Process	GO:0048631	regulation of skeletal muscle tissue growth	0.19865	1	0	1	5
Biological Process	GO:0048859	formation of anatomical boundary	0.19865	1	0	1	5
Biological Process	GO:0050685	positive regulation of mRNA processing	0.19865	1	0	1	5
Biological Process	GO:0052803	imidazole-containing compound metabolic process	0.19865	1	0	1	5
Biological Process	GO:0060644	mammary gland epithelial cell differentiation	0.19865	1	0	1	5
Biological Process	GO:0061512	protein localization to cilium	0.19865	0	1	1	5
Biological Process	GO:0070071	proton-transporting two-sector ATPase complex assembly	0.19865	1	0	1	5
Biological Process	GO:0070229	negative regulation of lymphocyte apoptotic process	0.19865	1	0	1	5
Biological Process	GO:0070841	inclusion body assembly	0.19865	1	0	1	5
Biological Process	GO:0071623	negative regulation of granulocyte chemotaxis	0.19865	1	0	1	5
Biological Process	GO:0072081	specification of nephron tubule identity	0.19865	1	0	1	5
Biological Process	GO:0080184	response to phenylpropanoid	0.19865	1	0	1	5
Biological Process	GO:2000107	negative regulation of leukocyte apoptotic process	0.19865	1	0	1	5
Biological Process	GO:2000380	regulation of mesoderm development	0.19865	0	1	1	5
Molecular Function	GO:0015293	symporter activity	0.341235	0	3	3	46
Molecular Function	GO:0036459	thiol-dependent ubiquitinyl hydrolase activity	0.343499	1	1	2	27
Molecular Function	GO:0101005	ubiquitinyl hydrolase activity	0.343499	1	1	2	27
Molecular Function	GO:0004857	enzyme inhibitor activity	0.344225	5	2	7	127
Biological Process	GO:0045892	negative regulation of transcription, DNA-templated	0.199474	4	3	7	110
Biological Process	GO:1903507	negative regulation of nucleic acid-templated transcription	0.199474	4	3	7	110
Cellular Component	GO:0044449	contractile fiber part	0.23253	9	1	10	175
Cellular Component	GO:0005657	replication fork	0.234512	0	1	1	6
Cellular Component	GO:0098552	side of membrane	0.234512	1	0	1	6
Molecular Function	GO:0008509	anion transmembrane transporter activity	0.34793	5	4	9	169
Molecular Function	GO:0015399	primary active transmembrane transporter activity	0.354405	3	1	4	67
Molecular Function	GO:0015405	P-P-bond-hydrolysis-driven transmembrane transporter activity	0.354405	3	1	4	67
Molecular Function	GO:0001637	G-protein coupled chemoattractant receptor activity	0.360009	2	0	2	28
Molecular Function	GO:0046915	transition metal ion transmembrane transporter activity	0.360009	0	2	2	28
Molecular Function	GO:0035251	UDP-glucosyltransferase activity	0.366084	1	2	3	48
Molecular Function	GO:0046527	glucosyltransferase activity	0.366084	1	2	3	48
Molecular Function	GO:0015291	secondary active transmembrane transporter activity	0.367123	3	5	8	151
Molecular Function	GO:0030234	enzyme regulator activity	0.367665	14	9	23	471
Molecular Function	GO:0000217	DNA secondary structure binding	0.368389	1	0	1	10
Molecular Function	GO:0004697	protein kinase C activity	0.368389	0	1	1	10
Molecular Function	GO:0008028	monocarboxylic acid transmembrane transporter activity	0.368389	1	0	1	10
Molecular Function	GO:0008242	omega peptidase activity	0.368389	1	0	1	10
Molecular Function	GO:0015172	acidic amino acid transmembrane transporter activity	0.368389	1	0	1	10
Molecular Function	GO:0015248	sterol transporter activity	0.368389	0	1	1	10
Molecular Function	GO:0030695	GTPase regulator activity	0.368389	1	0	1	10
Molecular Function	GO:0051766	inositol trisphosphate kinase activity	0.368389	1	0	1	10
Biological Process	GO:0001817	regulation of cytokine production	0.202527	8	8	16	293
Biological Process	GO:0006476	protein deacetylation	0.203405	0	3	3	36
Biological Process	GO:0055006	cardiac cell development	0.203405	3	0	3	36
Molecular Function	GO:0005102	receptor binding	0.372439	21	11	32	667
Molecular Function	GO:0004879	RNA polymerase II transcription factor activity, ligand-activated sequence-specific DNA binding	0.376362	2	0	2	29
Molecular Function	GO:0098531	transcription factor activity, direct ligand regulated sequence-specific DNA binding	0.376362	2	0	2	29
Biological Process	GO:0046474	glycerophospholipid biosynthetic process	0.205172	1	3	4	54
Molecular Function	GO:0016597	amino acid binding	0.378454	3	0	3	49
Biological Process	GO:0010720	positive regulation of cell development	0.206264	7	4	11	191
Biological Process	GO:0006357	regulation of transcription from RNA polymerase II promoter	0.206779	26	23	49	1005
Biological Process	GO:0006886	intracellular protein transport	0.207029	12	12	24	463
Biological Process	GO:0001819	positive regulation of cytokine production	0.207473	6	4	10	171
Biological Process	GO:0000279	M phase	0.208001	1	8	9	151
Biological Process	GO:0030072	peptide hormone secretion	0.208226	3	3	6	92
Biological Process	GO:0006576	cellular biogenic amine metabolic process	0.208763	3	2	5	73
Biological Process	GO:0008361	regulation of cell size	0.208763	4	1	5	73
Cellular Component	GO:0070161	anchoring junction	0.24456	11	9	20	387
Molecular Function	GO:0019209	kinase activator activity	0.392541	2	0	2	30
Molecular Function	GO:0019783	ubiquitin-like protein-specific protease activity	0.392541	1	1	2	30
Molecular Function	GO:0030295	protein kinase activator activity	0.392541	2	0	2	30
Molecular Function	GO:0090595	acetyl-CoA:L-lysine N6-acetyltransferase	0.392541	0	2	2	30
Molecular Function	GO:0005504	fatty acid binding	0.39677	1	0	1	11
Molecular Function	GO:0016709	oxidoreductase activity, acting on paired donors, with incorporation or reduction of molecular oxygen, NAD(P)H as one donor, and incorporation of one atom of oxygen	0.39677	1	0	1	11
Molecular Function	GO:0016780	phosphotransferase activity, for other substituted phosphate groups	0.39677	0	1	1	11
Molecular Function	GO:0033293	monocarboxylic acid binding	0.39677	1	0	1	11
Molecular Function	GO:0047617	acyl-CoA hydrolase activity	0.39677	0	1	1	11
Molecular Function	GO:0008757	S-adenosylmethionine-dependent methyltransferase activity	0.397105	0	5	5	92
Biological Process	GO:0006941	striated muscle contraction	0.213262	6	2	8	132
Biological Process	GO:0006110	regulation of glycolytic process	0.213998	2	0	2	20
Biological Process	GO:0006903	vesicle targeting	0.213998	0	2	2	20
Biological Process	GO:0010092	specification of organ identity	0.213998	1	1	2	20
Biological Process	GO:0032606	type I interferon production	0.213998	1	1	2	20
Biological Process	GO:0070227	lymphocyte apoptotic process	0.213998	2	0	2	20
Biological Process	GO:1903578	regulation of ATP metabolic process	0.213998	2	0	2	20
Biological Process	GO:0000819	sister chromatid segregation	0.214311	0	4	4	55
Biological Process	GO:0006469	negative regulation of protein kinase activity	0.214311	2	2	4	55
Biological Process	GO:0045807	positive regulation of endocytosis	0.214311	4	0	4	55
Biological Process	GO:0007006	mitochondrial membrane organization	0.214778	2	1	3	37
Biological Process	GO:0060788	ectodermal placode formation	0.214778	0	3	3	37
Biological Process	GO:0071697	ectodermal placode morphogenesis	0.214778	0	3	3	37
Biological Process	GO:0097530	granulocyte migration	0.216595	1	4	5	74
Molecular Function	GO:0000030	mannosyltransferase activity	0.403029	1	2	3	51
Biological Process	GO:0016032	viral process	0.217975	5	7	12	214
Biological Process	GO:0032535	regulation of cellular component size	0.217975	7	5	12	214
Biological Process	GO:0060255	regulation of macromolecule metabolic process	0.219342	63	76	139	3030
Molecular Function	GO:0019842	vitamin binding	0.408528	2	0	2	31
Biological Process	GO:0002429	immune response-activating cell surface receptor signaling pathway	0.220441	1	10	11	194
Biological Process	GO:0071840	cellular component organization or biogenesis	0.222064	82	91	173	3807
Biological Process	GO:0006839	mitochondrial transport	0.222122	5	1	6	94
Biological Process	GO:0051171	regulation of nitrogen compound metabolic process	0.223099	46	47	93	1993
Biological Process	GO:0048523	negative regulation of cellular process	0.224518	42	37	79	1680
Biological Process	GO:0000725	recombinational repair	0.226281	1	2	3	38
Biological Process	GO:0030010	establishment of cell polarity	0.226281	1	2	3	38
Biological Process	GO:0032612	interleukin-1 production	0.226281	3	0	3	38
Biological Process	GO:0071696	ectodermal placode development	0.226281	0	3	3	38
Biological Process	GO:0016567	protein ubiquitination	0.229214	5	11	16	300
Biological Process	GO:0002684	positive regulation of immune system process	0.229844	5	18	23	449
Biological Process	GO:0002367	cytokine production involved in immune response	0.230189	2	0	2	21
Biological Process	GO:0030858	positive regulation of epithelial cell differentiation	0.230189	2	0	2	21
Biological Process	GO:0035336	long-chain fatty-acyl-CoA metabolic process	0.230189	0	2	2	21
Biological Process	GO:1901264	carbohydrate derivative transport	0.230189	0	2	2	21
Biological Process	GO:0050776	regulation of immune response	0.230215	7	13	20	385
Biological Process	GO:0010506	regulation of autophagy	0.230773	7	1	8	135
Biological Process	GO:0051090	regulation of sequence-specific DNA binding transcription factor activity	0.230773	3	5	8	135
Biological Process	GO:0051246	regulation of protein metabolic process	0.231179	31	33	64	1349
Biological Process	GO:0048584	positive regulation of response to stimulus	0.231505	17	20	37	753
Biological Process	GO:0051649	establishment of localization in cell	0.232121	28	34	62	1305
Biological Process	GO:0001919	regulation of receptor recycling	0.233378	0	1	1	6
Biological Process	GO:0001993	regulation of systemic arterial blood pressure by norepinephrine-epinephrine	0.233378	1	0	1	6
Biological Process	GO:0001996	positive regulation of heart rate by epinephrine-norepinephrine	0.233378	1	0	1	6
Biological Process	GO:0002183	cytoplasmic translational initiation	0.233378	0	1	1	6
Biological Process	GO:0002190	cap-independent translational initiation	0.233378	0	1	1	6
Biological Process	GO:0003211	cardiac ventricle formation	0.233378	1	0	1	6
Biological Process	GO:0003321	positive regulation of blood pressure by epinephrine-norepinephrine	0.233378	1	0	1	6
Biological Process	GO:0006067	ethanol metabolic process	0.233378	0	1	1	6
Biological Process	GO:0006448	regulation of translational elongation	0.233378	0	1	1	6
Biological Process	GO:0006787	porphyrin-containing compound catabolic process	0.233378	1	0	1	6
Biological Process	GO:0006825	copper ion transport	0.233378	0	1	1	6
Biological Process	GO:0006884	cell volume homeostasis	0.233378	1	0	1	6
Biological Process	GO:0006921	cellular component disassembly involved in execution phase of apoptosis	0.233378	1	0	1	6
Biological Process	GO:0008053	mitochondrial fusion	0.233378	0	1	1	6
Biological Process	GO:0008360	regulation of cell shape	0.233378	0	1	1	6
Biological Process	GO:0018065	protein-cofactor linkage	0.233378	0	1	1	6
Biological Process	GO:0019835	cytolysis	0.233378	0	1	1	6
Biological Process	GO:0031649	heat generation	0.233378	0	1	1	6
Biological Process	GO:0031650	regulation of heat generation	0.233378	0	1	1	6
Biological Process	GO:0032731	positive regulation of interleukin-1 beta production	0.233378	1	0	1	6
Biological Process	GO:0032760	positive regulation of tumor necrosis factor production	0.233378	1	0	1	6
Biological Process	GO:0033015	tetrapyrrole catabolic process	0.233378	1	0	1	6
Biological Process	GO:0038092	nodal signaling pathway	0.233378	0	1	1	6
Biological Process	GO:0038107	nodal signaling pathway involved in determination of left/right asymmetry	0.233378	0	1	1	6
Biological Process	GO:0043171	peptide catabolic process	0.233378	1	0	1	6
Biological Process	GO:0043403	skeletal muscle tissue regeneration	0.233378	1	0	1	6
Biological Process	GO:0043523	regulation of neuron apoptotic process	0.233378	1	0	1	6
Biological Process	GO:0043524	negative regulation of neuron apoptotic process	0.233378	1	0	1	6
Biological Process	GO:0060612	adipose tissue development	0.233378	0	1	1	6
Biological Process	GO:0070989	oxidative demethylation	0.233378	1	0	1	6
Biological Process	GO:0071229	cellular response to acid chemical	0.233378	1	0	1	6
Biological Process	GO:0072047	proximal/distal pattern formation involved in nephron development	0.233378	1	0	1	6
Biological Process	GO:1903557	positive regulation of tumor necrosis factor superfamily cytokine production	0.233378	1	0	1	6
Biological Process	GO:0016043	cellular component organization	0.234776	82	88	170	3748
Molecular Function	GO:0070739	protein-glutamic acid ligase activity	0.413201	3	3	6	115
Molecular Function	GO:0016773	phosphotransferase activity, alcohol group as acceptor	0.416669	11	9	20	418
Molecular Function	GO:0008320	protein transmembrane transporter activity	0.423878	0	1	1	12
Molecular Function	GO:0016411	acylglycerol O-acyltransferase activity	0.423878	1	0	1	12
Molecular Function	GO:0016620	oxidoreductase activity, acting on the aldehyde or oxo group of donors, NAD or NADP as acceptor	0.423878	1	0	1	12
Molecular Function	GO:0016755	transferase activity, transferring amino-acyl groups	0.423878	0	1	1	12
Molecular Function	GO:0047429	nucleoside-triphosphate diphosphatase activity	0.423878	1	0	1	12
Molecular Function	GO:0051183	vitamin transporter activity	0.423878	1	0	1	12
Molecular Function	GO:0060229	lipase activator activity	0.423878	0	1	1	12
Molecular Function	GO:0008234	cysteine-type peptidase activity	0.424307	1	1	2	32
Biological Process	GO:0002791	regulation of peptide secretion	0.236315	3	3	6	96
Biological Process	GO:0008544	epidermis development	0.236315	5	1	6	96
Biological Process	GO:0046883	regulation of hormone secretion	0.236315	3	3	6	96
Biological Process	GO:0080090	regulation of primary metabolic process	0.23643	63	66	129	2815
Biological Process	GO:0044092	negative regulation of molecular function	0.237104	9	7	16	302
Biological Process	GO:0007632	visual behavior	0.237899	2	1	3	39
Biological Process	GO:0009201	ribonucleoside triphosphate biosynthetic process	0.237899	1	2	3	39
Biological Process	GO:0043488	regulation of mRNA stability	0.237899	0	3	3	39
Biological Process	GO:0046165	alcohol biosynthetic process	0.237899	2	1	3	39
Cellular Component	GO:0005789	endoplasmic reticulum membrane	0.261389	3	4	7	119
Cellular Component	GO:0042175	nuclear outer membrane-endoplasmic reticulum membrane network	0.261389	3	4	7	119
Cellular Component	GO:1902554	serine/threonine protein kinase complex	0.264801	1	1	2	23
Cellular Component	GO:0005884	actin filament	0.267871	1	0	1	7
Cellular Component	GO:0044232	organelle membrane contact site	0.267871	0	1	1	7
Biological Process	GO:0051345	positive regulation of hydrolase activity	0.239938	8	3	11	198
Biological Process	GO:0034097	response to cytokine	0.240362	7	10	17	324
Biological Process	GO:0031324	negative regulation of cellular metabolic process	0.24047	15	14	29	582
Biological Process	GO:0010628	positive regulation of gene expression	0.241096	5	7	12	219
Biological Process	GO:0002028	regulation of sodium ion transport	0.242356	2	2	4	58
Biological Process	GO:0033673	negative regulation of kinase activity	0.242356	2	2	4	58
Biological Process	GO:0098813	nuclear chromosome segregation	0.242356	0	4	4	58
Biological Process	GO:0050896	response to stimulus	0.242617	109	113	222	4948
Biological Process	GO:0009798	axis specification	0.243515	3	3	6	97
Biological Process	GO:0030595	leukocyte chemotaxis	0.243863	2	5	7	117
Biological Process	GO:0006810	transport	0.244552	66	58	124	2707
Biological Process	GO:0043085	positive regulation of catalytic activity	0.245556	13	12	25	497
Biological Process	GO:0044708	single-organism behavior	0.245759	10	5	15	283
Biological Process	GO:0055086	nucleobase-containing small molecule metabolic process	0.24613	11	12	23	454
Biological Process	GO:0006096	glycolytic process	0.246456	2	0	2	22
Biological Process	GO:0006757	ATP generation from ADP	0.246456	2	0	2	22
Biological Process	GO:0009179	purine ribonucleoside diphosphate metabolic process	0.246456	2	0	2	22
Biological Process	GO:0033119	negative regulation of RNA splicing	0.246456	0	2	2	22
Biological Process	GO:0033561	regulation of water loss via skin	0.246456	1	1	2	22
Biological Process	GO:0043489	RNA stabilization	0.246456	0	2	2	22
Biological Process	GO:0046031	ADP metabolic process	0.246456	2	0	2	22
Biological Process	GO:0048255	mRNA stabilization	0.246456	0	2	2	22
Biological Process	GO:0071887	leukocyte apoptotic process	0.246456	2	0	2	22
Biological Process	GO:0072528	pyrimidine-containing compound biosynthetic process	0.246456	0	2	2	22
Biological Process	GO:1902305	regulation of sodium ion transmembrane transport	0.246456	1	1	2	22
Biological Process	GO:0006366	transcription from RNA polymerase II promoter	0.247767	26	23	49	1024
Biological Process	GO:0009968	negative regulation of signal transduction	0.247819	7	13	20	390
Biological Process	GO:0001894	tissue homeostasis	0.248773	3	2	5	78
Biological Process	GO:0007059	chromosome segregation	0.248773	0	5	5	78
Biological Process	GO:2000113	negative regulation of cellular macromolecule biosynthetic process	0.248774	4	4	8	138
Biological Process	GO:0006353	DNA-templated transcription, termination	0.249616	0	3	3	40
Biological Process	GO:0030705	cytoskeleton-dependent intracellular transport	0.249616	2	1	3	40
Biological Process	GO:0032233	positive regulation of actin filament bundle assembly	0.249616	1	2	3	40
Biological Process	GO:0044764	multi-organism cellular process	0.250598	5	7	12	221
Biological Process	GO:0097190	apoptotic signaling pathway	0.250756	8	5	13	242
Biological Process	GO:0045017	glycerolipid biosynthetic process	0.251885	1	3	4	59
Molecular Function	GO:0098772	molecular function regulator	0.436297	17	12	29	620
Biological Process	GO:0031329	regulation of cellular catabolic process	0.253212	13	3	16	306
Biological Process	GO:0006352	DNA-templated transcription, initiation	0.25389	4	6	10	180
Molecular Function	GO:0032403	protein complex binding	0.442909	5	3	8	162
Molecular Function	GO:0005125	cytokine activity	0.449771	0	1	1	13
Molecular Function	GO:0008252	nucleotidase activity	0.449771	0	1	1	13
Molecular Function	GO:0016307	phosphatidylinositol phosphate kinase activity	0.449771	1	0	1	13
Molecular Function	GO:0016645	oxidoreductase activity, acting on the CH-NH group of donors	0.449771	0	1	1	13
Molecular Function	GO:0030291	protein serine/threonine kinase inhibitor activity	0.449771	1	0	1	13
Molecular Function	GO:0031369	translation initiation factor binding	0.449771	0	1	1	13
Molecular Function	GO:0045125	bioactive lipid receptor activity	0.449771	1	0	1	13
Molecular Function	GO:0004672	protein kinase activity	0.450628	9	9	18	382
Biological Process	GO:0010639	negative regulation of organelle organization	0.254874	4	4	8	139
Biological Process	GO:0090087	regulation of peptide transport	0.257089	3	4	7	119
Biological Process	GO:0010638	positive regulation of organelle organization	0.25933	4	10	14	265
Biological Process	GO:0009142	nucleoside triphosphate biosynthetic process	0.261417	1	2	3	41
Biological Process	GO:0035601	protein deacylation	0.261417	0	3	3	41
Biological Process	GO:0046660	female sex differentiation	0.261417	3	0	3	41
Biological Process	GO:0055092	sterol homeostasis	0.261417	2	1	3	41
Biological Process	GO:1901617	organic hydroxy compound biosynthetic process	0.261417	2	1	3	41
Biological Process	GO:2001020	regulation of response to DNA damage stimulus	0.261492	2	2	4	60
Biological Process	GO:0044093	positive regulation of molecular function	0.262457	16	18	34	699
Biological Process	GO:0014855	striated muscle cell proliferation	0.26276	1	1	2	23
Biological Process	GO:0032309	icosanoid secretion	0.26276	1	1	2	23
Biological Process	GO:0071715	icosanoid transport	0.26276	1	1	2	23
Biological Process	GO:1901571	fatty acid derivative transport	0.26276	1	1	2	23
Biological Process	GO:2000377	regulation of reactive oxygen species metabolic process	0.26276	0	2	2	23
Biological Process	GO:0000060	protein import into nucleus, translocation	0.266605	1	0	1	7
Biological Process	GO:0000154	rRNA modification	0.266605	0	1	1	7
Biological Process	GO:0001783	B cell apoptotic process	0.266605	1	0	1	7
Biological Process	GO:0002029	desensitization of G-protein coupled receptor protein signaling pathway	0.266605	1	0	1	7
Biological Process	GO:0003085	negative regulation of systemic arterial blood pressure	0.266605	1	0	1	7
Biological Process	GO:0003146	heart jogging	0.266605	0	1	1	7
Biological Process	GO:0003154	BMP signaling pathway involved in determination of left/right symmetry	0.266605	0	1	1	7
Biological Process	GO:0003177	pulmonary valve development	0.266605	1	0	1	7
Biological Process	GO:0003303	BMP signaling pathway involved in heart jogging	0.266605	0	1	1	7
Biological Process	GO:0006451	translational readthrough	0.266605	1	0	1	7
Biological Process	GO:0007638	mechanosensory behavior	0.266605	1	0	1	7
Biological Process	GO:0009068	aspartate family amino acid catabolic process	0.266605	1	0	1	7
Biological Process	GO:0014062	regulation of serotonin secretion	0.266605	1	0	1	7
Biological Process	GO:0019368	fatty acid elongation, unsaturated fatty acid	0.266605	0	1	1	7
Biological Process	GO:0021932	hindbrain radial glia guided cell migration	0.266605	1	0	1	7
Biological Process	GO:0022401	negative adaptation of signaling pathway	0.266605	1	0	1	7
Biological Process	GO:0032594	protein transport within lipid bilayer	0.266605	1	0	1	7
Biological Process	GO:0033158	regulation of protein import into nucleus, translocation	0.266605	1	0	1	7
Biological Process	GO:0034308	primary alcohol metabolic process	0.266605	0	1	1	7
Biological Process	GO:0036003	positive regulation of transcription from RNA polymerase II promoter in response to stress	0.266605	1	0	1	7
Biological Process	GO:0038089	positive regulation of cell migration by vascular endothelial growth factor signaling pathway	0.266605	1	0	1	7
Biological Process	GO:0043217	myelin maintenance	0.266605	1	0	1	7
Biological Process	GO:0045606	positive regulation of epidermal cell differentiation	0.266605	1	0	1	7
Biological Process	GO:0045776	negative regulation of blood pressure	0.266605	1	0	1	7
Biological Process	GO:0048641	regulation of skeletal muscle tissue development	0.266605	1	0	1	7
Biological Process	GO:0051187	cofactor catabolic process	0.266605	1	0	1	7
Biological Process	GO:0051402	neuron apoptotic process	0.266605	1	0	1	7
Biological Process	GO:0060837	blood vessel endothelial cell differentiation	0.266605	1	0	1	7
Biological Process	GO:0061312	BMP signaling pathway involved in heart development	0.266605	0	1	1	7
Biological Process	GO:0070231	T cell apoptotic process	0.266605	1	0	1	7
Biological Process	GO:0086011	membrane repolarization during action potential	0.266605	1	0	1	7
Biological Process	GO:0097194	execution phase of apoptosis	0.266605	1	0	1	7
Biological Process	GO:1901215	negative regulation of neuron death	0.266605	1	0	1	7
Molecular Function	GO:0032934	sterol binding	0.45519	1	1	2	34
Molecular Function	GO:0019902	phosphatase binding	0.456549	2	2	4	77
Cellular Component	GO:0015629	actin cytoskeleton	0.280152	5	4	9	163
Cellular Component	GO:0097525	spliceosomal snRNP complex	0.281199	0	2	2	24
Biological Process	GO:0008064	regulation of actin polymerization or depolymerization	0.270518	3	4	7	121
Biological Process	GO:0000910	cytokinesis	0.271167	3	1	4	61
Molecular Function	GO:0016407	acetyltransferase activity	0.466518	0	4	4	78
Molecular Function	GO:0043178	alcohol binding	0.470271	1	1	2	35
Molecular Function	GO:0061135	endopeptidase regulator activity	0.470271	0	2	2	35
Molecular Function	GO:0016874	ligase activity	0.470338	5	6	11	232
Molecular Function	GO:0004177	aminopeptidase activity	0.474503	0	1	1	14
Molecular Function	GO:0004935	adrenergic receptor activity	0.474503	1	0	1	14
Molecular Function	GO:0016641	oxidoreductase activity, acting on the CH-NH2 group of donors, oxygen as acceptor	0.474503	1	0	1	14
Molecular Function	GO:0019206	nucleoside kinase activity	0.474503	0	1	1	14
Molecular Function	GO:0031420	alkali metal ion binding	0.474503	0	1	1	14
Molecular Function	GO:0004497	monooxygenase activity	0.474767	3	0	3	57
Molecular Function	GO:0016298	lipase activity	0.47708	3	2	5	101
Molecular Function	GO:0000981	RNA polymerase II transcription factor activity, sequence-specific DNA binding	0.477095	12	7	19	410
Molecular Function	GO:0001071	nucleic acid binding transcription factor activity	0.479132	19	10	29	632
Biological Process	GO:0009132	nucleoside diphosphate metabolic process	0.273288	2	1	3	42
Biological Process	GO:0010717	regulation of epithelial to mesenchymal transition	0.273288	1	2	3	42
Biological Process	GO:0032075	positive regulation of nuclease activity	0.273288	2	1	3	42
Biological Process	GO:0098732	macromolecule deacylation	0.273288	0	3	3	42
Biological Process	GO:0097285	cell-type specific apoptotic process	0.273444	5	3	8	142
Biological Process	GO:0010629	negative regulation of gene expression	0.274926	4	8	12	226
Biological Process	GO:0090150	establishment of protein localization to membrane	0.274987	4	5	9	163
Molecular Function	GO:0016209	antioxidant activity	0.485099	2	0	2	36
Molecular Function	GO:0005488	binding	0.485903	163	201	364	8090
Molecular Function	GO:0043167	ion binding	0.489146	52	59	111	2458
Biological Process	GO:0030832	regulation of actin filament length	0.277303	3	4	7	122
Molecular Function	GO:0016798	hydrolase activity, acting on glycosyl bonds	0.493013	2	4	6	125
Molecular Function	GO:0016782	transferase activity, transferring sulfur-containing groups	0.49781	2	1	3	59
Molecular Function	GO:0008556	potassium-transporting ATPase activity	0.498126	1	0	1	15
Molecular Function	GO:0015036	disulfide oxidoreductase activity	0.498126	0	1	1	15
Molecular Function	GO:0016289	CoA hydrolase activity	0.498126	0	1	1	15
Molecular Function	GO:0016866	intramolecular transferase activity	0.498126	1	0	1	15
Biological Process	GO:0006165	nucleoside diphosphate phosphorylation	0.279069	2	0	2	24
Biological Process	GO:0009069	serine family amino acid metabolic process	0.279069	0	2	2	24
Biological Process	GO:0046939	nucleotide phosphorylation	0.279069	2	0	2	24
Biological Process	GO:0051493	regulation of cytoskeleton organization	0.279883	4	8	12	227
Cellular Component	GO:0030532	small nuclear ribonucleoprotein complex	0.297567	0	2	2	25
Cellular Component	GO:0030176	integral component of endoplasmic reticulum membrane	0.299779	1	0	1	8
Cellular Component	GO:0031010	ISWI-type complex	0.299779	0	1	1	8
Cellular Component	GO:0005903	brush border	0.300046	3	0	3	44
Molecular Function	GO:0000976	transcription regulatory region sequence-specific DNA binding	0.50251	9	7	16	349
Biological Process	GO:0009199	ribonucleoside triphosphate metabolic process	0.280904	2	2	4	62
Biological Process	GO:0007034	vacuolar transport	0.285213	2	1	3	43
Biological Process	GO:0009163	nucleoside biosynthetic process	0.285213	1	2	3	43
Biological Process	GO:0016202	regulation of striated muscle tissue development	0.285213	2	1	3	43
Biological Process	GO:0032526	response to retinoic acid	0.285213	0	3	3	43
Biological Process	GO:0042455	ribonucleoside biosynthetic process	0.285213	1	2	3	43
Biological Process	GO:1901659	glycosyl compound biosynthetic process	0.285213	1	2	3	43
Biological Process	GO:1901861	regulation of muscle tissue development	0.285213	2	1	3	43
Biological Process	GO:2000736	regulation of stem cell differentiation	0.285213	1	2	3	43
Biological Process	GO:1901135	carbohydrate derivative metabolic process	0.285221	12	21	33	685
Biological Process	GO:0006914	autophagy	0.28603	7	1	8	144
Biological Process	GO:0051234	establishment of localization	0.288189	67	65	132	2917
Biological Process	GO:0034728	nucleosome organization	0.29053	2	3	5	83
Biological Process	GO:0010467	gene expression	0.291667	53	75	128	2828
Biological Process	GO:0032956	regulation of actin cytoskeleton organization	0.292663	4	5	9	166
Biological Process	GO:0006040	amino sugar metabolic process	0.295351	0	2	2	25
Biological Process	GO:0009135	purine nucleoside diphosphate metabolic process	0.295351	2	0	2	25
Biological Process	GO:0010658	striated muscle cell apoptotic process	0.295351	2	0	2	25
Biological Process	GO:0014075	response to amine	0.295351	0	2	2	25
Biological Process	GO:0016197	endosomal transport	0.295351	0	2	2	25
Biological Process	GO:0032651	regulation of interleukin-1 beta production	0.295351	2	0	2	25
Biological Process	GO:0050891	multicellular organismal water homeostasis	0.295351	1	1	2	25
Biological Process	GO:0051875	pigment granule localization	0.295351	1	1	2	25
Biological Process	GO:0097205	renal filtration	0.295351	0	2	2	25
Biological Process	GO:0008104	protein localization	0.295878	27	31	58	1246
Biological Process	GO:0002682	regulation of immune system process	0.296114	14	21	35	733
Biological Process	GO:0001503	ossification	0.297892	6	7	13	252
Biological Process	GO:0060326	cell chemotaxis	0.297904	2	5	7	125
Biological Process	GO:0002069	columnar/cuboidal epithelial cell maturation	0.298395	1	0	1	8
Biological Process	GO:0003188	heart valve formation	0.298395	1	0	1	8
Biological Process	GO:0008333	endosome to lysosome transport	0.298395	0	1	1	8
Biological Process	GO:0010586	miRNA metabolic process	0.298395	0	1	1	8
Biological Process	GO:0016486	peptide hormone processing	0.298395	1	0	1	8
Biological Process	GO:0018023	peptidyl-lysine trimethylation	0.298395	1	0	1	8
Biological Process	GO:0018149	peptide cross-linking	0.298395	1	0	1	8
Biological Process	GO:0023058	adaptation of signaling pathway	0.298395	1	0	1	8
Biological Process	GO:0031034	myosin filament assembly	0.298395	1	0	1	8
Biological Process	GO:0031441	negative regulation of mRNA 3'-end processing	0.298395	0	1	1	8
Biological Process	GO:0031952	regulation of protein autophosphorylation	0.298395	1	0	1	8
Biological Process	GO:0032732	positive regulation of interleukin-1 production	0.298395	1	0	1	8
Biological Process	GO:0032988	ribonucleoprotein complex disassembly	0.298395	0	1	1	8
Biological Process	GO:0039017	pattern specification involved in pronephros development	0.298395	1	0	1	8
Biological Process	GO:0042996	regulation of Golgi to plasma membrane protein transport	0.298395	0	1	1	8
Biological Process	GO:0045190	isotype switching	0.298395	1	0	1	8
Biological Process	GO:0045324	late endosome to vacuole transport	0.298395	0	1	1	8
Biological Process	GO:0045745	positive regulation of G-protein coupled receptor protein signaling pathway	0.298395	0	1	1	8
Biological Process	GO:0045837	negative regulation of membrane potential	0.298395	0	1	1	8
Biological Process	GO:0050686	negative regulation of mRNA processing	0.298395	0	1	1	8
Biological Process	GO:0051004	regulation of lipoprotein lipase activity	0.298395	1	0	1	8
Biological Process	GO:0060071	Wnt signaling pathway, planar cell polarity pathway	0.298395	0	1	1	8
Biological Process	GO:0061371	determination of heart left/right asymmetry	0.298395	0	1	1	8
Biological Process	GO:0071688	striated muscle myosin thick filament assembly	0.298395	1	0	1	8
Biological Process	GO:0072575	epithelial cell proliferation involved in liver morphogenesis	0.298395	1	0	1	8
Biological Process	GO:0072576	liver morphogenesis	0.298395	1	0	1	8
Biological Process	GO:0090003	regulation of establishment of protein localization to plasma membrane	0.298395	0	1	1	8
Biological Process	GO:0090175	regulation of establishment of planar polarity	0.298395	0	1	1	8
Biological Process	GO:0090500	endocardial cushion to mesenchymal transition	0.298395	1	0	1	8
Biological Process	GO:1902307	positive regulation of sodium ion transmembrane transport	0.298395	1	0	1	8
Biological Process	GO:1902774	late endosome to lysosome transport	0.298395	0	1	1	8
Biological Process	GO:1902822	regulation of late endosome to lysosome transport	0.298395	0	1	1	8
Biological Process	GO:1903076	regulation of protein localization to plasma membrane	0.298395	0	1	1	8
Biological Process	GO:1903312	negative regulation of mRNA metabolic process	0.298395	0	1	1	8
Biological Process	GO:1903313	positive regulation of mRNA metabolic process	0.298395	1	0	1	8
Biological Process	GO:1903335	regulation of vacuolar transport	0.298395	0	1	1	8
Biological Process	GO:1903531	negative regulation of secretion by cell	0.298395	1	0	1	8
Biological Process	GO:1904375	regulation of protein localization to cell periphery	0.298395	0	1	1	8
Biological Process	GO:0050708	regulation of protein secretion	0.298619	5	4	9	167
Biological Process	GO:0006869	lipid transport	0.298761	4	4	8	146
Biological Process	GO:0055076	transition metal ion homeostasis	0.299036	3	2	5	84
Biological Process	GO:0023057	negative regulation of signaling	0.299811	7	13	20	404
Biological Process	GO:0051130	positive regulation of cellular component organization	0.301255	11	12	23	470
Molecular Function	GO:0070735	protein-glycine ligase activity	0.508586	3	3	6	127
Biological Process	GO:0044711	single-organism biosynthetic process	0.303732	12	19	31	647
Cellular Component	GO:0012505	endomembrane system	0.307203	22	25	47	999
Biological Process	GO:0010876	lipid localization	0.304606	4	5	9	168
Molecular Function	GO:0004702	receptor signaling protein serine/threonine kinase activity	0.513969	0	2	2	38
Molecular Function	GO:0004620	phospholipase activity	0.515282	2	2	4	83
Molecular Function	GO:1990837	sequence-specific double-stranded DNA binding	0.516636	9	7	16	352
Biological Process	GO:0001568	blood vessel development	0.305119	13	4	17	340
Molecular Function	GO:0002161	aminoacyl-tRNA editing activity	0.520689	1	0	1	16
Molecular Function	GO:0016878	acid-thiol ligase activity	0.520689	1	0	1	16
Cellular Component	GO:0005615	extracellular space	0.313875	1	1	2	26
Cellular Component	GO:1902911	protein kinase complex	0.313875	1	1	2	26
Biological Process	GO:0010822	positive regulation of mitochondrion organization	0.307581	1	4	5	85
Biological Process	GO:0051017	actin filament bundle assembly	0.307581	2	3	5	85
Biological Process	GO:0002768	immune response-regulating cell surface receptor signaling pathway	0.307622	3	10	13	254
Biological Process	GO:0006900	membrane budding	0.309175	0	3	3	45
Biological Process	GO:0014897	striated muscle hypertrophy	0.309175	1	2	3	45
Biological Process	GO:0030239	myofibril assembly	0.309175	3	0	3	45
Biological Process	GO:0031023	microtubule organizing center organization	0.309175	0	3	3	45
Biological Process	GO:0040029	regulation of gene expression, epigenetic	0.309175	1	2	3	45
Biological Process	GO:0043433	negative regulation of sequence-specific DNA binding transcription factor activity	0.309175	2	1	3	45
Biological Process	GO:0045685	regulation of glial cell differentiation	0.309175	1	2	3	45
Biological Process	GO:0009636	response to toxic substance	0.310402	4	0	4	65
Biological Process	GO:0000902	cell morphogenesis	0.31154	25	19	44	939
Biological Process	GO:0008344	adult locomotory behavior	0.311579	1	1	2	26
Biological Process	GO:0015807	L-amino acid transport	0.311579	2	0	2	26
Biological Process	GO:0032611	interleukin-1 beta production	0.311579	2	0	2	26
Biological Process	GO:0043901	negative regulation of multi-organism process	0.311579	0	2	2	26
Biological Process	GO:0048793	pronephros development	0.311579	1	1	2	26
Molecular Function	GO:0005085	guanyl-nucleotide exchange factor activity	0.52479	2	2	4	84
Biological Process	GO:0080135	regulation of cellular response to stress	0.312518	8	5	13	255
Cellular Component	GO:0032153	cell division site	0.324193	0	3	3	46
Cellular Component	GO:0032155	cell division site part	0.324193	0	3	3	46
Cellular Component	GO:0043292	contractile fiber	0.32644	9	1	10	192
Cellular Component	GO:0031332	RNAi effector complex	0.330299	0	1	1	9
Cellular Component	GO:0034518	RNA cap binding complex	0.330299	0	1	1	9
Biological Process	GO:0010604	positive regulation of macromolecule metabolic process	0.315099	21	22	43	918
Biological Process	GO:0030509	BMP signaling pathway	0.31616	4	1	5	86
Biological Process	GO:0061572	actin filament bundle organization	0.31616	2	3	5	86
Biological Process	GO:0071772	response to BMP	0.31616	4	1	5	86
Biological Process	GO:0071773	cellular response to BMP stimulus	0.31616	4	1	5	86
Biological Process	GO:1901701	cellular response to oxygen-containing compound	0.31616	3	2	5	86
Molecular Function	GO:0003690	double-stranded DNA binding	0.530662	9	7	16	355
Cellular Component	GO:0031227	intrinsic component of endoplasmic reticulum membrane	0.333853	2	2	4	67
Cellular Component	GO:0000123	histone acetyltransferase complex	0.336273	0	3	3	47
Biological Process	GO:0009116	nucleoside metabolic process	0.318434	2	4	6	107
Biological Process	GO:0033500	carbohydrate homeostasis	0.318822	6	1	7	128
Biological Process	GO:0002376	immune system process	0.319287	27	38	65	1414
Biological Process	GO:0061024	membrane organization	0.319339	11	10	21	431
Biological Process	GO:0032231	regulation of actin filament bundle assembly	0.320306	2	2	4	66
Biological Process	GO:0001676	long-chain fatty acid metabolic process	0.321186	1	2	3	46
Biological Process	GO:0070542	response to fatty acid	0.321186	2	1	3	46
Biological Process	GO:1901698	response to nitrogen compound	0.32316	15	6	21	432
Biological Process	GO:0030162	regulation of proteolysis	0.323392	5	6	11	214
Biological Process	GO:0010821	regulation of mitochondrion organization	0.325853	2	5	7	129
Biological Process	GO:0000122	negative regulation of transcription from RNA polymerase II promoter	0.327726	2	0	2	27
Biological Process	GO:0006342	chromatin silencing	0.327726	0	2	2	27
Biological Process	GO:0006862	nucleotide transport	0.327726	2	0	2	27
Biological Process	GO:0030104	water homeostasis	0.327726	1	1	2	27
Biological Process	GO:0033002	muscle cell proliferation	0.327726	1	1	2	27
Biological Process	GO:0051224	negative regulation of protein transport	0.327726	2	0	2	27
Biological Process	GO:1904950	negative regulation of establishment of protein localization	0.327726	2	0	2	27
Biological Process	GO:0000394	RNA splicing, via endonucleolytic cleavage and ligation	0.32881	0	1	1	9
Biological Process	GO:0001820	serotonin secretion	0.32881	1	0	1	9
Biological Process	GO:0002053	positive regulation of mesenchymal cell proliferation	0.32881	1	0	1	9
Biological Process	GO:0002181	cytoplasmic translation	0.32881	0	1	1	9
Biological Process	GO:0003099	positive regulation of the force of heart contraction by chemical signal	0.32881	1	0	1	9
Biological Process	GO:0006222	UMP biosynthetic process	0.32881	0	1	1	9
Biological Process	GO:0006595	polyamine metabolic process	0.32881	0	1	1	9
Biological Process	GO:0006837	serotonin transport	0.32881	1	0	1	9
Biological Process	GO:0007530	sex determination	0.32881	1	0	1	9
Biological Process	GO:0010155	regulation of proton transport	0.32881	0	1	1	9
Biological Process	GO:0010869	regulation of receptor biosynthetic process	0.32881	1	0	1	9
Biological Process	GO:0030252	growth hormone secretion	0.32881	0	1	1	9
Biological Process	GO:0030497	fatty acid elongation	0.32881	0	1	1	9
Biological Process	GO:0032415	regulation of sodium:proton antiporter activity	0.32881	0	1	1	9
Biological Process	GO:0032800	receptor biosynthetic process	0.32881	1	0	1	9
Biological Process	GO:0033483	gas homeostasis	0.32881	1	0	1	9
Biological Process	GO:0035909	aorta morphogenesis	0.32881	1	0	1	9
Biological Process	GO:0046049	UMP metabolic process	0.32881	0	1	1	9
Biological Process	GO:0060123	regulation of growth hormone secretion	0.32881	0	1	1	9
Biological Process	GO:0060628	regulation of ER to Golgi vesicle-mediated transport	0.32881	0	1	1	9
Biological Process	GO:0061154	endothelial tube morphogenesis	0.32881	0	1	1	9
Biological Process	GO:0071634	regulation of transforming growth factor beta production	0.32881	1	0	1	9
Biological Process	GO:1901214	regulation of neuron death	0.32881	1	0	1	9
Biological Process	GO:1901616	organic hydroxy compound catabolic process	0.32881	1	0	1	9
Biological Process	GO:1902115	regulation of organelle assembly	0.32881	0	1	1	9
Biological Process	GO:1903729	regulation of plasma membrane organization	0.32881	0	1	1	9
Biological Process	GO:2000648	positive regulation of stem cell proliferation	0.32881	1	0	1	9
Biological Process	GO:0051223	regulation of protein transport	0.329558	8	7	15	302
Biological Process	GO:0008366	axon ensheathment	0.330233	2	2	4	67
Biological Process	GO:0019216	regulation of lipid metabolic process	0.331114	5	3	8	151
Biological Process	GO:0042063	gliogenesis	0.331114	4	4	8	151
Molecular Function	GO:0016741	transferase activity, transferring one-carbon groups	0.541452	1	6	7	154
Molecular Function	GO:0004032	alditol:NADP+ 1-oxidoreductase activity	0.54224	1	0	1	17
Molecular Function	GO:0004812	aminoacyl-tRNA ligase activity	0.54224	1	0	1	17
Molecular Function	GO:0008565	protein transporter activity	0.54224	0	1	1	17
Molecular Function	GO:0016875	ligase activity, forming carbon-oxygen bonds	0.54224	1	0	1	17
Molecular Function	GO:0016876	ligase activity, forming aminoacyl-tRNA and related compounds	0.54224	1	0	1	17
Biological Process	GO:0008217	regulation of blood pressure	0.333405	4	1	5	88
Biological Process	GO:0002790	peptide secretion	0.333873	3	3	6	109
Biological Process	GO:0010468	regulation of gene expression	0.334031	46	53	99	2192
Molecular Function	GO:0044822	poly(A) RNA binding	0.546702	5	1	6	132
Molecular Function	GO:0016853	isomerase activity	0.553061	2	1	3	64
Biological Process	GO:0055002	striated muscle cell development	0.337659	5	3	8	152
Cellular Component	GO:0035770	ribonucleoprotein granule	0.346269	2	4	6	110
Cellular Component	GO:1990234	transferase complex	0.354472	4	9	13	262
Cellular Component	GO:0031967	organelle envelope	0.357287	11	14	25	527
Cellular Component	GO:0031975	envelope	0.357287	11	14	25	527
Cellular Component	GO:0005849	mRNA cleavage factor complex	0.359492	0	1	1	10
Cellular Component	GO:0000151	ubiquitin ligase complex	0.361933	2	4	6	112
Cellular Component	GO:0030667	secretory granule membrane	0.3622	2	0	2	29
Biological Process	GO:0006414	translational elongation	0.340176	1	3	4	68
Biological Process	GO:0006835	dicarboxylic acid transport	0.340176	2	2	4	68
Cellular Component	GO:0014069	postsynaptic density	0.3724	3	0	3	50
Cellular Component	GO:0060076	excitatory synapse	0.3724	3	0	3	50
Cellular Component	GO:0099572	postsynaptic specialization	0.3724	3	0	3	50
Molecular Function	GO:0016790	thiolester hydrolase activity	0.562825	0	1	1	18
Molecular Function	GO:0050662	coenzyme binding	0.562825	0	1	1	18
Biological Process	GO:0010595	positive regulation of endothelial cell migration	0.343769	1	1	2	28
Biological Process	GO:0032784	regulation of DNA-templated transcription, elongation	0.343769	0	2	2	28
Biological Process	GO:0035264	multicellular organism growth	0.343769	2	0	2	28
Biological Process	GO:0040014	regulation of multicellular organism growth	0.343769	2	0	2	28
Biological Process	GO:0000082	G1/S transition of mitotic cell cycle	0.345205	1	2	3	48
Biological Process	GO:0044843	cell cycle G1/S phase transition	0.345205	1	2	3	48
Biological Process	GO:0048634	regulation of muscle organ development	0.345205	2	1	3	48
Biological Process	GO:1902107	positive regulation of leukocyte differentiation	0.345205	2	1	3	48
Molecular Function	GO:0051536	iron-sulfur cluster binding	0.568412	0	2	2	42
Molecular Function	GO:0052745	inositol phosphate phosphatase activity	0.568412	0	2	2	42
Molecular Function	GO:0019900	kinase binding	0.568811	5	12	17	386
Biological Process	GO:0040017	positive regulation of locomotion	0.347081	3	4	7	132
Biological Process	GO:0051347	positive regulation of transferase activity	0.348075	5	10	15	306
Biological Process	GO:0007272	ensheathment of neurons	0.350129	2	2	4	69
Biological Process	GO:0051348	negative regulation of transferase activity	0.350129	2	2	4	69
Biological Process	GO:0048585	negative regulation of response to stimulus	0.350639	12	13	25	528
Biological Process	GO:1903522	regulation of blood circulation	0.350767	11	0	11	219
Biological Process	GO:0051052	regulation of DNA metabolic process	0.350805	2	6	8	154
Biological Process	GO:0033365	protein localization to organelle	0.352738	10	5	15	307
Biological Process	GO:0042592	homeostatic process	0.352764	26	19	45	977
Biological Process	GO:0010648	negative regulation of cell communication	0.354918	7	13	20	418
Biological Process	GO:0044802	single-organism membrane organization	0.356224	10	8	18	374
Biological Process	GO:0032880	regulation of protein localization	0.357147	8	8	16	330
Biological Process	GO:0009799	specification of symmetry	0.357186	2	4	6	112
Biological Process	GO:0009855	determination of bilateral symmetry	0.357186	2	4	6	112
Biological Process	GO:1901657	glycosyl compound metabolic process	0.357186	2	4	6	112
Biological Process	GO:0000077	DNA damage checkpoint	0.357191	0	3	3	49
Biological Process	GO:0046488	phosphatidylinositol metabolic process	0.357191	1	2	3	49
Biological Process	GO:0001990	regulation of systemic arterial blood pressure by hormone	0.357909	1	0	1	10
Biological Process	GO:0002701	negative regulation of production of molecular mediator of immune response	0.357909	1	0	1	10
Biological Process	GO:0003057	regulation of the force of heart contraction by chemical signal	0.357909	1	0	1	10
Biological Process	GO:0006515	misfolded or incompletely synthesized protein catabolic process	0.357909	1	0	1	10
Biological Process	GO:0006919	activation of cysteine-type endopeptidase activity involved in apoptotic process	0.357909	1	0	1	10
Biological Process	GO:0008655	pyrimidine-containing compound salvage	0.357909	0	1	1	10
Biological Process	GO:0009954	proximal/distal pattern formation	0.357909	1	0	1	10
Biological Process	GO:0010561	negative regulation of glycoprotein biosynthetic process	0.357909	0	1	1	10
Biological Process	GO:0016073	snRNA metabolic process	0.357909	0	1	1	10
Biological Process	GO:0021915	neural tube development	0.357909	1	0	1	10
Biological Process	GO:0030279	negative regulation of ossification	0.357909	1	0	1	10
Biological Process	GO:0031033	myosin filament organization	0.357909	1	0	1	10
Biological Process	GO:0031958	corticosteroid receptor signaling pathway	0.357909	1	0	1	10
Biological Process	GO:0032769	negative regulation of monooxygenase activity	0.357909	0	1	1	10
Biological Process	GO:0034123	positive regulation of toll-like receptor signaling pathway	0.357909	1	0	1	10
Biological Process	GO:0036119	response to platelet-derived growth factor	0.357909	0	1	1	10
Biological Process	GO:0042403	thyroid hormone metabolic process	0.357909	1	0	1	10
Biological Process	GO:0044786	cell cycle DNA replication	0.357909	0	1	1	10
Biological Process	GO:0045598	regulation of fat cell differentiation	0.357909	1	0	1	10
Biological Process	GO:0045600	positive regulation of fat cell differentiation	0.357909	1	0	1	10
Biological Process	GO:0046777	protein autophosphorylation	0.357909	1	0	1	10
Biological Process	GO:0051354	negative regulation of oxidoreductase activity	0.357909	0	1	1	10
Biological Process	GO:0097202	activation of cysteine-type endopeptidase activity	0.357909	1	0	1	10
Biological Process	GO:1903019	negative regulation of glycoprotein metabolic process	0.357909	0	1	1	10
Biological Process	GO:0002763	positive regulation of myeloid leukocyte differentiation	0.359687	1	1	2	29
Biological Process	GO:0006909	phagocytosis	0.359687	2	0	2	29
Biological Process	GO:0010830	regulation of myotube differentiation	0.359687	0	2	2	29
Biological Process	GO:0030811	regulation of nucleotide catabolic process	0.359687	2	0	2	29
Biological Process	GO:0035337	fatty-acyl-CoA metabolic process	0.359687	0	2	2	29
Biological Process	GO:0045814	negative regulation of gene expression, epigenetic	0.359687	0	2	2	29
Biological Process	GO:0046470	phosphatidylcholine metabolic process	0.359687	1	1	2	29
Biological Process	GO:0030902	hindbrain development	0.360085	2	2	4	70
Biological Process	GO:0042113	B cell activation	0.360085	2	2	4	70
Biological Process	GO:0061041	regulation of wound healing	0.360085	3	1	4	70
Biological Process	GO:0008154	actin polymerization or depolymerization	0.361322	3	4	7	134
Biological Process	GO:0007178	transmembrane receptor protein serine/threonine kinase signaling pathway	0.362452	5	8	13	265
Biological Process	GO:0044703	multi-organism reproductive process	0.362976	17	3	20	420
Molecular Function	GO:0043565	sequence-specific DNA binding	0.577585	10	7	17	388
Cellular Component	GO:0000153	cytoplasmic ubiquitin ligase complex	0.387416	0	1	1	11
Cellular Component	GO:0005605	basal lamina	0.387416	1	0	1	11
Cellular Component	GO:0043256	laminin complex	0.387416	1	0	1	11
Cellular Component	GO:0030133	transport vesicle	0.393707	0	2	2	31
Cellular Component	GO:0036464	cytoplasmic ribonucleoprotein granule	0.393847	1	3	4	73
Cellular Component	GO:0031300	intrinsic component of organelle membrane	0.396341	4	4	8	160
Cellular Component	GO:0016023	cytoplasmic, membrane-bounded vesicle	0.399492	13	8	21	449
Cellular Component	GO:0005929	cilium	0.402164	4	7	11	227
Molecular Function	GO:0016903	oxidoreductase activity, acting on the aldehyde or oxo group of donors	0.582485	1	0	1	19
Biological Process	GO:0009913	epidermal cell differentiation	0.368102	5	0	5	92
Biological Process	GO:0000041	transition metal ion transport	0.369147	0	3	3	50
Biological Process	GO:0016573	histone acetylation	0.370037	1	3	4	71
Biological Process	GO:0055001	muscle cell development	0.370636	5	3	8	157
Biological Process	GO:0043254	regulation of protein complex assembly	0.371947	5	4	9	179
Biological Process	GO:0009894	regulation of catabolic process	0.373297	14	4	18	378
Biological Process	GO:0045595	regulation of cell differentiation	0.374411	27	18	45	985
Biological Process	GO:0002209	behavioral defense response	0.375461	1	1	2	30
Biological Process	GO:0008585	female gonad development	0.375461	2	0	2	30
Biological Process	GO:0009118	regulation of nucleoside metabolic process	0.375461	2	0	2	30
Biological Process	GO:0016575	histone deacetylation	0.375461	0	2	2	30
Biological Process	GO:0032006	regulation of TOR signaling	0.375461	2	0	2	30
Biological Process	GO:0046473	phosphatidic acid metabolic process	0.375461	1	1	2	30
Biological Process	GO:0046545	development of primary female sexual characteristics	0.375461	2	0	2	30
Biological Process	GO:0007623	circadian rhythm	0.376793	2	3	5	93
Biological Process	GO:0009308	amine metabolic process	0.376793	3	2	5	93
Biological Process	GO:0010770	positive regulation of cell morphogenesis involved in differentiation	0.376793	3	2	5	93
Biological Process	GO:0044106	cellular amine metabolic process	0.376793	3	2	5	93
Biological Process	GO:0002761	regulation of myeloid leukocyte differentiation	0.379978	3	1	4	72
Biological Process	GO:0007219	Notch signaling pathway	0.379978	1	3	4	72
Biological Process	GO:0017015	regulation of transforming growth factor beta receptor signaling pathway	0.379978	3	1	4	72
Biological Process	GO:1903844	regulation of cellular response to transforming growth factor beta stimulus	0.379978	3	1	4	72
Biological Process	GO:0044765	single-organism transport	0.380468	50	44	94	2102
Biological Process	GO:0046903	secretion	0.381055	13	11	24	514
Biological Process	GO:0009451	RNA modification	0.381062	0	3	3	51
Biological Process	GO:1901292	nucleoside phosphate catabolic process	0.381062	2	1	3	51
Biological Process	GO:0015833	peptide transport	0.382766	3	4	7	137
Biological Process	GO:0016311	dephosphorylation	0.383908	5	3	8	159
Biological Process	GO:0032984	macromolecular complex disassembly	0.383908	3	5	8	159
Biological Process	GO:0008645	hexose transport	0.385482	2	3	5	94
Biological Process	GO:0000959	mitochondrial RNA metabolic process	0.385749	1	0	1	11
Biological Process	GO:0001840	neural plate development	0.385749	0	1	1	11
Biological Process	GO:0002260	lymphocyte homeostasis	0.385749	1	0	1	11
Biological Process	GO:0002689	negative regulation of leukocyte chemotaxis	0.385749	1	0	1	11
Biological Process	GO:0006084	acetyl-CoA metabolic process	0.385749	0	1	1	11
Biological Process	GO:0006302	double-strand break repair	0.385749	1	0	1	11
Biological Process	GO:0006635	fatty acid beta-oxidation	0.385749	1	0	1	11
Biological Process	GO:0009173	pyrimidine ribonucleoside monophosphate metabolic process	0.385749	0	1	1	11
Biological Process	GO:0009174	pyrimidine ribonucleoside monophosphate biosynthetic process	0.385749	0	1	1	11
Biological Process	GO:0019395	fatty acid oxidation	0.385749	1	0	1	11
Biological Process	GO:0021535	cell migration in hindbrain	0.385749	1	0	1	11
Biological Process	GO:0031532	actin cytoskeleton reorganization	0.385749	0	1	1	11
Biological Process	GO:0032506	cytokinetic process	0.385749	0	1	1	11
Biological Process	GO:0032637	interleukin-8 production	0.385749	1	0	1	11
Biological Process	GO:0032677	regulation of interleukin-8 production	0.385749	1	0	1	11
Biological Process	GO:0034368	protein-lipid complex remodeling	0.385749	0	1	1	11
Biological Process	GO:0034369	plasma lipoprotein particle remodeling	0.385749	0	1	1	11
Biological Process	GO:0034440	lipid oxidation	0.385749	1	0	1	11
Biological Process	GO:0044246	regulation of multicellular organismal metabolic process	0.385749	1	0	1	11
Biological Process	GO:0044253	positive regulation of multicellular organismal metabolic process	0.385749	1	0	1	11
Biological Process	GO:0045684	positive regulation of epidermis development	0.385749	1	0	1	11
Biological Process	GO:0046341	CDP-diacylglycerol metabolic process	0.385749	1	0	1	11
Biological Process	GO:0048883	neuromast primordium migration	0.385749	1	0	1	11
Biological Process	GO:0050777	negative regulation of immune response	0.385749	1	0	1	11
Biological Process	GO:0051602	response to electrical stimulus	0.385749	1	0	1	11
Biological Process	GO:0060972	left/right pattern formation	0.385749	0	1	1	11
Biological Process	GO:0061004	pattern specification involved in kidney development	0.385749	1	0	1	11
Biological Process	GO:0071436	sodium ion export	0.385749	1	0	1	11
Biological Process	GO:0072048	renal system pattern specification	0.385749	1	0	1	11
Cellular Component	GO:0098794	postsynapse	0.40814	3	0	3	53
Cellular Component	GO:0032838	cell projection cytoplasm	0.414124	0	1	1	12
Cellular Component	GO:0000323	lytic vacuole	0.414585	9	1	10	207
Cellular Component	GO:0044297	cell body	0.415957	9	7	16	341
Biological Process	GO:0006259	DNA metabolic process	0.388655	7	19	26	561
Biological Process	GO:0032504	multicellular organism reproduction	0.389037	13	3	16	337
Biological Process	GO:0006475	internal protein amino acid acetylation	0.389904	1	3	4	73
Biological Process	GO:0007179	transforming growth factor beta receptor signaling pathway	0.389904	3	1	4	73
Biological Process	GO:0018393	internal peptidyl-lysine acetylation	0.389904	1	3	4	73
Biological Process	GO:0071559	response to transforming growth factor beta	0.389904	3	1	4	73
Biological Process	GO:0071560	cellular response to transforming growth factor beta stimulus	0.389904	3	1	4	73
Biological Process	GO:0014031	mesenchymal cell development	0.389926	3	4	7	138
Biological Process	GO:0048864	stem cell development	0.389926	3	4	7	138
Biological Process	GO:0007005	mitochondrion organization	0.390275	3	7	10	204
Biological Process	GO:0009593	detection of chemical stimulus	0.391073	1	1	2	31
Biological Process	GO:0042743	hydrogen peroxide metabolic process	0.391073	2	0	2	31
Biological Process	GO:0051928	positive regulation of calcium ion transport	0.391073	2	0	2	31
Biological Process	GO:0060359	response to ammonium ion	0.391073	0	2	2	31
Biological Process	GO:0070555	response to interleukin-1	0.391073	2	0	2	31
Cellular Component	GO:0031513	nonmotile primary cilium	0.419923	1	2	3	54
Biological Process	GO:0007368	determination of left/right symmetry	0.392928	1	2	3	52
Biological Process	GO:0055088	lipid homeostasis	0.392928	2	1	3	52
Biological Process	GO:1903707	negative regulation of hemopoiesis	0.392928	3	0	3	52
Biological Process	GO:0030041	actin filament polymerization	0.394166	1	4	5	95
Biological Process	GO:0030833	regulation of actin filament polymerization	0.394166	1	4	5	95
Biological Process	GO:0032271	regulation of protein polymerization	0.394166	1	4	5	95
Biological Process	GO:0051640	organelle localization	0.396843	2	7	9	183
Biological Process	GO:0009057	macromolecule catabolic process	0.397854	8	15	23	496
Biological Process	GO:0009888	tissue development	0.398256	34	25	59	1312
Cellular Component	GO:0030662	coated vesicle membrane	0.431628	1	2	3	55
Cellular Component	GO:0005840	ribosome	0.432544	1	5	6	121
Cellular Component	GO:0044391	ribosomal subunit	0.433402	0	5	5	99
Cellular Component	GO:0061695	transferase complex, transferring phosphorus-containing groups	0.439573	1	1	2	34
Cellular Component	GO:0036379	myofilament	0.439671	1	0	1	13
Biological Process	GO:0010243	response to organonitrogen compound	0.401535	14	5	19	407
Biological Process	GO:0051091	positive regulation of sequence-specific DNA binding transcription factor activity	0.402839	1	4	5	96
Biological Process	GO:0060627	regulation of vesicle-mediated transport	0.403079	4	5	9	184
Biological Process	GO:0030100	regulation of endocytosis	0.404044	4	2	6	118
Biological Process	GO:0070201	regulation of establishment of protein localization	0.404664	8	7	15	318
Biological Process	GO:0017157	regulation of exocytosis	0.404734	0	3	3	53
Biological Process	GO:0031570	DNA integrity checkpoint	0.404734	0	3	3	53
Biological Process	GO:0048565	digestive tract development	0.404734	2	1	3	53
Biological Process	GO:0055123	digestive system development	0.404734	2	1	3	53
Biological Process	GO:1903708	positive regulation of hemopoiesis	0.404734	2	1	3	53
Biological Process	GO:1904019	epithelial cell apoptotic process	0.404734	0	3	3	53
Biological Process	GO:0006936	muscle contraction	0.406451	8	3	11	229
Biological Process	GO:0002762	negative regulation of myeloid leukocyte differentiation	0.406507	2	0	2	32
Biological Process	GO:0031929	TOR signaling	0.406507	2	0	2	32
Biological Process	GO:0000904	cell morphogenesis involved in differentiation	0.407183	15	9	24	521
Biological Process	GO:0016125	sterol metabolic process	0.409683	3	1	4	75
Biological Process	GO:0051147	regulation of muscle cell differentiation	0.409683	2	2	4	75
Biological Process	GO:0042886	amide transport	0.411408	3	4	7	141
Biological Process	GO:0015749	monosaccharide transport	0.411498	2	3	5	97
Biological Process	GO:0030335	positive regulation of cell migration	0.411498	1	4	5	97
Biological Process	GO:0001881	receptor recycling	0.412385	0	1	1	12
Biological Process	GO:0002407	dendritic cell chemotaxis	0.412385	1	0	1	12
Biological Process	GO:0003128	heart field specification	0.412385	1	0	1	12
Biological Process	GO:0006775	fat-soluble vitamin metabolic process	0.412385	0	1	1	12
Biological Process	GO:0006893	Golgi to plasma membrane transport	0.412385	0	1	1	12
Biological Process	GO:0009130	pyrimidine nucleoside monophosphate biosynthetic process	0.412385	0	1	1	12
Biological Process	GO:0021534	cell proliferation in hindbrain	0.412385	1	0	1	12
Biological Process	GO:0021924	cell proliferation in external granule layer	0.412385	1	0	1	12
Biological Process	GO:0034111	negative regulation of homotypic cell-cell adhesion	0.412385	1	0	1	12
Biological Process	GO:0034367	macromolecular complex remodeling	0.412385	0	1	1	12
Biological Process	GO:0035924	cellular response to vascular endothelial growth factor stimulus	0.412385	1	0	1	12
Biological Process	GO:0036336	dendritic cell migration	0.412385	1	0	1	12
Biological Process	GO:0038084	vascular endothelial growth factor signaling pathway	0.412385	1	0	1	12
Biological Process	GO:0039019	pronephric nephron development	0.412385	0	1	1	12
Biological Process	GO:0043001	Golgi to plasma membrane protein transport	0.412385	0	1	1	12
Biological Process	GO:0043392	negative regulation of DNA binding	0.412385	1	0	1	12
Biological Process	GO:0060019	radial glial cell differentiation	0.412385	0	1	1	12
Biological Process	GO:0071604	transforming growth factor beta production	0.412385	1	0	1	12
Biological Process	GO:0072079	nephron tubule formation	0.412385	1	0	1	12
Biological Process	GO:0090002	establishment of protein localization to plasma membrane	0.412385	0	1	1	12
Biological Process	GO:1901213	regulation of transcription from RNA polymerase II promoter involved in heart development	0.412385	0	1	1	12
Biological Process	GO:1901381	positive regulation of potassium ion transmembrane transport	0.412385	1	0	1	12
Biological Process	GO:2000649	regulation of sodium ion transmembrane transporter activity	0.412385	0	1	1	12
Cellular Component	GO:0098862	cluster of actin-based cell projections	0.443245	3	0	3	56
Cellular Component	GO:0005815	microtubule organizing center	0.447004	7	6	13	280
Molecular Function	GO:0045182	translation regulator activity	0.601264	1	0	1	20
Biological Process	GO:0019219	regulation of nucleobase-containing compound metabolic process	0.41647	40	43	83	1868
Biological Process	GO:0002703	regulation of leukocyte mediated immunity	0.416473	2	1	3	54
Biological Process	GO:0006304	DNA modification	0.416473	2	1	3	54
Biological Process	GO:0007589	body fluid secretion	0.416473	1	2	3	54
Biological Process	GO:0046434	organophosphate catabolic process	0.416473	2	1	3	54
Molecular Function	GO:0005215	transporter activity	0.604532	19	14	33	759
Molecular Function	GO:0042393	histone binding	0.606269	0	2	2	45
Biological Process	GO:0009141	nucleoside triphosphate metabolic process	0.419525	2	2	4	76
Biological Process	GO:0043473	pigmentation	0.420138	2	3	5	98
Biological Process	GO:0051258	protein polymerization	0.420138	1	4	5	98
Biological Process	GO:0051495	positive regulation of cytoskeleton organization	0.420138	1	4	5	98
Biological Process	GO:0071824	protein-DNA complex subunit organization	0.420138	2	3	5	98
Biological Process	GO:2000147	positive regulation of cell motility	0.420138	1	4	5	98
Biological Process	GO:0048925	lateral line system development	0.421751	2	0	2	33
Biological Process	GO:0072091	regulation of stem cell proliferation	0.421751	2	0	2	33
Biological Process	GO:1903532	positive regulation of secretion by cell	0.421751	1	1	2	33
Biological Process	GO:0051726	regulation of cell cycle	0.422634	6	13	19	412
Biological Process	GO:0045935	positive regulation of nucleobase-containing compound metabolic process	0.423721	8	7	15	322
Biological Process	GO:0048609	multicellular organismal reproductive process	0.423721	12	3	15	322
Molecular Function	GO:0005088	Ras guanyl-nucleotide exchange factor activity	0.614362	2	1	3	70
[truncated: 1,455 more rows]

## Sheet: HT31-vs-HT34
class	ID	Descrption	Pvalue	Up	Down	fg_num	bg_num
Biological Process	GO:0044281	small molecule metabolic process	2.31756e-09	39	46	85	1294
Biological Process	GO:0019752	carboxylic acid metabolic process	1.98373e-07	23	20	43	534
Biological Process	GO:0043436	oxoacid metabolic process	3.67183e-07	23	20	43	546
Biological Process	GO:0006082	organic acid metabolic process	4.26747e-07	23	20	43	549
Biological Process	GO:0072331	signal transduction by p53 class mediator	1.11026e-05	4	11	15	116
Biological Process	GO:0006520	cellular amino acid metabolic process	1.20421e-05	10	11	21	209
Biological Process	GO:0044710	single-organism metabolic process	1.33151e-05	65	79	144	3074
Cellular Component	GO:0022624	proteasome accessory complex	1.99874e-05	0	5	5	11
Biological Process	GO:0071704	organic substance metabolic process	2.74967e-05	119	138	257	6353
Biological Process	GO:0051186	cofactor metabolic process	3.20489e-05	9	11	20	206
Biological Process	GO:0006732	coenzyme metabolic process	3.43259e-05	9	9	18	174
Biological Process	GO:0044238	primary metabolic process	4.85511e-05	111	130	241	5902
Biological Process	GO:1901605	alpha-amino acid metabolic process	5.10144e-05	10	7	17	163
Molecular Function	GO:0003824	catalytic activity	4.1815e-05	75	104	179	4026
Molecular Function	GO:0016215	acyl-CoA desaturase activity	4.45575e-05	0	3	3	3
Biological Process	GO:0042590	antigen processing and presentation of exogenous peptide antigen via MHC class I	6.60421e-05	0	9	9	52
Molecular Function	GO:0016717	oxidoreductase activity, acting on paired donors, with oxidation of a pair of donors resulting in the reduction of molecular oxygen to two molecules of water	0.000173518	0	3	3	4
Molecular Function	GO:0036094	small molecule binding	0.0001792	37	43	80	1537
Biological Process	GO:0042180	cellular ketone metabolic process	0.000132567	5	8	13	112
Biological Process	GO:0002474	antigen processing and presentation of peptide antigen via MHC class I	0.000138554	0	9	9	57
Biological Process	GO:0008152	metabolic process	0.000159724	127	151	278	7121
Biological Process	GO:0030177	positive regulation of Wnt signaling pathway	0.000202672	2	9	11	87
Biological Process	GO:0044237	cellular metabolic process	0.000222746	111	133	244	6095
Biological Process	GO:0005975	carbohydrate metabolic process	0.00024442	18	15	33	495
Biological Process	GO:0044723	single-organism carbohydrate metabolic process	0.000249097	17	14	31	454
Biological Process	GO:0030330	DNA damage response, signal transduction by p53 class mediator	0.000314847	1	9	10	77
Biological Process	GO:0051196	regulation of coenzyme metabolic process	0.000334388	6	0	6	28
Biological Process	GO:1901564	organonitrogen compound metabolic process	0.000362511	32	33	65	1235
Biological Process	GO:0010565	regulation of cellular ketone metabolic process	0.000366353	3	8	11	93
Biological Process	GO:0042770	signal transduction in response to DNA damage	0.000366353	1	10	11	93
Biological Process	GO:0009226	nucleotide-sugar biosynthetic process	0.000391434	1	3	4	11
Biological Process	GO:0032787	monocarboxylic acid metabolic process	0.000422585	15	8	23	306
Biological Process	GO:0051351	positive regulation of ligase activity	0.000446775	0	8	8	53
Biological Process	GO:0051443	positive regulation of ubiquitin-protein transferase activity	0.000446775	0	8	8	53
Molecular Function	GO:0001883	purine nucleoside binding	0.000665268	23	33	56	1026
Molecular Function	GO:0032550	purine ribonucleoside binding	0.000665268	23	33	56	1026
Molecular Function	GO:0032549	ribonucleoside binding	0.00068122	23	33	56	1027
Molecular Function	GO:0016701	oxidoreductase activity, acting on single donors with incorporation of molecular oxygen	0.000701144	4	1	5	21
Molecular Function	GO:0001882	nucleoside binding	0.000714155	23	33	56	1029
Biological Process	GO:0051193	regulation of cofactor metabolic process	0.000496955	6	0	6	30
Biological Process	GO:0051340	regulation of ligase activity	0.000508861	0	8	8	54
Biological Process	GO:0051439	regulation of ubiquitin-protein ligase activity involved in mitotic cell cycle	0.000508861	0	8	8	54
Biological Process	GO:0009746	response to hexose	0.000638977	8	2	10	84
Biological Process	GO:0034284	response to monosaccharide	0.000638977	8	2	10	84
Molecular Function	GO:0097367	carbohydrate derivative binding	0.00105258	26	35	61	1164
Molecular Function	GO:0005520	insulin-like growth factor binding	0.00126044	2	0	2	2
Molecular Function	GO:0008905	mannose-phosphate guanylyltransferase activity	0.00126044	0	2	2	2
Cellular Component	GO:0000502	proteasome complex	0.000426503	0	6	6	29
Biological Process	GO:0051438	regulation of ubiquitin-protein transferase activity	0.000738149	0	8	8	57
Biological Process	GO:0048002	antigen processing and presentation of peptide antigen	0.000748447	1	11	12	117
Biological Process	GO:0006487	protein N-linked glycosylation	0.000923876	1	9	10	88
Biological Process	GO:0008219	cell death	0.00098901	35	32	67	1331
Biological Process	GO:0009225	nucleotide-sugar metabolic process	0.000993402	2	3	5	23
Biological Process	GO:0043470	regulation of carbohydrate catabolic process	0.00100106	6	0	6	34
Biological Process	GO:0043471	regulation of cellular carbohydrate catabolic process	0.00100106	6	0	6	34
Biological Process	GO:0044275	cellular carbohydrate catabolic process	0.00100106	6	0	6	34
Biological Process	GO:0006561	proline biosynthetic process	0.00120707	0	2	2	2
Biological Process	GO:0044262	cellular carbohydrate metabolic process	0.00121679	13	2	15	176
Biological Process	GO:0009064	glutamine family amino acid metabolic process	0.00129904	4	4	8	62
Biological Process	GO:0006109	regulation of carbohydrate metabolic process	0.00130426	11	0	11	108
Biological Process	GO:0010675	regulation of cellular carbohydrate metabolic process	0.00130426	11	0	11	108
Biological Process	GO:0002478	antigen processing and presentation of exogenous peptide antigen	0.00140661	0	11	11	109
Biological Process	GO:0006399	tRNA metabolic process	0.00144386	0	8	8	63
Biological Process	GO:0006733	oxidoreduction coenzyme metabolic process	0.00148002	6	3	9	78
Biological Process	GO:0012501	programmed cell death	0.00150684	35	28	63	1254
Biological Process	GO:0019884	antigen processing and presentation of exogenous antigen	0.00151546	0	11	11	110
Biological Process	GO:0016265	death	0.00151892	35	32	67	1353
Biological Process	GO:0016052	carbohydrate catabolic process	0.00160121	8	0	8	64
Biological Process	GO:0051188	cofactor biosynthetic process	0.00160121	2	6	8	64
Molecular Function	GO:0043425	bHLH transcription factor binding	0.0021834	3	0	3	8
Molecular Function	GO:0097159	organic cyclic compound binding	0.00239658	66	73	139	3209
Biological Process	GO:0019882	antigen processing and presentation	0.00188083	1	11	12	130
Biological Process	GO:0031398	positive regulation of protein ubiquitination	0.00215603	0	8	8	67
Biological Process	GO:1903322	positive regulation of protein modification by small protein conjugation or removal	0.00215603	0	8	8	67
Molecular Function	GO:1901363	heterocyclic compound binding	0.00289722	63	72	135	3116
Biological Process	GO:0016053	organic acid biosynthetic process	0.00229186	3	6	9	83
Biological Process	GO:0046394	carboxylic acid biosynthetic process	0.00229186	3	6	9	83
Molecular Function	GO:0070568	guanylyltransferase activity	0.00318928	0	3	3	9
Biological Process	GO:1901615	organic hydroxy compound metabolic process	0.0024166	12	9	21	307
Biological Process	GO:0009743	response to carbohydrate	0.00245356	8	2	10	100
Biological Process	GO:0009058	biosynthetic process	0.00246784	64	72	136	3191
Biological Process	GO:0010941	regulation of cell death	0.00283292	26	24	50	969
Biological Process	GO:1901576	organic substance biosynthetic process	0.00295339	63	69	132	3096
Biological Process	GO:0030811	regulation of nucleotide catabolic process	0.00295444	5	0	5	29
Biological Process	GO:0007530	sex determination	0.00299967	3	0	3	9
Biological Process	GO:0044283	small molecule biosynthetic process	0.0031024	5	7	12	138
Biological Process	GO:0072524	pyridine-containing compound metabolic process	0.00311897	4	4	8	71
Biological Process	GO:0044249	cellular biosynthetic process	0.00333712	60	69	129	3024
Biological Process	GO:0009084	glutamine family amino acid biosynthetic process	0.00353768	0	2	2	3
Biological Process	GO:0039531	regulation of viral-induced cytoplasmic pattern recognition receptor signaling pathway	0.00353768	0	2	2	3
Biological Process	GO:0039532	negative regulation of viral-induced cytoplasmic pattern recognition receptor signaling pathway	0.00353768	0	2	2	3
Biological Process	GO:0009166	nucleotide catabolic process	0.00392471	5	1	6	44
Molecular Function	GO:0016811	hydrolase activity, acting on carbon-nitrogen (but not peptide) bonds, in linear amides	0.00469917	5	2	7	59
Biological Process	GO:0006558	L-phenylalanine metabolic process	0.00417548	3	0	3	10
Biological Process	GO:1902221	erythrose 4-phosphate/phosphoenolpyruvate family amino acid metabolic process	0.00417548	3	0	3	10
Biological Process	GO:0006766	vitamin metabolic process	0.00438736	0	8	8	75
Biological Process	GO:0051320	S phase	0.00438736	0	8	8	75
Biological Process	GO:0006110	regulation of glycolytic process	0.00448449	4	0	4	20
Biological Process	GO:1903578	regulation of ATP metabolic process	0.00448449	4	0	4	20
Biological Process	GO:0042981	regulation of apoptotic process	0.00450298	25	22	47	919
Molecular Function	GO:0016491	oxidoreductase activity	0.00530204	13	17	30	516
Biological Process	GO:0009108	coenzyme biosynthetic process	0.00491383	2	4	6	46
Biological Process	GO:0043067	regulation of programmed cell death	0.00519069	25	22	47	926
Biological Process	GO:0006915	apoptotic process	0.00536486	30	24	54	1099
Biological Process	GO:0006629	lipid metabolic process	0.00545433	20	24	44	856
Biological Process	GO:0006807	nitrogen compound metabolic process	0.00559732	70	82	152	3700
Biological Process	GO:0032881	regulation of polysaccharide metabolic process	0.00600671	5	0	5	34
Biological Process	GO:0002220	innate immune response activating cell surface receptor signaling pathway	0.00601967	0	8	8	79
Biological Process	GO:0045088	regulation of innate immune response	0.00639203	1	11	12	151
Biological Process	GO:0045089	positive regulation of innate immune response	0.00639203	1	11	12	151
Biological Process	GO:0006096	glycolytic process	0.00640997	4	0	4	22
Biological Process	GO:0006757	ATP generation from ADP	0.00640997	4	0	4	22
Biological Process	GO:0009179	purine ribonucleoside diphosphate metabolic process	0.00640997	4	0	4	22
Biological Process	GO:0043038	amino acid activation	0.00640997	0	4	4	22
Biological Process	GO:0043039	tRNA aminoacylation	0.00640997	0	4	4	22
Biological Process	GO:0046031	ADP metabolic process	0.00640997	4	0	4	22
Biological Process	GO:1901360	organic cyclic compound metabolic process	0.00679994	63	72	135	3247
Biological Process	GO:0051172	negative regulation of nitrogen compound metabolic process	0.00681227	7	9	16	231
Biological Process	GO:0039528	cytoplasmic pattern recognition receptor signaling pathway in response to virus	0.00691263	0	2	2	4
Biological Process	GO:0098586	cellular response to virus	0.00691263	0	2	2	4
Biological Process	GO:0019538	protein metabolic process	0.00703738	56	79	135	3250
Biological Process	GO:0023056	positive regulation of signaling	0.00715397	12	15	27	470
Biological Process	GO:0051181	cofactor transport	0.00726896	2	1	3	12
Biological Process	GO:0006979	response to oxidative stress	0.00811707	9	6	15	215
Biological Process	GO:1901292	nucleoside phosphate catabolic process	0.0081735	5	1	6	51
Biological Process	GO:0010647	positive regulation of cell communication	0.00823946	13	15	28	498
Biological Process	GO:0006066	alcohol metabolic process	0.00880502	8	7	15	217
Biological Process	GO:0006165	nucleoside diphosphate phosphorylation	0.00881647	4	0	4	24
Biological Process	GO:0046939	nucleotide phosphorylation	0.00881647	4	0	4	24
Biological Process	GO:0046496	nicotinamide nucleotide metabolic process	0.0091182	4	3	7	68
Biological Process	GO:0006570	tyrosine metabolic process	0.00920891	3	0	3	13
Biological Process	GO:0006888	ER to Golgi vesicle-mediated transport	0.00920891	0	3	3	13
Biological Process	GO:0001525	angiogenesis	0.00926979	11	3	14	198
Biological Process	GO:0044724	single-organism carbohydrate catabolic process	0.009834	6	0	6	53
Biological Process	GO:0019362	pyridine nucleotide metabolic process	0.0098538	4	3	7	69
Biological Process	GO:0034660	ncRNA metabolic process	0.0099634	1	11	12	160
Biological Process	GO:0009135	purine nucleoside diphosphate metabolic process	0.0102136	4	0	4	25
Biological Process	GO:0009185	ribonucleoside diphosphate metabolic process	0.0102136	4	0	4	25
Biological Process	GO:0051325	interphase	0.0106221	0	8	8	87
Biological Process	GO:1901575	organic substance catabolic process	0.0106269	20	17	37	720
Biological Process	GO:0006090	pyruvate metabolic process	0.0107485	6	0	6	54
Biological Process	GO:0046434	organophosphate catabolic process	0.0107485	5	1	6	54
Biological Process	GO:0009967	positive regulation of signal transduction	0.0108003	11	14	25	440
Biological Process	GO:0006528	asparagine metabolic process	0.0112568	0	2	2	5
Biological Process	GO:0006560	proline metabolic process	0.0112568	0	2	2	5
Biological Process	GO:0030111	regulation of Wnt signaling pathway	0.0115057	2	11	13	183
Biological Process	GO:0045087	innate immune response	0.0115057	1	12	13	183
Biological Process	GO:0046942	carboxylic acid transport	0.0115057	9	4	13	183
Biological Process	GO:0030178	negative regulation of Wnt signaling pathway	0.0117487	0	10	10	125
Biological Process	GO:0002218	activation of innate immune response	0.0122966	1	10	11	145
Biological Process	GO:0002758	innate immune response-activating signal transduction	0.0122966	1	10	11	145
Biological Process	GO:0001101	response to acid chemical	0.0124938	13	2	15	226
Molecular Function	GO:0015171	amino acid transmembrane transporter activity	0.00943613	3	2	5	37
Biological Process	GO:0000302	response to reactive oxygen species	0.0130384	8	2	10	127
Biological Process	GO:0015849	organic acid transport	0.0130525	9	4	13	186
Biological Process	GO:0032868	response to insulin	0.0132333	6	1	7	73
Biological Process	GO:0034248	regulation of cellular amide metabolic process	0.0136833	6	6	12	167
Biological Process	GO:0007584	response to nutrient	0.0138512	5	1	6	57
Biological Process	GO:0006418	tRNA aminoacylation for protein translation	0.0139156	0	3	3	15
Biological Process	GO:0009056	catabolic process	0.0144043	23	24	47	981
Biological Process	GO:0010962	regulation of glucan biosynthetic process	0.015237	4	0	4	28
Biological Process	GO:0032885	regulation of polysaccharide biosynthetic process	0.015237	4	0	4	28
Biological Process	GO:0006486	protein glycosylation	0.0159808	2	11	13	191
Biological Process	GO:0043413	macromolecule glycosylation	0.0159808	2	11	13	191
Biological Process	GO:0044248	cellular catabolic process	0.0163753	20	20	40	815
Biological Process	GO:0006670	sphingosine metabolic process	0.0164991	2	0	2	6
Biological Process	GO:0046519	sphingoid metabolic process	0.0164991	2	0	2	6
Biological Process	GO:0043161	proteasome-mediated ubiquitin-dependent protein catabolic process	0.0168515	0	9	9	113
Biological Process	GO:0003006	developmental process involved in reproduction	0.0170427	15	7	22	389
Biological Process	GO:0006767	water-soluble vitamin metabolic process	0.0172022	0	4	4	29
Biological Process	GO:0009250	glucan biosynthetic process	0.0172022	4	0	4	29
Biological Process	GO:0042221	response to chemical	0.017875	62	37	99	2353
Biological Process	GO:0031349	positive regulation of defense response	0.0186641	2	11	13	195
Biological Process	GO:0009118	regulation of nucleoside metabolic process	0.0193186	4	0	4	30
Biological Process	GO:0043255	regulation of carbohydrate biosynthetic process	0.0193478	5	0	5	45
Biological Process	GO:0010608	posttranscriptional regulation of gene expression	0.0194451	9	7	16	260
Molecular Function	GO:0004519	endonuclease activity	0.0129258	2	4	6	55
Molecular Function	GO:0016787	hydrolase activity	0.0135484	32	43	75	1659
Biological Process	GO:0031960	response to corticosteroid	0.0201933	10	0	10	136
Biological Process	GO:0008202	steroid metabolic process	0.0208899	7	6	13	198
Biological Process	GO:0000087	mitotic M phase	0.0211365	1	9	10	137
Biological Process	GO:0033554	cellular response to stress	0.0214757	15	26	41	855
Biological Process	GO:0070085	glycosylation	0.0216743	2	11	13	199
Biological Process	GO:0018119	peptidyl-cysteine S-nitrosylation	0.0225721	2	0	2	7
Biological Process	GO:0032460	negative regulation of protein oligomerization	0.0225721	2	0	2	7
Biological Process	GO:0006417	regulation of translation	0.0229304	5	6	11	159
Biological Process	GO:0006633	fatty acid biosynthetic process	0.0229696	2	3	5	47
Biological Process	GO:0006446	regulation of translational initiation	0.0231105	2	1	3	18
Biological Process	GO:0034249	negative regulation of cellular amide metabolic process	0.0231105	2	1	3	18
Biological Process	GO:0048640	negative regulation of developmental growth	0.0231105	2	1	3	18
Biological Process	GO:0061640	cytoskeleton-dependent cytokinesis	0.0231105	3	0	3	18
Biological Process	GO:1901607	alpha-amino acid biosynthetic process	0.0231105	0	3	3	18
Biological Process	GO:0098763	mitotic cell cycle phase	0.0231186	1	9	10	139
Molecular Function	GO:0016646	oxidoreductase activity, acting on the CH-NH group of donors, NAD or NADP as acceptor	0.0171936	0	2	2	6
Molecular Function	GO:0008135	translation factor activity, RNA binding	0.0180789	3	4	7	76
Molecular Function	GO:0004879	RNA polymerase II transcription factor activity, ligand-activated sequence-specific DNA binding	0.018473	4	0	4	29
Molecular Function	GO:0098531	transcription factor activity, direct ligand regulated sequence-specific DNA binding	0.018473	4	0	4	29
Molecular Function	GO:0016877	ligase activity, forming carbon-sulfur bonds	0.0207339	1	3	4	30
Molecular Function	GO:0004812	aminoacyl-tRNA ligase activity	0.0209135	0	3	3	17
Molecular Function	GO:0016875	ligase activity, forming carbon-oxygen bonds	0.0209135	0	3	3	17
Molecular Function	GO:0016876	ligase activity, forming aminoacyl-tRNA and related compounds	0.0209135	0	3	3	17
Biological Process	GO:0048514	blood vessel morphogenesis	0.0241388	14	3	17	289
Biological Process	GO:0043085	positive regulation of catalytic activity	0.0245503	9	17	26	497
Molecular Function	GO:0004551	nucleotide diphosphatase activity	0.0235105	1	1	2	7
Molecular Function	GO:0015245	fatty acid transporter activity	0.0235105	2	0	2	7
Molecular Function	GO:0051184	cofactor transporter activity	0.0235105	2	0	2	7
Molecular Function	GO:0004518	nuclease activity	0.0243993	2	6	8	99
Molecular Function	GO:0043021	ribonucleoprotein complex binding	0.0257461	0	4	4	32
Biological Process	GO:1901566	organonitrogen compound biosynthetic process	0.0262859	11	22	33	669
Biological Process	GO:0008283	cell proliferation	0.0265165	35	18	53	1172
Biological Process	GO:0009725	response to hormone	0.0265324	28	6	34	694
Biological Process	GO:0002444	myeloid leukocyte mediated immunity	0.0266014	2	2	4	33
Biological Process	GO:0008652	cellular amino acid biosynthetic process	0.0266014	1	3	4	33
Biological Process	GO:0070997	neuron death	0.0266014	4	0	4	33
Biological Process	GO:0015909	long-chain fatty acid transport	0.0267524	2	1	3	19
Biological Process	GO:0015711	organic anion transport	0.0281761	10	4	14	228
Biological Process	GO:0009893	positive regulation of metabolic process	0.0283198	28	28	56	1254
Biological Process	GO:0006637	acyl-CoA metabolic process	0.0291788	2	3	5	50
Biological Process	GO:0035383	thioester metabolic process	0.0291788	2	3	5	50
Biological Process	GO:0032459	regulation of protein oligomerization	0.029412	2	0	2	8
Biological Process	GO:0050687	negative regulation of defense response to virus	0.029412	0	2	2	8
Biological Process	GO:0050812	regulation of acyl-CoA biosynthetic process	0.029412	2	0	2	8
Biological Process	GO:1903313	positive regulation of mRNA metabolic process	0.029412	2	0	2	8
Biological Process	GO:0002376	immune system process	0.0298942	29	33	62	1414
Biological Process	GO:0006073	cellular glucan metabolic process	0.0304824	6	0	6	68
Biological Process	GO:0044042	glucan metabolic process	0.0304824	6	0	6	68
Biological Process	GO:0043604	amide biosynthetic process	0.0306055	5	13	18	320
Biological Process	GO:0006950	response to stress	0.0306283	45	42	87	2079
Biological Process	GO:0030522	intracellular receptor signaling pathway	0.0311168	6	4	10	146
Biological Process	GO:0002237	response to molecule of bacterial origin	0.0312617	8	4	12	188
Biological Process	GO:0072330	monocarboxylic acid biosynthetic process	0.031462	2	3	5	51
Biological Process	GO:0031324	negative regulation of cellular metabolic process	0.0321011	15	14	29	582
Biological Process	GO:0000271	polysaccharide biosynthetic process	0.0322551	4	0	4	35
Biological Process	GO:0033692	cellular polysaccharide biosynthetic process	0.0322551	4	0	4	35
Biological Process	GO:0034637	cellular carbohydrate biosynthetic process	0.0322551	4	0	4	35
Biological Process	GO:0016051	carbohydrate biosynthetic process	0.0338541	5	0	5	52
Biological Process	GO:0033500	carbohydrate homeostasis	0.0343963	9	0	9	128
Biological Process	GO:0010558	negative regulation of macromolecule biosynthetic process	0.0347047	5	7	12	191
Biological Process	GO:0006013	mannose metabolic process	0.0347903	1	0	1	1
Biological Process	GO:0006529	asparagine biosynthetic process	0.0347903	0	1	1	1
Biological Process	GO:0006671	phytosphingosine metabolic process	0.0347903	1	0	1	1
Biological Process	GO:0007053	spindle assembly involved in male meiosis	0.0347903	0	1	1	1
Biological Process	GO:0007283	spermatogenesis	0.0347903	0	1	1	1
Biological Process	GO:0008614	pyridoxine metabolic process	0.0347903	0	1	1	1
Biological Process	GO:0015961	diadenosine polyphosphate catabolic process	0.0347903	0	1	1	1
Biological Process	GO:0016108	tetraterpenoid metabolic process	0.0347903	1	0	1	1
Biological Process	GO:0030824	negative regulation of cGMP metabolic process	0.0347903	1	0	1	1
Biological Process	GO:0030827	negative regulation of cGMP biosynthetic process	0.0347903	1	0	1	1
Biological Process	GO:0031055	chromatin remodeling at centromere	0.0347903	0	1	1	1
Biological Process	GO:0031660	regulation of cyclin-dependent protein serine/threonine kinase activity involved in G2/M transition of mitotic cell cycle	0.0347903	0	1	1	1
Biological Process	GO:0032025	response to cobalt ion	0.0347903	1	0	1	1
Biological Process	GO:0034196	acylglycerol transport	0.0347903	0	1	1	1
Biological Process	GO:0034465	response to carbon monoxide	0.0347903	1	0	1	1
Biological Process	GO:0038031	non-canonical Wnt signaling pathway via JNK cascade	0.0347903	0	1	1	1
Biological Process	GO:0042726	flavin-containing compound metabolic process	0.0347903	0	1	1	1
Biological Process	GO:0042816	vitamin B6 metabolic process	0.0347903	0	1	1	1
Biological Process	GO:0046443	FAD metabolic process	0.0347903	0	1	1	1
Biological Process	GO:0048892	lateral line nerve development	0.0347903	1	0	1	1
Biological Process	GO:0048895	lateral line nerve glial cell differentiation	0.0347903	1	0	1	1
Biological Process	GO:0048897	myelination of lateral line nerve axons	0.0347903	1	0	1	1
Biological Process	GO:0048937	lateral line nerve glial cell development	0.0347903	1	0	1	1
Biological Process	GO:0048938	lateral line nerve glial cell morphogenesis involved in differentiation	0.0347903	1	0	1	1
Biological Process	GO:0072183	negative regulation of nephron tubule epithelial cell differentiation	0.0347903	0	1	1	1
Biological Process	GO:0072387	flavin adenine dinucleotide metabolic process	0.0347903	0	1	1	1
Biological Process	GO:0090083	regulation of inclusion body assembly	0.0347903	1	0	1	1
Biological Process	GO:0090261	positive regulation of inclusion body assembly	0.0347903	1	0	1	1
Biological Process	GO:1901229	regulation of non-canonical Wnt signaling pathway via JNK cascade	0.0347903	0	1	1	1
Biological Process	GO:1901889	negative regulation of cell junction assembly	0.0347903	1	0	1	1
Biological Process	GO:2000697	negative regulation of epithelial cell differentiation involved in kidney development	0.0347903	0	1	1	1
Biological Process	GO:0003333	amino acid transmembrane transport	0.0348973	1	2	3	21
Biological Process	GO:0019439	aromatic compound catabolic process	0.0350946	9	4	13	213
Biological Process	GO:0045934	negative regulation of nucleobase-containing compound metabolic process	0.03624	5	8	13	214
Biological Process	GO:0051253	negative regulation of RNA metabolic process	0.0364165	3	8	11	171
Biological Process	GO:0044267	cellular protein metabolic process	0.0367783	46	66	112	2777
Biological Process	GO:0006020	inositol metabolic process	0.0369584	1	1	2	9
Biological Process	GO:0006743	ubiquinone metabolic process	0.0369584	2	0	2	9
Biological Process	GO:0017014	protein nitrosylation	0.0369584	2	0	2	9
Biological Process	GO:0019471	4-hydroxyproline metabolic process	0.0369584	2	0	2	9
Biological Process	GO:0020027	hemoglobin metabolic process	0.0369584	1	1	2	9
Biological Process	GO:0033483	gas homeostasis	0.0369584	2	0	2	9
Biological Process	GO:0042762	regulation of sulfur metabolic process	0.0369584	2	0	2	9
Biological Process	GO:0035966	response to topologically incorrect protein	0.0369789	2	5	7	90
Biological Process	GO:0016055	Wnt signaling pathway	0.0373273	2	12	14	237
Molecular Function	GO:0003723	RNA binding	0.0272631	16	29	45	950
Biological Process	GO:0000279	M phase	0.0379102	1	9	10	151
Biological Process	GO:0009991	response to extracellular stimulus	0.038462	10	4	14	238
Biological Process	GO:0044712	single-organism catabolic process	0.0386107	11	2	13	216
Biological Process	GO:0051347	positive regulation of transferase activity	0.0386464	7	10	17	306
Molecular Function	GO:0016765	transferase activity, transferring alkyl or aryl (other than methyl) groups	0.0285018	0	4	4	33
Biological Process	GO:0010498	proteasomal protein catabolic process	0.0390213	0	9	9	131
Molecular Function	GO:0016884	carbon-nitrogen ligase activity, with glutamine as amido-N-donor	0.0306195	0	2	2	8
Molecular Function	GO:0016891	endoribonuclease activity, producing 5'-phosphomonoesters	0.0306195	0	2	2	8
Molecular Function	GO:0016405	CoA-ligase activity	0.0324246	1	2	3	20
Molecular Function	GO:0061135	endopeptidase regulator activity	0.0345206	1	3	4	35
Molecular Function	GO:0004376	glycolipid mannosyltransferase activity	0.0355532	0	1	1	1
Molecular Function	GO:0031628	opioid receptor binding	0.0355532	0	1	1	1
Molecular Function	GO:0070547	L-tyrosine aminotransferase activity	0.0355532	1	0	1	1
Molecular Function	GO:0070815	peptidyl-lysine 5-dioxygenase activity	0.0355532	1	0	1	1
Molecular Function	GO:0016779	nucleotidyltransferase activity	0.0366324	1	4	5	52
Molecular Function	GO:0051213	dioxygenase activity	0.0366324	5	0	5	52
Molecular Function	GO:0016874	ligase activity	0.0372776	3	11	14	232
Molecular Function	GO:0070569	uridylyltransferase activity	0.0384567	1	1	2	9
Biological Process	GO:0044699	single-organism process	0.039835	150	160	310	8560
Biological Process	GO:0031327	negative regulation of cellular biosynthetic process	0.0398364	6	7	13	217
Biological Process	GO:0005996	monosaccharide metabolic process	0.0410299	10	2	12	196
Biological Process	GO:0006631	fatty acid metabolic process	0.0410299	5	7	12	196
Cellular Component	GO:0005737	cytoplasm	0.00659334	74	82	156	3799
Cellular Component	GO:0044444	cytoplasmic part	0.00672987	70	82	152	3690
Biological Process	GO:0043603	cellular amide metabolic process	0.042351	7	15	22	427
Biological Process	GO:0031325	positive regulation of cellular metabolic process	0.0428114	25	22	47	1052
Biological Process	GO:0006725	cellular aromatic compound metabolic process	0.0431433	60	64	124	3126
Molecular Function	GO:0005326	neurotransmitter transporter activity	0.046606	1	2	3	23
Molecular Function	GO:0005506	iron ion binding	0.046606	2	1	3	23
Molecular Function	GO:0048029	monosaccharide binding	0.046606	3	0	3	23
Molecular Function	GO:0004521	endoribonuclease activity	0.0469616	0	2	2	10
Molecular Function	GO:0005160	transforming growth factor beta receptor binding	0.0469616	2	0	2	10
Molecular Function	GO:0016893	endonuclease activity, active with either ribo- or deoxyribonucleic acids and producing 5'-phosphomonoesters	0.0469616	0	2	2	10
Molecular Function	GO:0070566	adenylyltransferase activity	0.0469616	0	2	2	10
Biological Process	GO:0044264	cellular polysaccharide metabolic process	0.0434956	6	0	6	74
Biological Process	GO:1901361	organic cyclic compound catabolic process	0.0436787	9	4	13	220
Biological Process	GO:0009100	glycoprotein metabolic process	0.0437534	3	12	15	265
Biological Process	GO:0009267	cellular response to starvation	0.0441721	1	2	3	23
Biological Process	GO:0006515	misfolded or incompletely synthesized protein catabolic process	0.0451541	1	1	2	10
Biological Process	GO:0018126	protein hydroxylation	0.0451541	2	0	2	10
Biological Process	GO:0034405	response to fluid shear stress	0.0451541	2	0	2	10
Biological Process	GO:0035384	thioester biosynthetic process	0.0451541	2	0	2	10
Biological Process	GO:0071616	acyl-CoA biosynthetic process	0.0451541	2	0	2	10
Biological Process	GO:0034655	nucleobase-containing compound catabolic process	0.0451906	8	4	12	199
Biological Process	GO:0016125	sterol metabolic process	0.0459558	3	3	6	75
Biological Process	GO:0019751	polyol metabolic process	0.0474811	3	2	5	57
Molecular Function	GO:0000989	transcription factor activity, transcription factor binding	0.0507633	11	10	21	403
Biological Process	GO:0006412	translation	0.0485001	5	12	17	315
Biological Process	GO:0043043	peptide biosynthetic process	0.0485001	5	12	17	315
Biological Process	GO:0035556	intracellular signal transduction	0.0487505	32	23	55	1270
Biological Process	GO:0009755	hormone-mediated signaling pathway	0.0490499	7	3	10	158
Biological Process	GO:0006536	glutamate metabolic process	0.0492229	3	0	3	24
Biological Process	GO:0042594	response to starvation	0.0492229	1	2	3	24
Biological Process	GO:0015908	fatty acid transport	0.049245	2	2	4	40
Molecular Function	GO:0003712	transcription cofactor activity	0.0554961	10	8	18	337
Molecular Function	GO:0004713	protein tyrosine kinase activity	0.0556603	6	0	6	77
Molecular Function	GO:0008514	organic anion transmembrane transporter activity	0.0556603	4	2	6	77
Molecular Function	GO:0005504	fatty acid binding	0.0560772	2	0	2	11
Molecular Function	GO:0033293	monocarboxylic acid binding	0.0560772	2	0	2	11
Molecular Function	GO:0000988	transcription factor activity, protein binding	0.0588322	11	10	21	410
Molecular Function	GO:0016769	transferase activity, transferring nitrogenous groups	0.0633369	2	1	3	26
Molecular Function	GO:0043167	ion binding	0.0643202	50	50	100	2458
Molecular Function	GO:0042974	retinoic acid receptor binding	0.0657496	1	1	2	12
Molecular Function	GO:0016705	oxidoreductase activity, acting on paired donors, with incorporation or reduction of molecular oxygen	0.0678978	4	3	7	101
Molecular Function	GO:0003708	retinoic acid receptor activity	0.069846	1	0	1	2
Molecular Function	GO:0004368	glycerol-3-phosphate dehydrogenase activity	0.069846	0	1	1	2
Molecular Function	GO:0005308	creatine transmembrane transporter activity	0.069846	1	0	1	2
Molecular Function	GO:0005324	long-chain fatty acid transporter activity	0.069846	1	0	1	2
Molecular Function	GO:0015651	quaternary ammonium group transmembrane transporter activity	0.069846	0	1	1	2
Molecular Function	GO:0016668	oxidoreductase activity, acting on a sulfur group of donors, NAD(P) as acceptor	0.069846	0	1	1	2
Molecular Function	GO:0043022	ribosome binding	0.069846	0	1	1	2
Molecular Function	GO:0051748	UTP-monosaccharide-1-phosphate uridylyltransferase activity	0.069846	1	0	1	2
Molecular Function	GO:0052590	sn-glycerol-3-phosphate:ubiquinone oxidoreductase activity	0.069846	0	1	1	2
Molecular Function	GO:0072349	modified amino acid transmembrane transporter activity	0.069846	1	0	1	2
Molecular Function	GO:0016830	carbon-carbon lyase activity	0.0700362	2	2	4	44
Biological Process	GO:0009792	embryo development ending in birth or egg hatching	0.0497061	8	11	19	363
Biological Process	GO:2000113	negative regulation of cellular macromolecule biosynthetic process	0.0514124	4	5	9	138
Biological Process	GO:0019318	hexose metabolic process	0.0529695	10	1	11	182
Biological Process	GO:1903320	regulation of protein modification by small protein conjugation or removal	0.0529695	2	9	11	182
Biological Process	GO:0009607	response to biotic stimulus	0.0532445	12	10	22	438
Biological Process	GO:0009101	glycoprotein biosynthetic process	0.0536374	2	11	13	227
Biological Process	GO:0005976	polysaccharide metabolic process	0.0538475	6	0	6	78
Biological Process	GO:0097164	ammonium ion metabolic process	0.0538475	5	1	6	78
Biological Process	GO:0002070	epithelial cell maturation	0.0539452	2	0	2	11
Biological Process	GO:0006084	acetyl-CoA metabolic process	0.0539452	0	2	2	11
Biological Process	GO:0006656	phosphatidylcholine biosynthetic process	0.0539452	1	1	2	11
Biological Process	GO:0009218	pyrimidine ribonucleotide metabolic process	0.0539452	0	2	2	11
Biological Process	GO:0009220	pyrimidine ribonucleotide biosynthetic process	0.0539452	0	2	2	11
Biological Process	GO:0017145	stem cell division	0.0539452	2	0	2	11
Biological Process	GO:0046132	pyrimidine ribonucleoside biosynthetic process	0.0539452	0	2	2	11
Biological Process	GO:0046134	pyrimidine nucleoside biosynthetic process	0.0539452	0	2	2	11
Biological Process	GO:0060972	left/right pattern formation	0.0539452	0	2	2	11
Biological Process	GO:1901661	quinone metabolic process	0.0539452	2	0	2	11
Biological Process	GO:0046483	heterocycle metabolic process	0.0540829	55	66	121	3069
Biological Process	GO:0001755	neural crest cell migration	0.0545423	2	1	3	25
Biological Process	GO:0009072	aromatic amino acid family metabolic process	0.0545423	3	0	3	25
Biological Process	GO:0043434	response to peptide hormone	0.0546891	10	1	11	183
Molecular Function	GO:0016810	hydrolase activity, acting on carbon-nitrogen (but not peptide) bonds	0.0737687	5	2	7	103
Biological Process	GO:0009119	ribonucleoside metabolic process	0.0566497	4	2	6	79
Biological Process	GO:0006575	cellular modified amino acid metabolic process	0.0568253	6	1	7	99
Biological Process	GO:0032270	positive regulation of cellular protein metabolic process	0.0570504	16	15	31	664
Biological Process	GO:0009132	nucleoside diphosphate metabolic process	0.0571839	4	0	4	42
Biological Process	GO:0043467	regulation of generation of precursor metabolites and energy	0.0571839	4	0	4	42
Molecular Function	GO:0016645	oxidoreductase activity, acting on the CH-NH group of donors	0.0759278	0	2	2	13
Biological Process	GO:0008610	lipid biosynthetic process	0.0594007	4	8	12	208
Biological Process	GO:0006865	amino acid transport	0.0595381	4	2	6	80
Biological Process	GO:0000038	very long-chain fatty acid metabolic process	0.0601244	1	2	3	26
Biological Process	GO:0006518	peptide metabolic process	0.0603968	6	12	18	348
Biological Process	GO:1901700	response to oxygen-containing compound	0.0605932	24	8	32	693
Biological Process	GO:0044255	cellular lipid metabolic process	0.0610416	11	18	29	618
Biological Process	GO:0051707	response to other organism	0.0615212	11	10	21	421
Biological Process	GO:0036211	protein modification process	0.0616036	43	52	95	2367
Biological Process	GO:0031396	regulation of protein ubiquitination	0.0621987	1	9	10	165
Biological Process	GO:0048469	cell maturation	0.0625128	4	2	6	81
Biological Process	GO:0010033	response to organic substance	0.0628667	49	21	70	1691
Biological Process	GO:0008045	motor neuron axon guidance	0.0632804	2	0	2	12
Biological Process	GO:0021534	cell proliferation in hindbrain	0.0632804	1	1	2	12
Biological Process	GO:0021924	cell proliferation in external granule layer	0.0632804	1	1	2	12
Biological Process	GO:0035924	cellular response to vascular endothelial growth factor stimulus	0.0632804	2	0	2	12
Biological Process	GO:0038084	vascular endothelial growth factor signaling pathway	0.0632804	2	0	2	12
Biological Process	GO:0039019	pronephric nephron development	0.0632804	2	0	2	12
Biological Process	GO:1901532	regulation of hematopoietic progenitor cell differentiation	0.0632804	1	1	2	12
Biological Process	GO:1902285	semaphorin-plexin signaling pathway involved in neuron projection guidance	0.0632804	2	0	2	12
Biological Process	GO:0031667	response to nutrient levels	0.0638459	7	4	11	188
Biological Process	GO:1902679	negative regulation of RNA biosynthetic process	0.0638931	3	6	9	144
Biological Process	GO:0009199	ribonucleoside triphosphate metabolic process	0.0639311	4	1	5	62
Biological Process	GO:0051247	positive regulation of protein metabolic process	0.0647409	16	15	31	672
Biological Process	GO:0006275	regulation of DNA replication	0.065574	5	1	6	82
Biological Process	GO:0042493	response to drug	0.065574	3	3	6	82
Biological Process	GO:0014032	neural crest cell development	0.0659625	2	1	3	27
Biological Process	GO:0014033	neural crest cell differentiation	0.0659625	2	1	3	27
Biological Process	GO:0031669	cellular response to nutrient levels	0.0659625	1	2	3	27
Biological Process	GO:0044093	positive regulation of molecular function	0.0664329	13	19	32	699
Biological Process	GO:0046700	heterocycle catabolic process	0.0665791	8	4	12	212
Biological Process	GO:0031329	regulation of cellular catabolic process	0.068318	13	3	16	306
Biological Process	GO:0001756	somitogenesis	0.0683735	0	1	1	2
Biological Process	GO:0001782	B cell homeostasis	0.0683735	1	0	1	2
Biological Process	GO:0002347	response to tumor cell	0.0683735	1	0	1	2
Biological Process	GO:0006447	regulation of translational initiation by iron	0.0683735	1	0	1	2
Biological Process	GO:0006600	creatine metabolic process	0.0683735	1	0	1	2
Biological Process	GO:0006844	acyl carnitine transport	0.0683735	0	1	1	2
Biological Process	GO:0007140	male meiosis	0.0683735	0	1	1	2
Biological Process	GO:0009235	cobalamin metabolic process	0.0683735	0	1	1	2
Biological Process	GO:0014807	regulation of somitogenesis	0.0683735	0	1	1	2
Biological Process	GO:0015675	nickel cation transport	0.0683735	0	1	1	2
Biological Process	GO:0015959	diadenosine polyphosphate metabolic process	0.0683735	0	1	1	2
Biological Process	GO:0018158	protein oxidation	0.0683735	0	1	1	2
Biological Process	GO:0032429	regulation of phospholipase A2 activity	0.0683735	1	0	1	2
Biological Process	GO:0032430	positive regulation of phospholipase A2 activity	0.0683735	1	0	1	2
Biological Process	GO:0033033	negative regulation of myeloid cell apoptotic process	0.0683735	1	0	1	2
Biological Process	GO:0034756	regulation of iron ion transport	0.0683735	0	1	1	2
Biological Process	GO:0034758	positive regulation of iron ion transport	0.0683735	0	1	1	2
Biological Process	GO:0042065	glial cell growth	0.0683735	0	1	1	2
Biological Process	GO:0043248	proteasome assembly	0.0683735	0	1	1	2
Biological Process	GO:0043457	regulation of cellular respiration	0.0683735	1	0	1	2
Biological Process	GO:0061053	somite development	0.0683735	0	1	1	2
Biological Process	GO:0070233	negative regulation of T cell apoptotic process	0.0683735	1	0	1	2
Biological Process	GO:0090161	Golgi ribbon formation	0.0683735	0	1	1	2
Biological Process	GO:0090306	spindle assembly involved in meiosis	0.0683735	0	1	1	2
Biological Process	GO:2000050	regulation of non-canonical Wnt signaling pathway	0.0683735	0	1	1	2
Biological Process	GO:0009894	regulation of catabolic process	0.0686303	13	6	19	378
Biological Process	GO:0006464	cellular protein modification process	0.068746	42	52	94	2352
Biological Process	GO:0043207	response to external biotic stimulus	0.0691765	11	10	21	427
Biological Process	GO:0050790	regulation of catalytic activity	0.0701135	21	24	45	1038
Biological Process	GO:0044270	cellular nitrogen compound catabolic process	0.0703728	8	4	12	214
Biological Process	GO:0002244	hematopoietic progenitor cell differentiation	0.0713022	3	2	5	64
Biological Process	GO:1901652	response to peptide	0.071853	10	1	11	192
Biological Process	GO:0002695	negative regulation of leukocyte activation	0.0720495	1	2	3	28
Biological Process	GO:0006221	pyrimidine nucleotide biosynthetic process	0.0731116	0	2	2	13
Biological Process	GO:0006541	glutamine metabolic process	0.0731116	2	0	2	13
Biological Process	GO:0007030	Golgi organization	0.0731116	0	2	2	13
Biological Process	GO:0018198	peptidyl-cysteine modification	0.0731116	2	0	2	13
Biological Process	GO:0030540	female genitalia development	0.0731116	2	0	2	13
Biological Process	GO:0061550	cranial ganglion development	0.0731116	2	0	2	13
Biological Process	GO:0006612	protein targeting to membrane	0.0731376	3	4	7	105
Biological Process	GO:0048523	negative regulation of cellular process	0.0737088	37	32	69	1680
Biological Process	GO:0009059	macromolecule biosynthetic process	0.0743204	52	53	105	2664
Biological Process	GO:0043412	macromolecule modification	0.0746777	43	54	97	2444
Molecular Function	GO:0016614	oxidoreductase activity, acting on CH-OH group of donors	0.0827265	2	6	8	127
Molecular Function	GO:0016641	oxidoreductase activity, acting on the CH-NH2 group of donors, oxygen as acceptor	0.086564	2	0	2	14
Molecular Function	GO:0046943	carboxylic acid transmembrane transporter activity	0.0892658	3	2	5	67
Molecular Function	GO:0004866	endopeptidase inhibitor activity	0.0892929	1	2	3	30
Molecular Function	GO:0016462	pyrophosphatase activity	0.0893043	8	16	24	505
Molecular Function	GO:0019842	vitamin binding	0.0963788	3	0	3	31
Molecular Function	GO:0016817	hydrolase activity, acting on acid anhydrides	0.0969663	8	16	24	510
Molecular Function	GO:0016818	hydrolase activity, acting on acid anhydrides, in phosphorus-containing anhydrides	0.0969663	8	16	24	510
Molecular Function	GO:0016702	oxidoreductase activity, acting on single donors with incorporation of molecular oxygen, incorporation of two atoms of oxygen	0.0976129	2	0	2	15
Molecular Function	GO:0017110	nucleoside-diphosphatase activity	0.0976129	2	0	2	15
Molecular Function	GO:0005342	organic acid transmembrane transporter activity	0.0982514	3	2	5	69
Molecular Function	GO:0003730	mRNA 3'-UTR binding	0.102923	1	0	1	3
Molecular Function	GO:0003988	acetyl-CoA C-acyltransferase activity	0.102923	0	1	1	3
Molecular Function	GO:0004308	exo-alpha-sialidase activity	0.102923	0	1	1	3
Molecular Function	GO:0008236	serine-type peptidase activity	0.102923	1	0	1	3
Molecular Function	GO:0016900	oxidoreductase activity, acting on the CH-OH group of donors, disulfide as acceptor	0.102923	0	1	1	3
Molecular Function	GO:0017171	serine hydrolase activity	0.102923	1	0	1	3
Molecular Function	GO:0019103	pyrimidine nucleotide binding	0.102923	1	0	1	3
Molecular Function	GO:0046625	sphingolipid binding	0.102923	1	0	1	3
Molecular Function	GO:0046923	ER retention sequence binding	0.102923	0	1	1	3
Molecular Function	GO:0052841	inositol bisdiphosphate tetrakisphosphate diphosphatase activity	0.102923	1	0	1	3
Molecular Function	GO:0052842	inositol diphosphate pentakisphosphate diphosphatase activity	0.102923	1	0	1	3
Molecular Function	GO:0070546	L-phenylalanine aminotransferase activity	0.102923	1	0	1	3
Biological Process	GO:0001676	long-chain fatty acid metabolic process	0.0749791	1	3	4	46
Biological Process	GO:0002683	negative regulation of immune system process	0.0756474	5	4	9	149
Molecular Function	GO:0031406	carboxylic acid binding	0.108906	6	0	6	92
Molecular Function	GO:0043177	organic acid binding	0.108906	6	0	6	92
Molecular Function	GO:0008483	transaminase activity	0.109032	1	1	2	16
Molecular Function	GO:0016878	acid-thiol ligase activity	0.109032	1	1	2	16
Molecular Function	GO:0031543	peptidyl-proline dioxygenase activity	0.109032	2	0	2	16
Biological Process	GO:0006006	glucose metabolic process	0.0760997	6	1	7	106
Molecular Function	GO:0016706	oxidoreductase activity, acting on paired donors, with incorporation or reduction of molecular oxygen, 2-oxoglutarate as one donor, and incorporation of one atom each of oxygen into both donors	0.111204	3	0	3	33
Biological Process	GO:0046470	phosphatidylcholine metabolic process	0.0783781	2	1	3	29
Biological Process	GO:1903825	organic acid transmembrane transport	0.0783781	1	2	3	29
Biological Process	GO:0003206	cardiac chamber morphogenesis	0.0786809	5	1	6	86
Biological Process	GO:1901135	carbohydrate derivative metabolic process	0.0787695	14	17	31	685
Biological Process	GO:0008406	gonad development	0.0791314	4	3	7	107
Biological Process	GO:0010604	positive regulation of macromolecule metabolic process	0.0798184	21	19	40	918
Biological Process	GO:0034645	cellular macromolecule biosynthetic process	0.0800616	50	50	100	2535
Molecular Function	GO:0017111	nucleoside-triphosphatase activity	0.114974	7	15	22	471
Molecular Function	GO:0005319	lipid transporter activity	0.11862	2	2	4	53
Molecular Function	GO:0004032	alditol:NADP+ 1-oxidoreductase activity	0.120781	1	1	2	17
Molecular Function	GO:0008235	metalloexopeptidase activity	0.120781	2	0	2	17
Molecular Function	GO:0043169	cation binding	0.121808	44	42	86	2156
Molecular Function	GO:0005496	steroid binding	0.12474	3	1	4	54
Molecular Function	GO:0001071	nucleic acid binding transcription factor activity	0.132881	20	8	28	632
Molecular Function	GO:0008238	exopeptidase activity	0.133061	3	2	5	76
Molecular Function	GO:0000166	nucleotide binding	0.133569	5	4	9	165
Molecular Function	GO:1901265	nucleoside phosphate binding	0.133569	5	4	9	165
Molecular Function	GO:0016772	transferase activity, transferring phosphorus-containing groups	0.134425	18	12	30	684
Molecular Function	GO:0001846	opsonin binding	0.134827	0	1	1	4
Molecular Function	GO:0003899	DNA-directed RNA polymerase activity	0.134827	0	1	1	4
Molecular Function	GO:0004774	succinate-CoA ligase activity	0.134827	0	1	1	4
Molecular Function	GO:0015065	uridine nucleotide receptor activity	0.134827	1	0	1	4
Molecular Function	GO:0015149	hexose transmembrane transporter activity	0.134827	1	0	1	4
Molecular Function	GO:0019825	oxygen binding	0.134827	1	0	1	4
Molecular Function	GO:0071553	G-protein coupled pyrimidinergic nucleotide receptor activity	0.134827	1	0	1	4
Molecular Function	GO:0030246	carbohydrate binding	0.134933	3	0	3	36
Molecular Function	GO:0001664	G-protein coupled receptor binding	0.135195	3	4	7	120
Molecular Function	GO:0046914	transition metal ion binding	0.136679	18	19	37	866
Biological Process	GO:0034641	cellular nitrogen compound metabolic process	0.0809955	58	72	130	3371
Molecular Function	GO:0019838	growth factor binding	0.138436	5	0	5	77
Biological Process	GO:0006974	cellular response to DNA damage stimulus	0.0814668	2	15	17	338
Biological Process	GO:0048522	positive regulation of cellular process	0.0815499	46	35	81	2016
Biological Process	GO:0009123	nucleoside monophosphate metabolic process	0.0821722	5	1	6	87
Molecular Function	GO:0000981	RNA polymerase II transcription factor activity, sequence-specific DNA binding	0.143021	13	6	19	410
Molecular Function	GO:0061134	peptidase regulator activity	0.143871	1	3	4	57
Molecular Function	GO:0016638	oxidoreductase activity, acting on the CH-NH2 group of donors	0.145121	2	0	2	19
Molecular Function	GO:0030414	peptidase inhibitor activity	0.151633	1	2	3	38
Molecular Function	GO:0016616	oxidoreductase activity, acting on the CH-OH group of donors, NAD or NADP as acceptor	0.154982	2	4	6	102
Molecular Function	GO:0046906	tetrapyrrole binding	0.160857	1	4	5	81
Molecular Function	GO:0004175	endopeptidase activity	0.163169	5	4	9	173
Molecular Function	GO:0003707	steroid hormone receptor activity	0.1656	1	0	1	5
Molecular Function	GO:0003964	RNA-directed DNA polymerase activity	0.1656	0	1	1	5
Molecular Function	GO:0005381	iron ion transmembrane transporter activity	0.1656	0	1	1	5
Molecular Function	GO:0008079	translation termination factor activity	0.1656	0	1	1	5
Molecular Function	GO:0008192	RNA guanylyltransferase activity	0.1656	0	1	1	5
Molecular Function	GO:0008409	5'-3' exonuclease activity	0.1656	0	1	1	5
Molecular Function	GO:0016211	ammonia ligase activity	0.1656	1	0	1	5
Molecular Function	GO:0016413	O-acetyltransferase activity	0.1656	0	1	1	5
Molecular Function	GO:0016502	nucleotide receptor activity	0.1656	1	0	1	5
Molecular Function	GO:0016868	intramolecular transferase activity, phosphotransferases	0.1656	1	0	1	5
Molecular Function	GO:0016880	acid-ammonia (or amide) ligase activity	0.1656	1	0	1	5
Molecular Function	GO:0016901	oxidoreductase activity, acting on the CH-OH group of donors, quinone or similar compound as acceptor	0.1656	0	1	1	5
Molecular Function	GO:0016997	alpha-sialidase activity	0.1656	0	1	1	5
Molecular Function	GO:0033612	receptor serine/threonine kinase binding	0.1656	1	0	1	5
Molecular Function	GO:0046912	transferase activity, transferring acyl groups, acyl groups converted into alkyl on transfer	0.1656	0	1	1	5
Molecular Function	GO:0070696	transmembrane receptor protein serine/threonine kinase binding	0.1656	1	0	1	5
Molecular Function	GO:0070697	activin receptor binding	0.1656	1	0	1	5
Biological Process	GO:0046916	cellular transition metal ion homeostasis	0.0831944	2	3	5	67
Biological Process	GO:0034698	response to gonadotropin	0.0833931	1	1	2	14
Biological Process	GO:0031401	positive regulation of protein modification process	0.0844709	14	13	27	588
Biological Process	GO:0032069	regulation of nuclease activity	0.0848066	0	4	4	48
Biological Process	GO:0001568	blood vessel development	0.0848949	14	3	17	340
Biological Process	GO:0009648	photoperiodism	0.0849402	3	0	3	30
Biological Process	GO:0031668	cellular response to extracellular stimulus	0.0849402	1	2	3	30
Biological Process	GO:0032006	regulation of TOR signaling	0.0849402	2	1	3	30
Biological Process	GO:0071496	cellular response to external stimulus	0.0849402	1	2	3	30
Biological Process	GO:0051345	positive regulation of hydrolase activity	0.0850201	3	8	11	198
Molecular Function	GO:0004540	ribonuclease activity	0.170357	0	2	2	21
Molecular Function	GO:0005048	signal sequence binding	0.170357	0	2	2	21
Molecular Function	GO:0016628	oxidoreductase activity, acting on the CH-CH group of donors, NAD or NADP as acceptor	0.170357	0	2	2	21
Biological Process	GO:0009890	negative regulation of biosynthetic process	0.0860361	6	7	13	245
Molecular Function	GO:0003700	transcription factor activity, sequence-specific DNA binding	0.173668	13	7	20	448
Biological Process	GO:0010952	positive regulation of peptidase activity	0.0873779	2	3	5	68
Molecular Function	GO:0070011	peptidase activity, acting on L-amino acid peptides	0.176051	9	7	16	348
Molecular Function	GO:0005085	guanyl-nucleotide exchange factor activity	0.178571	4	1	5	84
Molecular Function	GO:0051427	hormone receptor binding	0.178571	4	1	5	84
Biological Process	GO:0009117	nucleotide metabolic process	0.0885922	11	8	19	391
Biological Process	GO:0035967	cellular response to topologically incorrect protein	0.0899447	0	4	4	49
Biological Process	GO:0048545	response to steroid hormone	0.0924486	18	2	20	418
Biological Process	GO:0002832	negative regulation of response to biotic stimulus	0.0940819	0	2	2	15
Biological Process	GO:0006826	iron ion transport	0.0940819	0	2	2	15
Biological Process	GO:0017148	negative regulation of translation	0.0940819	1	1	2	15
Biological Process	GO:0030517	negative regulation of axon extension	0.0940819	2	0	2	15
Biological Process	GO:0042133	neurotransmitter metabolic process	0.0940819	2	0	2	15
Biological Process	GO:0042552	myelination	0.0940819	2	0	2	15
Biological Process	GO:0046131	pyrimidine ribonucleoside metabolic process	0.0940819	0	2	2	15
Biological Process	GO:0061548	ganglion development	0.0940819	2	0	2	15
Biological Process	GO:2000379	positive regulation of reactive oxygen species metabolic process	0.0940819	0	2	2	15
Biological Process	GO:0009617	response to bacterium	0.0946177	9	4	13	249
Biological Process	GO:0046486	glycerolipid metabolic process	0.0946177	4	9	13	249
Biological Process	GO:0044711	single-organism biosynthetic process	0.0952605	15	14	29	647
Biological Process	GO:0045137	development of primary sexual characteristics	0.0953266	4	3	7	112
Biological Process	GO:0052547	regulation of peptidase activity	0.0953266	3	4	7	112
Biological Process	GO:0031929	TOR signaling	0.0987326	2	1	3	32
Biological Process	GO:0009161	ribonucleoside monophosphate metabolic process	0.100571	4	1	5	71
Biological Process	GO:0071621	granulocyte chemotaxis	0.100571	1	4	5	71
Biological Process	GO:0009615	response to virus	0.100656	0	4	4	51
Biological Process	GO:0000212	meiotic spindle organization	0.100791	0	1	1	3
Biological Process	GO:0001937	negative regulation of endothelial cell proliferation	0.100791	1	0	1	3
Biological Process	GO:0006071	glycerol metabolic process	0.100791	0	1	1	3
Biological Process	GO:0006083	acetate metabolic process	0.100791	0	1	1	3
Biological Process	GO:0006563	L-serine metabolic process	0.100791	0	1	1	3
Biological Process	GO:0006828	manganese ion transport	0.100791	0	1	1	3
Biological Process	GO:0009067	aspartate family amino acid biosynthetic process	0.100791	0	1	1	3
Biological Process	GO:0015691	cadmium ion transport	0.100791	0	1	1	3
Biological Process	GO:0015868	purine ribonucleotide transport	0.100791	1	0	1	3
Biological Process	GO:0015880	coenzyme A transport	0.100791	1	0	1	3
Biological Process	GO:0016119	carotene metabolic process	0.100791	1	0	1	3
Biological Process	GO:0019336	phenol-containing compound catabolic process	0.100791	1	0	1	3
Biological Process	GO:0019541	propionate metabolic process	0.100791	0	1	1	3
Biological Process	GO:0022611	dormancy process	0.100791	1	0	1	3
Biological Process	GO:0030806	negative regulation of cyclic nucleotide catabolic process	0.100791	1	0	1	3
Biological Process	GO:0030812	negative regulation of nucleotide catabolic process	0.100791	1	0	1	3
Biological Process	GO:0032055	negative regulation of translation in response to stress	0.100791	0	1	1	3
Biological Process	GO:0032515	negative regulation of phosphoprotein phosphatase activity	0.100791	0	1	1	3
Biological Process	GO:0033594	response to hydroxyisoflavone	0.100791	1	0	1	3
Biological Process	GO:0038030	non-canonical Wnt signaling pathway via MAPK cascade	0.100791	0	1	1	3
Biological Process	GO:0042214	terpene metabolic process	0.100791	1	0	1	3
Biological Process	GO:0051182	coenzyme transport	0.100791	1	0	1	3
Biological Process	GO:0051225	spindle assembly	0.100791	0	1	1	3
Biological Process	GO:0051503	adenine nucleotide transport	0.100791	1	0	1	3
Biological Process	GO:0070232	regulation of T cell apoptotic process	0.100791	1	0	1	3
Biological Process	GO:0090185	negative regulation of kidney development	0.100791	0	1	1	3
Biological Process	GO:1901533	negative regulation of hematopoietic progenitor cell differentiation	0.100791	1	0	1	3
Biological Process	GO:0051241	negative regulation of multicellular organismal process	0.103432	11	6	17	350
Biological Process	GO:0044271	cellular nitrogen compound biosynthetic process	0.103458	47	43	90	2291
Biological Process	GO:0044403	symbiosis, encompassing mutualism through parasitism	0.104483	4	17	21	450
Biological Process	GO:0006955	immune response	0.104943	9	15	24	526
Biological Process	GO:0002753	cytoplasmic pattern recognition receptor signaling pathway	0.105138	0	2	2	16
Biological Process	GO:0010596	negative regulation of endothelial cell migration	0.105138	2	0	2	16
Biological Process	GO:0010633	negative regulation of epithelial cell migration	0.105138	2	0	2	16
Biological Process	GO:0032024	positive regulation of insulin secretion	0.105138	1	1	2	16
Biological Process	GO:0034311	diol metabolic process	0.105138	2	0	2	16
Biological Process	GO:0035411	catenin import into nucleus	0.105138	1	1	2	16
Biological Process	GO:0035412	regulation of catenin import into nucleus	0.105138	1	1	2	16
Biological Process	GO:0048485	sympathetic nervous system development	0.105138	2	0	2	16
Biological Process	GO:0090277	positive regulation of peptide hormone secretion	0.105138	1	1	2	16
Biological Process	GO:0044092	negative regulation of molecular function	0.105353	10	5	15	302
Biological Process	GO:0002520	immune system development	0.105696	18	9	27	603
Biological Process	GO:0009896	positive regulation of catabolic process	0.105863	5	2	7	115
Biological Process	GO:0033013	tetrapyrrole metabolic process	0.105946	0	3	3	33
Biological Process	GO:0035282	segmentation	0.105946	2	1	3	33
Biological Process	GO:0098656	anion transmembrane transport	0.105946	1	2	3	33
[truncated: 2,472 more rows]
