# Supplementary material for: Transcriptomic Response of the Liver Tissue in Trachinotus ovatus to Acute Heat Stress
Source: Animals (Basel). 2023 Jun 21;13(13):2053. doi: 10.3390/ani13132053 (PMC10339912; doi:10.3390/ani13132053)
Supplement: Supplementary file 1 [file animals-13-02053-s001.zip › Table_S2.xlsx]

## Sheet: profile4
class	ID	Descrption	Pvalue	fg_num	bg_num
Biological Process	GO:0016052	carbohydrate catabolic process	8.83652e-06	8	64
Biological Process	GO:0001525	angiogenesis	2.12707e-05	13	198
Biological Process	GO:0044262	cellular carbohydrate metabolic process	3.07004e-05	12	176
Biological Process	GO:0044723	single-organism carbohydrate metabolic process	5.04373e-05	20	454
Biological Process	GO:0044712	single-organism catabolic process	5.28902e-05	13	216
Biological Process	GO:0005975	carbohydrate metabolic process	5.58564e-05	21	495
Biological Process	GO:0019752	carboxylic acid metabolic process	5.68622e-05	22	534
Biological Process	GO:0006109	regulation of carbohydrate metabolic process	6.64018e-05	9	108
Biological Process	GO:0010675	regulation of cellular carbohydrate metabolic process	6.64018e-05	9	108
Biological Process	GO:0043436	oxoacid metabolic process	7.90287e-05	22	546
Biological Process	GO:0051196	regulation of coenzyme metabolic process	8.01184e-05	5	28
Biological Process	GO:0006082	organic acid metabolic process	8.56567e-05	22	549
Biological Process	GO:0051193	regulation of cofactor metabolic process	0.000113139	5	30
Biological Process	GO:0032787	monocarboxylic acid metabolic process	0.000145745	15	306
Biological Process	GO:0044282	small molecule catabolic process	0.000160002	9	121
Biological Process	GO:0061640	cytoskeleton-dependent cytokinesis	0.000177033	4	18
Biological Process	GO:0043470	regulation of carbohydrate catabolic process	0.000209541	5	34
Biological Process	GO:0043471	regulation of cellular carbohydrate catabolic process	0.000209541	5	34
Biological Process	GO:0044275	cellular carbohydrate catabolic process	0.000209541	5	34
Biological Process	GO:0044724	single-organism carbohydrate catabolic process	0.000213338	6	53
Biological Process	GO:0006090	pyruvate metabolic process	0.000236791	6	54
Biological Process	GO:0048514	blood vessel morphogenesis	0.000275334	14	289
Biological Process	GO:0001101	response to acid chemical	0.000332332	12	226
Biological Process	GO:0019318	hexose metabolic process	0.000802887	10	182
Biological Process	GO:0007517	muscle organ development	0.000865052	11	217
Biological Process	GO:0009725	response to hormone	0.000910581	23	694
Biological Process	GO:0030811	regulation of nucleotide catabolic process	0.00119427	4	29
Biological Process	GO:0048545	response to steroid hormone	0.00135114	16	418
Biological Process	GO:0001568	blood vessel development	0.00136774	14	340
Biological Process	GO:0005996	monosaccharide metabolic process	0.00141123	10	196
Biological Process	GO:1901575	organic substance catabolic process	0.00148752	23	720
Biological Process	GO:0010033	response to organic substance	0.00156865	43	1691
Biological Process	GO:0045597	positive regulation of cell differentiation	0.00168288	16	427
Biological Process	GO:0016054	organic acid catabolic process	0.00207027	6	81
Biological Process	GO:0046395	carboxylic acid catabolic process	0.00207027	6	81
Biological Process	GO:0042221	response to chemical	0.00212139	55	2353
Biological Process	GO:0007584	response to nutrient	0.0023301	5	57
Biological Process	GO:0006820	anion transport	0.00233074	14	360
Biological Process	GO:0050769	positive regulation of neurogenesis	0.00271403	5	59
Biological Process	GO:0051962	positive regulation of nervous system development	0.00271403	5	59
Biological Process	GO:0003206	cardiac chamber morphogenesis	0.00280513	6	86
Biological Process	GO:0006446	regulation of translational initiation	0.00293227	3	18
Biological Process	GO:0065007	biological regulation	0.00295653	126	6666
Biological Process	GO:0046942	carboxylic acid transport	0.00311157	9	183
Biological Process	GO:0009064	glutamine family amino acid metabolic process	0.00337303	5	62
Biological Process	GO:0015909	long-chain fatty acid transport	0.00344056	3	19
Biological Process	GO:0015849	organic acid transport	0.00346696	9	186
Biological Process	GO:0006110	regulation of glycolytic process	0.0039995	3	20
Biological Process	GO:1903578	regulation of ATP metabolic process	0.0039995	3	20
Biological Process	GO:0015711	organic anion transport	0.00423971	10	228
Biological Process	GO:0031329	regulation of cellular catabolic process	0.00443289	12	306
Biological Process	GO:0009062	fatty acid catabolic process	0.00477336	4	42
Biological Process	GO:0001944	vasculature development	0.00477515	14	390
Biological Process	GO:0000302	response to reactive oxygen species	0.0047946	7	127
Biological Process	GO:0009056	catabolic process	0.00483926	27	981
Biological Process	GO:0009719	response to endogenous stimulus	0.00493302	28	1031
Biological Process	GO:0072329	monocarboxylic acid catabolic process	0.0051969	4	43
Biological Process	GO:0006096	glycolytic process	0.00527504	3	22
Biological Process	GO:0006757	ATP generation from ADP	0.00527504	3	22
Biological Process	GO:0009179	purine ribonucleoside diphosphate metabolic process	0.00527504	3	22
Biological Process	GO:0046031	ADP metabolic process	0.00527504	3	22
Biological Process	GO:1901605	alpha-amino acid metabolic process	0.00529304	8	163
Biological Process	GO:0018119	peptidyl-cysteine S-nitrosylation	0.00529744	2	7
Biological Process	GO:0032460	negative regulation of protein oligomerization	0.00529744	2	7
Biological Process	GO:0030097	hemopoiesis	0.00543906	16	481
Biological Process	GO:0051094	positive regulation of developmental process	0.00543906	16	481
Biological Process	GO:0009166	nucleotide catabolic process	0.00564491	4	44
Biological Process	GO:0033993	response to lipid	0.00585457	18	573
Biological Process	GO:0031099	regeneration	0.00589716	8	166
Biological Process	GO:0009743	response to carbohydrate	0.00590057	6	100
Biological Process	GO:0044281	small molecule metabolic process	0.00590259	33	1294
Biological Process	GO:0016310	phosphorylation	0.006164	28	1048
Biological Process	GO:0003205	cardiac chamber development	0.00619029	6	101
Biological Process	GO:0014706	striated muscle tissue development	0.00643857	11	281
Biological Process	GO:0006796	phosphate-containing compound metabolic process	0.0065763	45	1930
Biological Process	GO:0006357	regulation of transcription from RNA polymerase II promoter	0.00666825	27	1005
Biological Process	GO:0012501	programmed cell death	0.0066775	32	1254
Biological Process	GO:0006165	nucleoside diphosphate phosphorylation	0.00676917	3	24
Biological Process	GO:0006536	glutamate metabolic process	0.00676917	3	24
Biological Process	GO:0046939	nucleotide phosphorylation	0.00676917	3	24
Biological Process	GO:0031960	response to corticosteroid	0.00693378	7	136
Biological Process	GO:0044248	cellular catabolic process	0.00696268	23	815
Biological Process	GO:0032459	regulation of protein oligomerization	0.00698759	2	8
Biological Process	GO:0050812	regulation of acyl-CoA biosynthetic process	0.00698759	2	8
Biological Process	GO:1903313	positive regulation of mRNA metabolic process	0.00698759	2	8
Biological Process	GO:0072358	cardiovascular system development	0.00715307	19	630
Biological Process	GO:0072359	circulatory system development	0.00715307	19	630
Biological Process	GO:0006468	protein phosphorylation	0.00716237	25	913
Biological Process	GO:0006007	glucose catabolic process	0.00760097	3	25
Biological Process	GO:0009135	purine nucleoside diphosphate metabolic process	0.00760097	3	25
Biological Process	GO:0009185	ribonucleoside diphosphate metabolic process	0.00760097	3	25
Biological Process	GO:0006732	coenzyme metabolic process	0.00776567	8	174
Biological Process	GO:0007519	skeletal muscle tissue development	0.00802352	5	76
Biological Process	GO:0050789	regulation of biological process	0.00803953	119	6340
Biological Process	GO:2000026	regulation of multicellular organismal development	0.00813991	23	826
Biological Process	GO:0008283	cell proliferation	0.00832612	30	1172
Biological Process	GO:0006366	transcription from RNA polymerase II promoter	0.00849711	27	1024
Biological Process	GO:0006743	ubiquinone metabolic process	0.00888794	2	9
Biological Process	GO:0017014	protein nitrosylation	0.00888794	2	9
Biological Process	GO:0019471	4-hydroxyproline metabolic process	0.00888794	2	9
Biological Process	GO:0033483	gas homeostasis	0.00888794	2	9
Biological Process	GO:0042762	regulation of sulfur metabolic process	0.00888794	2	9
Biological Process	GO:0060537	muscle tissue development	0.00891244	11	294
Biological Process	GO:0005976	polysaccharide metabolic process	0.0089332	5	78
Biological Process	GO:0006733	oxidoreduction coenzyme metabolic process	0.0089332	5	78
Biological Process	GO:0009894	regulation of catabolic process	0.00912945	13	378
Biological Process	GO:0050793	regulation of developmental process	0.00921749	34	1385
Biological Process	GO:0019320	hexose catabolic process	0.0094387	3	27
Biological Process	GO:1901292	nucleoside phosphate catabolic process	0.00951486	4	51
Biological Process	GO:0006793	phosphorus metabolic process	0.00955371	45	1970
Biological Process	GO:0045595	regulation of cell differentiation	0.00967709	26	985
Biological Process	GO:1903707	negative regulation of hemopoiesis	0.0101791	4	52
Biological Process	GO:0050794	regulation of cellular process	0.0106981	108	5680
Biological Process	GO:0006558	L-phenylalanine metabolic process	0.0109912	2	10
Biological Process	GO:0018126	protein hydroxylation	0.0109912	2	10
Biological Process	GO:0034405	response to fluid shear stress	0.0109912	2	10
Biological Process	GO:0035384	thioester biosynthetic process	0.0109912	2	10
Biological Process	GO:0071616	acyl-CoA biosynthetic process	0.0109912	2	10
Biological Process	GO:1902221	erythrose 4-phosphate/phosphoenolpyruvate family amino acid metabolic process	0.0109912	2	10
Biological Process	GO:0002683	negative regulation of immune system process	0.0111791	7	149
Biological Process	GO:0009896	positive regulation of catabolic process	0.0114117	6	115
Biological Process	GO:0006915	apoptotic process	0.0114935	28	1099
Biological Process	GO:0006909	phagocytosis	0.0115137	3	29
Biological Process	GO:0046434	organophosphate catabolic process	0.011596	4	54
Biological Process	GO:0071702	organic substance transport	0.0116622	32	1304
Biological Process	GO:0009889	regulation of biosynthetic process	0.0117318	45	1993
Biological Process	GO:0002237	response to molecule of bacterial origin	0.0120646	8	188
Biological Process	GO:0033365	protein localization to organelle	0.0120679	11	307
Biological Process	GO:0009746	response to hexose	0.0120852	5	84
Biological Process	GO:0034284	response to monosaccharide	0.0120852	5	84
Biological Process	GO:0060538	skeletal muscle organ development	0.0120852	5	84
Biological Process	GO:0007507	heart development	0.012343	12	350
Biological Process	GO:0009118	regulation of nucleoside metabolic process	0.0126419	3	30
Biological Process	GO:0032006	regulation of TOR signaling	0.0126419	3	30
Biological Process	GO:0046365	monosaccharide catabolic process	0.0126419	3	30
Biological Process	GO:0009888	tissue development	0.0126906	32	1312
Biological Process	GO:0010720	positive regulation of cell development	0.0131774	8	191
Biological Process	GO:0006606	protein import into nucleus	0.0132305	7	154
Biological Process	GO:0017038	protein import	0.0132305	7	154
Biological Process	GO:0044744	protein targeting to nucleus	0.0132305	7	154
Biological Process	GO:1902593	single-organism nuclear import	0.0132305	7	154
Biological Process	GO:0002070	epithelial cell maturation	0.0132904	2	11
Biological Process	GO:0014823	response to activity	0.0132904	2	11
Biological Process	GO:0017145	stem cell division	0.0132904	2	11
Biological Process	GO:1901661	quinone metabolic process	0.0132904	2	11
Biological Process	GO:0051170	nuclear import	0.0136712	7	155
Biological Process	GO:0044242	cellular lipid catabolic process	0.0139493	4	57
Biological Process	GO:0034504	protein localization to nucleus	0.0141224	7	156
Biological Process	GO:0009755	hormone-mediated signaling pathway	0.0150566	7	158
Biological Process	GO:0002762	negative regulation of myeloid leukocyte differentiation	0.0150818	3	32
Biological Process	GO:0031929	TOR signaling	0.0150818	3	32
Biological Process	GO:0008219	cell death	0.0154337	32	1331
Biological Process	GO:0048534	hematopoietic or lymphoid organ development	0.0156196	17	587
Biological Process	GO:0035924	cellular response to vascular endothelial growth factor stimulus	0.0157785	2	12
Biological Process	GO:0036230	granulocyte activation	0.0157785	2	12
Biological Process	GO:0038084	vascular endothelial growth factor signaling pathway	0.0157785	2	12
Biological Process	GO:0051181	cofactor transport	0.0157785	2	12
Biological Process	GO:0003007	heart morphogenesis	0.0158755	9	237
Biological Process	GO:0006013	mannose metabolic process	0.0163661	1	1
Biological Process	GO:0016108	tetraterpenoid metabolic process	0.0163661	1	1
Biological Process	GO:0030824	negative regulation of cGMP metabolic process	0.0163661	1	1
Biological Process	GO:0030827	negative regulation of cGMP biosynthetic process	0.0163661	1	1
Biological Process	GO:0032025	response to cobalt ion	0.0163661	1	1
Biological Process	GO:0034465	response to carbon monoxide	0.0163661	1	1
Biological Process	GO:0044333	Wnt signaling pathway involved in digestive tract morphogenesis	0.0163661	1	1
Biological Process	GO:0048892	lateral line nerve development	0.0163661	1	1
Biological Process	GO:0048895	lateral line nerve glial cell differentiation	0.0163661	1	1
Biological Process	GO:0048897	myelination of lateral line nerve axons	0.0163661	1	1
Biological Process	GO:0048937	lateral line nerve glial cell development	0.0163661	1	1
Biological Process	GO:0048938	lateral line nerve glial cell morphogenesis involved in differentiation	0.0163661	1	1
Biological Process	GO:0090083	regulation of inclusion body assembly	0.0163661	1	1
Biological Process	GO:0090261	positive regulation of inclusion body assembly	0.0163661	1	1
Biological Process	GO:1901889	negative regulation of cell junction assembly	0.0163661	1	1
Biological Process	GO:0070997	neuron death	0.0163945	3	33
Biological Process	GO:0010647	positive regulation of cell communication	0.0164599	15	498
Biological Process	GO:0015718	monocarboxylic acid transport	0.0165858	4	60
Biological Process	GO:0014070	response to organic cyclic compound	0.0173028	18	641
Biological Process	GO:0000910	cytokinesis	0.0175292	4	61
Biological Process	GO:0019217	regulation of fatty acid metabolic process	0.0177692	3	34
Biological Process	GO:0032330	regulation of chondrocyte differentiation	0.0177692	3	34
Biological Process	GO:0032652	regulation of interleukin-1 production	0.0177692	3	34
Biological Process	GO:0032881	regulation of polysaccharide metabolic process	0.0177692	3	34
Biological Process	GO:0061035	regulation of cartilage development	0.0177692	3	34
Biological Process	GO:0031326	regulation of cellular biosynthetic process	0.0179697	43	1934
Biological Process	GO:1901700	response to oxygen-containing compound	0.0183533	19	693
Biological Process	GO:0006541	glutamine metabolic process	0.0184489	2	13
Biological Process	GO:0006570	tyrosine metabolic process	0.0184489	2	13
Biological Process	GO:0018198	peptidyl-cysteine modification	0.0184489	2	13
Biological Process	GO:0030540	female genitalia development	0.0184489	2	13
Biological Process	GO:0070228	regulation of lymphocyte apoptotic process	0.0184489	2	13
Biological Process	GO:2000106	regulation of leukocyte apoptotic process	0.0184489	2	13
Biological Process	GO:0043648	dicarboxylic acid metabolic process	0.0185055	4	62
Biological Process	GO:0061061	muscle structure development	0.0186459	14	460
Molecular Function	GO:0004879	RNA polymerase II transcription factor activity, ligand-activated sequence-specific DNA binding	0.0010809	4	29
Molecular Function	GO:0098531	transcription factor activity, direct ligand regulated sequence-specific DNA binding	0.0010809	4	29
Biological Process	GO:0016265	death	0.0191935	32	1353
Biological Process	GO:0003208	cardiac ventricle morphogenesis	0.0192064	3	35
Biological Process	GO:0048513	animal organ development	0.0197525	45	2055
Biological Process	GO:0002520	immune system development	0.0198002	17	603
Biological Process	GO:0034248	regulation of cellular amide metabolic process	0.0198105	7	167
Biological Process	GO:0051186	cofactor metabolic process	0.0198959	8	206
Biological Process	GO:0044710	single-organism metabolic process	0.0205607	63	3074
Biological Process	GO:0045944	positive regulation of transcription from RNA polymerase II promoter	0.020706	3	36
Biological Process	GO:0048523	negative regulation of cellular process	0.0207193	38	1680
Biological Process	GO:0006520	cellular amino acid metabolic process	0.0214882	8	209
Biological Process	GO:0023056	positive regulation of signaling	0.0219906	14	470
Cellular Component	GO:0031256	leading edge membrane	0.00297069	4	38
Cellular Component	GO:0032589	neuron projection membrane	0.00297069	4	38
Cellular Component	GO:0044421	extracellular region part	0.00743231	21	748
Cellular Component	GO:0014069	postsynaptic density	0.00800284	4	50
Cellular Component	GO:0060076	excitatory synapse	0.00800284	4	50
Cellular Component	GO:0099572	postsynaptic specialization	0.00800284	4	50
Cellular Component	GO:0005576	extracellular region	0.00921959	22	812
Cellular Component	GO:0098794	postsynapse	0.00981025	4	53
Biological Process	GO:0032612	interleukin-1 production	0.0238932	3	38
Biological Process	GO:0042133	neurotransmitter metabolic process	0.0243103	2	15
Biological Process	GO:0042552	myelination	0.0243103	2	15
Biological Process	GO:0006979	response to oxidative stress	0.0249406	8	215
Biological Process	GO:0006073	cellular glucan metabolic process	0.0250687	4	68
Biological Process	GO:0010212	response to ionizing radiation	0.0250687	4	68
Biological Process	GO:0016042	lipid catabolic process	0.0250687	4	68
Biological Process	GO:0044042	glucan metabolic process	0.0250687	4	68
Biological Process	GO:0009314	response to radiation	0.0252735	11	343
Biological Process	GO:0033273	response to vitamin	0.0255807	3	39
Biological Process	GO:1902106	negative regulation of leukocyte differentiation	0.0255807	3	39
Biological Process	GO:0010556	regulation of macromolecule biosynthetic process	0.0265482	40	1818
Biological Process	GO:0051056	regulation of small GTPase mediated signal transduction	0.0268167	5	103
Biological Process	GO:0015908	fatty acid transport	0.0273307	3	40
Biological Process	GO:0019229	regulation of vasoconstriction	0.0273307	3	40
Biological Process	GO:0043534	blood vessel endothelial cell migration	0.0273307	3	40
Biological Process	GO:0006352	DNA-templated transcription, initiation	0.0283993	7	180
Biological Process	GO:0009967	positive regulation of signal transduction	0.0284271	13	440
Biological Process	GO:1901615	organic hydroxy compound metabolic process	0.0293459	10	307
Biological Process	GO:0006006	glucose metabolic process	0.0298705	5	106
Biological Process	GO:0045604	regulation of epidermal cell differentiation	0.0308242	2	17
Biological Process	GO:0002062	chondrocyte differentiation	0.0310177	3	42
Biological Process	GO:0009132	nucleoside diphosphate metabolic process	0.0310177	3	42
Biological Process	GO:0031333	negative regulation of protein complex assembly	0.0310177	3	42
Biological Process	GO:0042310	vasoconstriction	0.0310177	3	42
Biological Process	GO:0043467	regulation of generation of precursor metabolites and energy	0.0310177	3	42
Biological Process	GO:0045638	negative regulation of myeloid cell differentiation	0.0310177	3	42
Biological Process	GO:0035295	tube development	0.0313805	14	493
Biological Process	GO:0008361	regulation of cell size	0.0314862	4	73
Biological Process	GO:0001782	B cell homeostasis	0.032466	1	2
Biological Process	GO:0002347	response to tumor cell	0.032466	1	2
Biological Process	GO:0006447	regulation of translational initiation by iron	0.032466	1	2
Biological Process	GO:0010383	cell wall polysaccharide metabolic process	0.032466	1	2
Biological Process	GO:0015791	polyol transport	0.032466	1	2
Biological Process	GO:0033033	negative regulation of myeloid cell apoptotic process	0.032466	1	2
Biological Process	GO:0035879	plasma membrane lactate transport	0.032466	1	2
Biological Process	GO:0043457	regulation of cellular respiration	0.032466	1	2
Biological Process	GO:0044036	cell wall macromolecule metabolic process	0.032466	1	2
Biological Process	GO:0070233	negative regulation of T cell apoptotic process	0.032466	1	2
Biological Process	GO:0071554	cell wall organization or biogenesis	0.032466	1	2
Biological Process	GO:0030522	intracellular receptor signaling pathway	0.0326702	6	146
Biological Process	GO:0031331	positive regulation of cellular catabolic process	0.0328751	4	74
Biological Process	GO:0044264	cellular polysaccharide metabolic process	0.0328751	4	74
Biological Process	GO:0051260	protein homooligomerization	0.0328751	4	74
Biological Process	GO:0048519	negative regulation of biological process	0.0329791	43	2011
Biological Process	GO:0034249	negative regulation of cellular amide metabolic process	0.0343107	2	18
Biological Process	GO:0051252	regulation of RNA metabolic process	0.0353829	36	1636
Biological Process	GO:2000112	regulation of cellular macromolecule biosynthetic process	0.0362066	38	1748
Biological Process	GO:0080090	regulation of primary metabolic process	0.0363128	57	2815
Biological Process	GO:0072594	establishment of protein localization to organelle	0.0365171	7	190
Biological Process	GO:0042180	cellular ketone metabolic process	0.0366151	5	112
Cellular Component	GO:0005759	mitochondrial matrix	0.0149036	2	12
Cellular Component	GO:0031231	intrinsic component of peroxisomal membrane	0.0174315	2	13
Cellular Component	GO:0005778	peroxisomal membrane	0.020127	2	14
Cellular Component	GO:0031903	microbody membrane	0.020127	2	14
Cellular Component	GO:0019898	extrinsic component of membrane	0.020622	4	66
Cellular Component	GO:0044449	contractile fiber part	0.0214779	7	175
Biological Process	GO:0043255	regulation of carbohydrate biosynthetic process	0.0370121	3	45
Biological Process	GO:0019216	regulation of lipid metabolic process	0.0375802	6	151
Molecular Function	GO:0001071	nucleic acid binding transcription factor activity	0.00244273	20	632
Biological Process	GO:0045682	regulation of epidermis development	0.0379425	2	19
Biological Process	GO:0035556	intracellular signal transduction	0.0385354	29	1270
Biological Process	GO:0006351	transcription, DNA-templated	0.0396361	37	1705
Biological Process	GO:0097659	nucleic acid-templated transcription	0.0396361	37	1705
Biological Process	GO:0043627	response to estrogen	0.0407414	6	154
Biological Process	GO:0051216	cartilage development	0.0413139	3	47
Biological Process	GO:0070227	lymphocyte apoptotic process	0.0417139	2	20
Biological Process	GO:0007389	pattern specification process	0.0422641	14	514
Biological Process	GO:0051171	regulation of nitrogen compound metabolic process	0.0432887	42	1993
Biological Process	GO:1903311	regulation of mRNA metabolic process	0.0435553	3	48
Biological Process	GO:0010941	regulation of cell death	0.0438859	23	969
Biological Process	GO:0030098	lymphocyte differentiation	0.0440665	6	157
Biological Process	GO:0042981	regulation of apoptotic process	0.0446463	22	919
Biological Process	GO:0044763	single-organism cellular process	0.0455145	133	7523
Biological Process	GO:0001505	regulation of neurotransmitter levels	0.0455824	5	119
Biological Process	GO:0030858	positive regulation of epithelial cell differentiation	0.0456196	2	21
Biological Process	GO:0003231	cardiac ventricle development	0.0458564	3	49
Biological Process	GO:0014066	regulation of phosphatidylinositol 3-kinase signaling	0.0458564	3	49
Biological Process	GO:0006417	regulation of translation	0.0463752	6	159
Biological Process	GO:0051301	cell division	0.0463752	6	159
Biological Process	GO:0000904	cell morphogenesis involved in differentiation	0.0464269	14	521
Biological Process	GO:0043542	endothelial cell migration	0.0469614	5	120
Biological Process	GO:0018958	phenol-containing compound metabolic process	0.0469739	4	83
Biological Process	GO:0042592	homeostatic process	0.0474243	23	977
Biological Process	GO:0043067	regulation of programmed cell death	0.047857	22	926
Biological Process	GO:0001937	negative regulation of endothelial cell proliferation	0.0483039	1	3
Biological Process	GO:0006530	asparagine catabolic process	0.0483039	1	3
Biological Process	GO:0015727	lactate transport	0.0483039	1	3
Biological Process	GO:0015868	purine ribonucleotide transport	0.0483039	1	3
Biological Process	GO:0015880	coenzyme A transport	0.0483039	1	3
Biological Process	GO:0016119	carotene metabolic process	0.0483039	1	3
Biological Process	GO:0019336	phenol-containing compound catabolic process	0.0483039	1	3
Biological Process	GO:0022611	dormancy process	0.0483039	1	3
Biological Process	GO:0030806	negative regulation of cyclic nucleotide catabolic process	0.0483039	1	3
Biological Process	GO:0030812	negative regulation of nucleotide catabolic process	0.0483039	1	3
Biological Process	GO:0033594	response to hydroxyisoflavone	0.0483039	1	3
Biological Process	GO:0035873	lactate transmembrane transport	0.0483039	1	3
Biological Process	GO:0042214	terpene metabolic process	0.0483039	1	3
Biological Process	GO:0051182	coenzyme transport	0.0483039	1	3
Biological Process	GO:0051503	adenine nucleotide transport	0.0483039	1	3
Biological Process	GO:0070232	regulation of T cell apoptotic process	0.0483039	1	3
Biological Process	GO:1901533	negative regulation of hematopoietic progenitor cell differentiation	0.0483039	1	3
Biological Process	GO:0042246	tissue regeneration	0.0487184	4	84
Biological Process	GO:0031323	regulation of cellular metabolic process	0.0493354	60	3038
Biological Process	GO:0071887	leukocyte apoptotic process	0.049654	2	22
Biological Process	GO:0048468	cell development	0.0497022	33	1516
Biological Process	GO:0060548	negative regulation of cell death	0.0513967	9	293
Biological Process	GO:0042127	regulation of cell proliferation	0.051528	19	779
Biological Process	GO:1901362	organic cyclic compound biosynthetic process	0.0517591	44	2131
Biological Process	GO:0009617	response to bacterium	0.0519773	8	249
Biological Process	GO:0009144	purine nucleoside triphosphate metabolic process	0.0531124	3	52
Biological Process	GO:0009205	purine ribonucleoside triphosphate metabolic process	0.0531124	3	52
Biological Process	GO:0016051	carbohydrate biosynthetic process	0.0531124	3	52
Biological Process	GO:0046034	ATP metabolic process	0.0531124	3	52
Biological Process	GO:0006950	response to stress	0.0532207	43	2079
Biological Process	GO:0044699	single-organism process	0.0534436	148	8560
Biological Process	GO:0030835	negative regulation of actin filament depolymerization	0.0538121	2	23
Biological Process	GO:0043242	negative regulation of protein complex disassembly	0.0538121	2	23
Biological Process	GO:1901880	negative regulation of protein depolymerization	0.0538121	2	23
Biological Process	GO:0009123	nucleoside monophosphate metabolic process	0.0541642	4	87
Biological Process	GO:0000902	cell morphogenesis	0.054262	22	939
Biological Process	GO:0003006	developmental process involved in reproduction	0.0545072	11	389
Biological Process	GO:0006913	nucleocytoplasmic transport	0.0550213	8	252
Biological Process	GO:0042110	T cell activation	0.0550416	6	166
Biological Process	GO:0070489	T cell aggregation	0.0550416	6	166
Biological Process	GO:0071593	lymphocyte aggregation	0.0550416	6	166
Biological Process	GO:0010646	regulation of cell communication	0.0552765	37	1750
Biological Process	GO:0048565	digestive tract development	0.0556467	3	53
Biological Process	GO:0055123	digestive system development	0.0556467	3	53
Biological Process	GO:0009607	response to biotic stimulus	0.0556633	12	438
Biological Process	GO:0048870	cell motility	0.0561441	23	995
Biological Process	GO:0051674	localization of cell	0.0561441	23	995
Biological Process	GO:0044702	single organism reproductive process	0.0573764	15	587
Biological Process	GO:2001141	regulation of RNA biosynthetic process	0.0574805	34	1590
Biological Process	GO:0048878	chemical homeostasis	0.0577733	17	688
Biological Process	GO:0032774	RNA biosynthetic process	0.0578678	38	1812
Biological Process	GO:0051169	nuclear transport	0.0581775	8	255
Biological Process	GO:0019222	regulation of metabolic process	0.0585215	72	3773
Biological Process	GO:0033500	carbohydrate homeostasis	0.0588819	5	128
Biological Process	GO:0060429	epithelium development	0.0596886	17	691
Biological Process	GO:0046578	regulation of Ras protein signal transduction	0.0599269	4	90
Biological Process	GO:0090066	regulation of anatomical structure size	0.0599571	9	302
Biological Process	GO:0070486	leukocyte aggregation	0.0604064	6	170
Biological Process	GO:0019439	aromatic compound catabolic process	0.0606221	7	213
Biological Process	GO:0045807	positive regulation of endocytosis	0.0608854	3	55
Biological Process	GO:0051241	negative regulation of multicellular organismal process	0.0615141	10	350
Biological Process	GO:0009072	aromatic amino acid family metabolic process	0.0624789	2	25
Biological Process	GO:0032651	regulation of interleukin-1 beta production	0.0624789	2	25
Biological Process	GO:0014065	phosphatidylinositol 3-kinase signaling	0.0635883	3	56
Biological Process	GO:0034654	nucleobase-containing compound biosynthetic process	0.0636084	42	2050
Biological Process	GO:0006355	regulation of transcription, DNA-templated	0.0636381	33	1549
Biological Process	GO:1903506	regulation of nucleic acid-templated transcription	0.0636381	33	1549
Biological Process	GO:0010608	posttranscriptional regulation of gene expression	0.0636893	8	260
Biological Process	GO:0002016	regulation of blood volume by renin-angiotensin	0.063884	1	4
Biological Process	GO:0008078	mesodermal cell migration	0.063884	1	4
Biological Process	GO:0009750	response to fructose	0.063884	1	4
Biological Process	GO:0042053	regulation of dopamine metabolic process	0.063884	1	4
Biological Process	GO:0042078	germ-line stem cell division	0.063884	1	4
Biological Process	GO:0043277	apoptotic cell clearance	0.063884	1	4
Biological Process	GO:0043416	regulation of skeletal muscle tissue regeneration	0.063884	1	4
Biological Process	GO:0044409	entry into host	0.063884	1	4
Biological Process	GO:0050709	negative regulation of protein secretion	0.063884	1	4
Biological Process	GO:0051828	entry into other organism involved in symbiotic interaction	0.063884	1	4
Biological Process	GO:0052126	movement in host environment	0.063884	1	4
Biological Process	GO:0052192	movement in environment of other organism involved in symbiotic interaction	0.063884	1	4
Biological Process	GO:0070922	small RNA loading onto RISC	0.063884	1	4
Biological Process	GO:0071000	response to magnetism	0.063884	1	4
Biological Process	GO:0098722	asymmetric stem cell division	0.063884	1	4
Biological Process	GO:0098728	germline stem cell asymmetric division	0.063884	1	4
Biological Process	GO:1901888	regulation of cell junction assembly	0.063884	1	4
Biological Process	GO:0009913	epidermal cell differentiation	0.063943	4	92
Biological Process	GO:0070887	cellular response to chemical stimulus	0.0662274	21	908
Biological Process	GO:0065008	regulation of biological quality	0.0662338	41	2000
Biological Process	GO:0002274	myeloid leukocyte activation	0.066346	3	57
Biological Process	GO:0019751	polyol metabolic process	0.066346	3	57
Biological Process	GO:0006629	lipid metabolic process	0.0664152	20	856
Biological Process	GO:0048583	regulation of response to stimulus	0.0666614	41	2001
Biological Process	GO:0000038	very long-chain fatty acid metabolic process	0.066978	2	26
Biological Process	GO:0032611	interleukin-1 beta production	0.066978	2	26
Biological Process	GO:1900542	regulation of purine nucleotide metabolic process	0.0680973	4	94
Biological Process	GO:0043066	negative regulation of apoptotic process	0.0683266	8	264
Biological Process	GO:1901361	organic cyclic compound catabolic process	0.0695298	7	220
Biological Process	GO:0010563	negative regulation of phosphorus metabolic process	0.0708632	7	221
Biological Process	GO:0045936	negative regulation of phosphate metabolic process	0.0708632	7	221
Biological Process	GO:0019438	aromatic compound biosynthetic process	0.0712976	42	2068
Biological Process	GO:0006862	nucleotide transport	0.0715811	2	27
Biological Process	GO:0033002	muscle cell proliferation	0.0715811	2	27
Biological Process	GO:1902882	regulation of response to oxidative stress	0.0715811	2	27
Biological Process	GO:0071310	cellular response to organic substance	0.0716926	18	760
Biological Process	GO:0008544	epidermis development	0.0723882	4	96
Biological Process	GO:0030217	T cell differentiation	0.0723882	4	96
Biological Process	GO:0035150	regulation of tube size	0.0723882	4	96
Biological Process	GO:0050880	regulation of blood vessel size	0.0723882	4	96
Biological Process	GO:0048522	positive regulation of cellular process	0.0733203	41	2016
Biological Process	GO:0043069	negative regulation of programmed cell death	0.0744098	8	269
Biological Process	GO:0009167	purine ribonucleoside monophosphate metabolic process	0.0749407	3	60
Biological Process	GO:0032844	regulation of homeostatic process	0.074955	7	224
Biological Process	GO:0007159	leukocyte cell-cell adhesion	0.0751383	6	180
Biological Process	GO:0045321	leukocyte activation	0.0756186	10	364
Biological Process	GO:0018130	heterocycle biosynthetic process	0.075851	42	2078
Biological Process	GO:0016049	cell growth	0.076166	9	317
Biological Process	GO:0010962	regulation of glucan biosynthetic process	0.0762838	2	28
Biological Process	GO:0030800	negative regulation of cyclic nucleotide metabolic process	0.0762838	2	28
Biological Process	GO:0032885	regulation of polysaccharide biosynthetic process	0.0762838	2	28
Biological Process	GO:0044272	sulfur compound biosynthetic process	0.0762838	2	28
Biological Process	GO:0045980	negative regulation of nucleotide metabolic process	0.0762838	2	28
Biological Process	GO:0051174	regulation of phosphorus metabolic process	0.0782261	23	1033
Biological Process	GO:0030518	intracellular steroid hormone receptor signaling pathway	0.0790771	4	99
Biological Process	GO:0002830	positive regulation of type 2 immune response	0.0792107	1	5
Biological Process	GO:0002902	regulation of B cell apoptotic process	0.0792107	1	5
Biological Process	GO:0003081	regulation of systemic arterial blood pressure by renin-angiotensin	0.0792107	1	5
Biological Process	GO:0006379	mRNA cleavage	0.0792107	1	5
Biological Process	GO:0006528	asparagine metabolic process	0.0792107	1	5
Biological Process	GO:0008627	intrinsic apoptotic signaling pathway in response to osmotic stress	0.0792107	1	5
Biological Process	GO:0009065	glutamine family amino acid catabolic process	0.0792107	1	5
Biological Process	GO:0009437	carnitine metabolic process	0.0792107	1	5
Biological Process	GO:0014009	glial cell proliferation	0.0792107	1	5
Biological Process	GO:0014854	response to inactivity	0.0792107	1	5
Biological Process	GO:0014870	response to muscle inactivity	0.0792107	1	5
Biological Process	GO:0014874	response to stimulus involved in regulation of muscle adaptation	0.0792107	1	5
Biological Process	GO:0014877	response to muscle inactivity involved in regulation of muscle adaptation	0.0792107	1	5
Biological Process	GO:0031442	positive regulation of mRNA 3'-end processing	0.0792107	1	5
Biological Process	GO:0031954	positive regulation of protein autophosphorylation	0.0792107	1	5
Biological Process	GO:0033028	myeloid cell apoptotic process	0.0792107	1	5
Biological Process	GO:0033032	regulation of myeloid cell apoptotic process	0.0792107	1	5
Biological Process	GO:0034250	positive regulation of cellular amide metabolic process	0.0792107	1	5
Biological Process	GO:0038189	neuropilin signaling pathway	0.0792107	1	5
Biological Process	GO:0038190	VEGF-activated neuropilin signaling pathway	0.0792107	1	5
Biological Process	GO:0040033	negative regulation of translation, ncRNA-mediated	0.0792107	1	5
Biological Process	GO:0042116	macrophage activation	0.0792107	1	5
Biological Process	GO:0045974	regulation of translation, ncRNA-mediated	0.0792107	1	5
Biological Process	GO:0047484	regulation of response to osmotic stress	0.0792107	1	5
Biological Process	GO:0048859	formation of anatomical boundary	0.0792107	1	5
Biological Process	GO:0050685	positive regulation of mRNA processing	0.0792107	1	5
Biological Process	GO:0060644	mammary gland epithelial cell differentiation	0.0792107	1	5
Biological Process	GO:0070229	negative regulation of lymphocyte apoptotic process	0.0792107	1	5
Biological Process	GO:0070841	inclusion body assembly	0.0792107	1	5
Biological Process	GO:0071470	cellular response to osmotic stress	0.0792107	1	5
Biological Process	GO:0071623	negative regulation of granulocyte chemotaxis	0.0792107	1	5
Biological Process	GO:0080184	response to phenylpropanoid	0.0792107	1	5
Biological Process	GO:1902218	regulation of intrinsic apoptotic signaling pathway in response to osmotic stress	0.0792107	1	5
Biological Process	GO:2000107	negative regulation of leukocyte apoptotic process	0.0792107	1	5
Molecular Function	GO:0016701	oxidoreductase activity, acting on single donors with incorporation of molecular oxygen	0.00427875	3	21
Molecular Function	GO:0015245	fatty acid transporter activity	0.0050304	2	7
Biological Process	GO:0034109	homotypic cell-cell adhesion	0.0799247	6	183
Biological Process	GO:0009199	ribonucleoside triphosphate metabolic process	0.0809308	3	62
Biological Process	GO:0009250	glucan biosynthetic process	0.0810816	2	29
Biological Process	GO:0043401	steroid hormone mediated signaling pathway	0.0813733	4	100
Biological Process	GO:0051254	positive regulation of RNA metabolic process	0.0815576	6	184
Biological Process	GO:0048609	multicellular organismal reproductive process	0.0821163	9	322
Biological Process	GO:0051093	negative regulation of developmental process	0.0822382	10	370
Biological Process	GO:0019219	regulation of nucleobase-containing compound metabolic process	0.0836689	38	1868
Biological Process	GO:0009126	purine nucleoside monophosphate metabolic process	0.0840016	3	63
Biological Process	GO:0048771	tissue remodeling	0.0840016	3	63
Cellular Component	GO:0034364	high-density lipoprotein particle	0.0315144	1	2
Cellular Component	GO:0043292	contractile fiber	0.0333419	7	192
Cellular Component	GO:0005737	cytoplasm	0.0339063	72	3799
Biological Process	GO:0051707	response to other organism	0.0847496	11	421
Biological Process	GO:0030154	cell differentiation	0.0848221	49	2497
Biological Process	GO:0051172	negative regulation of nitrogen compound metabolic process	0.0850354	7	231
Biological Process	GO:0007548	sex differentiation	0.0854692	5	143
Biological Process	GO:0009648	photoperiodism	0.0859701	2	30
Biological Process	GO:0048738	cardiac muscle tissue development	0.0860637	4	102
Biological Process	GO:0002244	hematopoietic progenitor cell differentiation	0.0871218	3	64
Biological Process	GO:0032640	tumor necrosis factor production	0.0871218	3	64
Biological Process	GO:0046128	purine ribonucleoside metabolic process	0.0871218	3	64
Biological Process	GO:0071706	tumor necrosis factor superfamily cytokine production	0.0871218	3	64
Biological Process	GO:0009987	cellular process	0.0873076	155	9120
Biological Process	GO:0002521	leukocyte differentiation	0.0875342	8	279
Biological Process	GO:0044765	single-organism transport	0.0876263	42	2102
Biological Process	GO:0045596	negative regulation of cell differentiation	0.0883418	9	327
Biological Process	GO:0065009	regulation of molecular function	0.0883483	30	1430
Biological Process	GO:0023051	regulation of signaling	0.0899713	35	1711
Biological Process	GO:0009636	response to toxic substance	0.0902906	3	65
Biological Process	GO:0042278	purine nucleoside metabolic process	0.0902906	3	65
Biological Process	GO:0042698	ovulation cycle	0.0909452	2	31
Biological Process	GO:0070555	response to interleukin-1	0.0909452	2	31
Biological Process	GO:0043207	response to external biotic stimulus	0.0913919	11	427
Biological Process	GO:0003002	regionalization	0.0916054	10	378
Biological Process	GO:0009892	negative regulation of metabolic process	0.091707	18	786
Biological Process	GO:0051259	protein oligomerization	0.092209	9	330
Biological Process	GO:0044700	single organism signaling	0.092469	66	3507
Biological Process	GO:0032870	cellular response to hormone stimulus	0.0926902	7	236
Biological Process	GO:0007154	cell communication	0.0932609	67	3568
Biological Process	GO:0006612	protein targeting to membrane	0.093341	4	105
Biological Process	GO:0007265	Ras protein signal transduction	0.0934721	5	147
Biological Process	GO:1903706	regulation of hemopoiesis	0.0934721	5	147
Biological Process	GO:0034599	cellular response to oxidative stress	0.093507	3	66
Biological Process	GO:0023052	signaling	0.0938287	66	3510
Biological Process	GO:0003211	cardiac ventricle formation	0.0942878	1	6
Biological Process	GO:0006884	cell volume homeostasis	0.0942878	1	6
Biological Process	GO:0008356	asymmetric cell division	0.0942878	1	6
Biological Process	GO:0015695	organic cation transport	0.0942878	1	6
Biological Process	GO:0021559	trigeminal nerve development	0.0942878	1	6
Biological Process	GO:0031050	dsRNA fragmentation	0.0942878	1	6
Biological Process	GO:0032239	regulation of nucleobase-containing compound transport	0.0942878	1	6
Biological Process	GO:0032731	positive regulation of interleukin-1 beta production	0.0942878	1	6
Biological Process	GO:0032760	positive regulation of tumor necrosis factor production	0.0942878	1	6
Biological Process	GO:0043171	peptide catabolic process	0.0942878	1	6
Biological Process	GO:0043403	skeletal muscle tissue regeneration	0.0942878	1	6
Biological Process	GO:0043523	regulation of neuron apoptotic process	0.0942878	1	6
Biological Process	GO:0043524	negative regulation of neuron apoptotic process	0.0942878	1	6
Biological Process	GO:0043537	negative regulation of blood vessel endothelial cell migration	0.0942878	1	6
Biological Process	GO:0070918	production of small RNA involved in gene silencing by RNA	0.0942878	1	6
Biological Process	GO:0070989	oxidative demethylation	0.0942878	1	6
Biological Process	GO:0071229	cellular response to acid chemical	0.0942878	1	6
Biological Process	GO:0071359	cellular response to dsRNA	0.0942878	1	6
Biological Process	GO:1902866	regulation of retina development in camera-type eye	0.0942878	1	6
Biological Process	GO:1903557	positive regulation of tumor necrosis factor superfamily cytokine production	0.0942878	1	6
Biological Process	GO:0031324	negative regulation of cellular metabolic process	0.0952795	14	582
Biological Process	GO:0007264	small GTPase mediated signal transduction	0.0952877	6	192
Biological Process	GO:0006811	ion transport	0.0954227	21	950
Biological Process	GO:0009991	response to extracellular stimulus	0.0958575	7	238
Biological Process	GO:1902531	regulation of intracellular signal transduction	0.0959351	18	791
Biological Process	GO:0071495	cellular response to endogenous stimulus	0.0959926	11	431
Biological Process	GO:0030834	regulation of actin filament depolymerization	0.0960028	2	32
Biological Process	GO:0051701	interaction with host	0.0960028	2	32
Biological Process	GO:0030856	regulation of epithelial cell differentiation	0.0967704	3	67
Biological Process	GO:0051239	regulation of multicellular organismal process	0.0971939	30	1444
Biological Process	GO:0000003	reproduction	0.0976609	18	793
Biological Process	GO:0051179	localization	0.0977014	70	3756
Biological Process	GO:0008406	gonad development	0.0983502	4	107
Biological Process	GO:0035051	cardiocyte differentiation	0.0983502	4	107
Cellular Component	GO:0044444	cytoplasmic part	0.0365813	70	3690
Biological Process	GO:0006464	cellular protein modification process	0.0987882	46	2352
Molecular Function	GO:0043425	bHLH transcription factor binding	0.00663729	2	8
Molecular Function	GO:0051213	dioxygenase activity	0.00928712	4	52
Molecular Function	GO:0005160	transforming growth factor beta receptor binding	0.0104463	2	10
Molecular Function	GO:0051427	hormone receptor binding	0.010848	5	84
Molecular Function	GO:0016811	hydrolase activity, acting on carbon-nitrogen (but not peptide) bonds, in linear amides	0.0143356	4	59
Molecular Function	GO:0016706	oxidoreductase activity, acting on paired donors, with incorporation or reduction of molecular oxygen, 2-oxoglutarate as one donor, and incorporation of one atom each of oxygen into both donors	0.0152738	3	33
Molecular Function	GO:0031406	carboxylic acid binding	0.0156255	5	92
Molecular Function	GO:0043177	organic acid binding	0.0156255	5	92
Molecular Function	GO:0000026	alpha-1,2-mannosyltransferase activity	0.0159413	1	1
Molecular Function	GO:0070547	L-tyrosine aminotransferase activity	0.0159413	1	1
Biological Process	GO:0046496	nicotinamide nucleotide metabolic process	0.10008	3	68
Biological Process	GO:0001775	cell activation	0.100634	13	536
Biological Process	GO:0048232	male gamete generation	0.100739	6	195
Biological Process	GO:0030042	actin filament depolymerization	0.101139	2	33
Biological Process	GO:0035282	segmentation	0.101139	2	33
Biological Process	GO:0048925	lateral line system development	0.101139	2	33
Biological Process	GO:0072091	regulation of stem cell proliferation	0.101139	2	33
Biological Process	GO:1901654	response to ketone	0.101139	2	33
Biological Process	GO:1901879	regulation of protein depolymerization	0.101139	2	33
Biological Process	GO:0032504	multicellular organism reproduction	0.101616	9	337
Biological Process	GO:0097190	apoptotic signaling pathway	0.102371	7	242
Biological Process	GO:0006631	fatty acid metabolic process	0.102592	6	196
Biological Process	GO:0009605	response to external stimulus	0.103138	28	1342
Biological Process	GO:0019362	pyridine nucleotide metabolic process	0.103434	3	69
Biological Process	GO:0008284	positive regulation of cell proliferation	0.104036	7	243
Biological Process	GO:1901564	organonitrogen compound metabolic process	0.105528	26	1235
Biological Process	GO:0010468	regulation of gene expression	0.105671	43	2192
Biological Process	GO:0006140	regulation of nucleotide metabolic process	0.106171	5	153
Biological Process	GO:0046632	alpha-beta T cell differentiation	0.106349	2	34
Biological Process	GO:0048880	sensory system development	0.106349	2	34
Biological Process	GO:0055081	anion homeostasis	0.106349	2	34
Biological Process	GO:0008202	steroid metabolic process	0.106352	6	198
Biological Process	GO:0042060	wound healing	0.106352	6	198
Biological Process	GO:0036211	protein modification process	0.107108	46	2367
Biological Process	GO:0034655	nucleobase-containing compound catabolic process	0.108258	6	199
Biological Process	GO:0044237	cellular metabolic process	0.108287	108	6095
Biological Process	GO:0071407	cellular response to organic cyclic compound	0.108366	5	154
Biological Process	GO:0009966	regulation of signal transduction	0.108824	31	1517
Biological Process	GO:0001783	B cell apoptotic process	0.10912	1	7
Biological Process	GO:0006972	hyperosmotic response	0.10912	1	7
Biological Process	GO:0007638	mechanosensory behavior	0.10912	1	7
Biological Process	GO:0009068	aspartate family amino acid catabolic process	0.10912	1	7
Biological Process	GO:0014062	regulation of serotonin secretion	0.10912	1	7
Biological Process	GO:0015865	purine nucleotide transport	0.10912	1	7
Biological Process	GO:0021932	hindbrain radial glia guided cell migration	0.10912	1	7
Biological Process	GO:0035441	cell migration involved in vasculogenesis	0.10912	1	7
Biological Process	GO:0036003	positive regulation of transcription from RNA polymerase II promoter in response to stress	0.10912	1	7
Biological Process	GO:0038089	positive regulation of cell migration by vascular endothelial growth factor signaling pathway	0.10912	1	7
Biological Process	GO:0043217	myelin maintenance	0.10912	1	7
Biological Process	GO:0045606	positive regulation of epidermal cell differentiation	0.10912	1	7
Biological Process	GO:0046638	positive regulation of alpha-beta T cell differentiation	0.10912	1	7
Biological Process	GO:0051402	neuron apoptotic process	0.10912	1	7
Biological Process	GO:0061013	regulation of mRNA catabolic process	0.10912	1	7
Biological Process	GO:0061014	positive regulation of mRNA catabolic process	0.10912	1	7
Biological Process	GO:0070231	T cell apoptotic process	0.10912	1	7
Biological Process	GO:0071214	cellular response to abiotic stimulus	0.10912	1	7
Biological Process	GO:1901215	negative regulation of neuron death	0.10912	1	7
Biological Process	GO:0030855	epithelial cell differentiation	0.109484	10	392
Biological Process	GO:0051240	positive regulation of multicellular organismal process	0.109484	10	392
Biological Process	GO:0009161	ribonucleoside monophosphate metabolic process	0.110275	3	71
Biological Process	GO:0072524	pyridine-containing compound metabolic process	0.110275	3	71
Biological Process	GO:0040011	locomotion	0.11081	26	1242
Biological Process	GO:0040007	growth	0.111292	16	702
Biological Process	GO:0045137	development of primary sexual characteristics	0.111407	4	112
Biological Process	GO:0000271	polysaccharide biosynthetic process	0.111631	2	35
Biological Process	GO:0033692	cellular polysaccharide biosynthetic process	0.111631	2	35
Biological Process	GO:0034637	cellular carbohydrate biosynthetic process	0.111631	2	35
Biological Process	GO:0048806	genitalia development	0.111631	2	35
Biological Process	GO:0010631	epithelial cell migration	0.112124	6	201
Biological Process	GO:0090130	tissue migration	0.112124	6	201
Biological Process	GO:0090132	epithelium migration	0.112124	6	201
Biological Process	GO:0009887	organ morphogenesis	0.112305	16	703
Biological Process	GO:0002761	regulation of myeloid leukocyte differentiation	0.113759	3	72
Biological Process	GO:0009880	embryonic pattern specification	0.113759	3	72
Biological Process	GO:0017015	regulation of transforming growth factor beta receptor signaling pathway	0.113759	3	72
Biological Process	GO:1903844	regulation of cellular response to transforming growth factor beta stimulus	0.113759	3	72
Biological Process	GO:0009653	anatomical structure morphogenesis	0.116158	42	2152
Biological Process	GO:0015748	organophosphate ester transport	0.116979	2	36
Biological Process	GO:0043618	regulation of transcription from RNA polymerase II promoter in response to stress	0.116979	2	36
Biological Process	GO:0043620	regulation of DNA-templated transcription in response to stress	0.116979	2	36
Biological Process	GO:0007179	transforming growth factor beta receptor signaling pathway	0.117285	3	73
Biological Process	GO:0048015	phosphatidylinositol-mediated signaling	0.117285	3	73
Biological Process	GO:0050796	regulation of insulin secretion	0.117285	3	73
Biological Process	GO:0071559	response to transforming growth factor beta	0.117285	3	73
Biological Process	GO:0071560	cellular response to transforming growth factor beta stimulus	0.117285	3	73
Biological Process	GO:0001763	morphogenesis of a branching structure	0.119594	4	115
Biological Process	GO:0032680	regulation of tumor necrosis factor production	0.122391	2	37
Biological Process	GO:0051261	protein depolymerization	0.122391	2	37
Biological Process	GO:1903555	regulation of tumor necrosis factor superfamily cytokine production	0.122391	2	37
Biological Process	GO:0044092	negative regulation of molecular function	0.122519	8	302
Biological Process	GO:0000101	sulfur amino acid transport	0.12371	1	8
Biological Process	GO:0002069	columnar/cuboidal epithelial cell maturation	0.12371	1	8
Biological Process	GO:0007183	SMAD protein complex assembly	0.12371	1	8
Biological Process	GO:0010990	regulation of SMAD protein complex assembly	0.12371	1	8
Biological Process	GO:0016486	peptide hormone processing	0.12371	1	8
Biological Process	GO:0018023	peptidyl-lysine trimethylation	0.12371	1	8
Biological Process	GO:0018149	peptide cross-linking	0.12371	1	8
Biological Process	GO:0021511	spinal cord patterning	0.12371	1	8
Biological Process	GO:0021513	spinal cord dorsal/ventral patterning	0.12371	1	8
Biological Process	GO:0031952	regulation of protein autophosphorylation	0.12371	1	8
Biological Process	GO:0032732	positive regulation of interleukin-1 production	0.12371	1	8
Biological Process	GO:0033233	regulation of protein sumoylation	0.12371	1	8
Biological Process	GO:0036010	protein localization to endosome	0.12371	1	8
Biological Process	GO:0051004	regulation of lipoprotein lipase activity	0.12371	1	8
Biological Process	GO:0072575	epithelial cell proliferation involved in liver morphogenesis	0.12371	1	8
Biological Process	GO:0072576	liver morphogenesis	0.12371	1	8
Biological Process	GO:1903531	negative regulation of secretion by cell	0.12371	1	8
Biological Process	GO:1901576	organic substance biosynthetic process	0.123835	58	3096
Biological Process	GO:0048646	anatomical structure formation involved in morphogenesis	0.123909	18	821
Biological Process	GO:0016477	cell migration	0.124021	19	875
Biological Process	GO:0051098	regulation of binding	0.124139	6	207
Biological Process	GO:0006413	translational initiation	0.124458	3	75
Biological Process	GO:0051147	regulation of muscle cell differentiation	0.124458	3	75
Biological Process	GO:0007399	nervous system development	0.12488	28	1371
Biological Process	GO:0080135	regulation of cellular response to stress	0.125156	7	255
Biological Process	GO:0003018	vascular process in circulatory system	0.125194	4	117
Biological Process	GO:0048608	reproductive structure development	0.126717	5	162
Biological Process	GO:0061458	reproductive system development	0.126717	5	162
Biological Process	GO:0043244	regulation of protein complex disassembly	0.127864	2	38
Biological Process	GO:1902105	regulation of leukocyte differentiation	0.128035	4	118
Biological Process	GO:0007631	feeding behavior	0.128103	3	76
Biological Process	GO:0009141	nucleoside triphosphate metabolic process	0.128103	3	76
Biological Process	GO:0046649	lymphocyte activation	0.129268	8	306
Biological Process	GO:0071705	nitrogen compound transport	0.130709	10	407
Biological Process	GO:0044271	cellular nitrogen compound biosynthetic process	0.131497	44	2291
Biological Process	GO:0030073	insulin secretion	0.131786	3	77
Biological Process	GO:0080134	regulation of response to stress	0.132883	14	616
Biological Process	GO:0007632	visual behavior	0.133392	2	39
Biological Process	GO:0048844	artery morphogenesis	0.133392	2	39
Biological Process	GO:0071383	cellular response to steroid hormone stimulus	0.133797	4	120
Biological Process	GO:0009790	embryo development	0.134584	20	940
Biological Process	GO:0046700	heterocycle catabolic process	0.134616	6	212
Biological Process	GO:0044255	cellular lipid metabolic process	0.135328	14	618
Biological Process	GO:0060415	muscle tissue morphogenesis	0.135506	3	78
Biological Process	GO:0097164	ammonium ion metabolic process	0.135506	3	78
Biological Process	GO:0048638	regulation of developmental growth	0.136718	4	121
Biological Process	GO:0001820	serotonin secretion	0.138063	1	9
Biological Process	GO:0002053	positive regulation of mesenchymal cell proliferation	0.138063	1	9
Biological Process	GO:0006020	inositol metabolic process	0.138063	1	9
Biological Process	GO:0006837	serotonin transport	0.138063	1	9
Biological Process	GO:0007530	sex determination	0.138063	1	9
Biological Process	GO:0009214	cyclic nucleotide catabolic process	0.138063	1	9
Biological Process	GO:0010692	regulation of alkaline phosphatase activity	0.138063	1	9
Biological Process	GO:0016925	protein sumoylation	0.138063	1	9
Biological Process	GO:0020027	hemoglobin metabolic process	0.138063	1	9
Biological Process	GO:0030805	regulation of cyclic nucleotide catabolic process	0.138063	1	9
Biological Process	GO:0035909	aorta morphogenesis	0.138063	1	9
Biological Process	GO:0046635	positive regulation of alpha-beta T cell activation	0.138063	1	9
Biological Process	GO:0051342	regulation of cyclic-nucleotide phosphodiesterase activity	0.138063	1	9
Biological Process	GO:0061154	endothelial tube morphogenesis	0.138063	1	9
Biological Process	GO:0071634	regulation of transforming growth factor beta production	0.138063	1	9
Biological Process	GO:1901214	regulation of neuron death	0.138063	1	9
Biological Process	GO:1901616	organic hydroxy compound catabolic process	0.138063	1	9
Biological Process	GO:2000648	positive regulation of stem cell proliferation	0.138063	1	9
Biological Process	GO:0051480	regulation of cytosolic calcium ion concentration	0.138867	5	167
Biological Process	GO:0032535	regulation of cellular component size	0.138922	6	214
Biological Process	GO:0044270	cellular nitrogen compound catabolic process	0.138922	6	214
Biological Process	GO:0009063	cellular amino acid catabolic process	0.138975	2	40
Biological Process	GO:0009119	ribonucleoside metabolic process	0.139262	3	79
Biological Process	GO:0030510	regulation of BMP signaling pathway	0.139262	3	79
Biological Process	GO:0035239	tube morphogenesis	0.139748	8	312
Biological Process	GO:0048518	positive regulation of biological process	0.142863	47	2482
Biological Process	GO:1902578	single-organism localization	0.14301	42	2192
Biological Process	GO:0006865	amino acid transport	0.143054	3	80
Biological Process	GO:0010817	regulation of hormone levels	0.143867	5	169
Biological Process	GO:0022414	reproductive process	0.14418	17	786
Biological Process	GO:0001678	cellular glucose homeostasis	0.144607	2	41
Biological Process	GO:0003073	regulation of systemic arterial blood pressure	0.144607	2	41
Biological Process	GO:0006970	response to osmotic stress	0.144607	2	41
Biological Process	GO:0007266	Rho protein signal transduction	0.144607	2	41
Biological Process	GO:0035023	regulation of Rho protein signal transduction	0.144607	2	41
Biological Process	GO:0046660	female sex differentiation	0.144607	2	41
Biological Process	GO:0055092	sterol homeostasis	0.144607	2	41
Biological Process	GO:0048729	tissue morphogenesis	0.145012	11	468
Biological Process	GO:0097191	extrinsic apoptotic signaling pathway	0.145634	4	124
Biological Process	GO:0009058	biosynthetic process	0.145652	59	3191
Biological Process	GO:0008037	cell recognition	0.146879	3	81
Biological Process	GO:0048469	cell maturation	0.146879	3	81
Biological Process	GO:0051384	response to glucocorticoid	0.146879	3	81
Biological Process	GO:0001819	positive regulation of cytokine production	0.148944	5	171
Biological Process	GO:0034766	negative regulation of ion transmembrane transport	0.150286	2	42
Biological Process	GO:0042493	response to drug	0.150738	3	82
Biological Process	GO:0022610	biological adhesion	0.151096	17	792
Biological Process	GO:0001667	ameboidal-type cell migration	0.151288	9	369
Biological Process	GO:0001990	regulation of systemic arterial blood pressure by hormone	0.152182	1	10
Biological Process	GO:0006515	misfolded or incompletely synthesized protein catabolic process	0.152182	1	10
Biological Process	GO:0030279	negative regulation of ossification	0.152182	1	10
Biological Process	GO:0031047	gene silencing by RNA	0.152182	1	10
Biological Process	GO:0034123	positive regulation of toll-like receptor signaling pathway	0.152182	1	10
Biological Process	GO:0035290	trunk segmentation	0.152182	1	10
Biological Process	GO:0036484	trunk neural crest cell migration	0.152182	1	10
Biological Process	GO:0042089	cytokine biosynthetic process	0.152182	1	10
Biological Process	GO:0042403	thyroid hormone metabolic process	0.152182	1	10
Biological Process	GO:0042506	tyrosine phosphorylation of Stat5 protein	0.152182	1	10
Biological Process	GO:0042522	regulation of tyrosine phosphorylation of Stat5 protein	0.152182	1	10
Biological Process	GO:0043588	skin development	0.152182	1	10
Biological Process	GO:0045598	regulation of fat cell differentiation	0.152182	1	10
Biological Process	GO:0045600	positive regulation of fat cell differentiation	0.152182	1	10
Biological Process	GO:0046777	protein autophosphorylation	0.152182	1	10
Molecular Function	GO:0017110	nucleoside-diphosphatase activity	0.0231382	2	15
Molecular Function	GO:0031543	peptidyl-proline dioxygenase activity	0.0261708	2	16
Molecular Function	GO:0000981	RNA polymerase II transcription factor activity, sequence-specific DNA binding	0.0306824	12	410
Molecular Function	GO:0003708	retinoic acid receptor activity	0.0316301	1	2
Molecular Function	GO:0005324	long-chain fatty acid transporter activity	0.0316301	1	2
Molecular Function	GO:0005365	myo-inositol transmembrane transporter activity	0.0316301	1	2
Molecular Function	GO:0015166	polyol transmembrane transporter activity	0.0316301	1	2
Molecular Function	GO:0004950	chemokine receptor activity	0.0326841	2	18
Molecular Function	GO:0005515	protein binding	0.0340989	76	4042
Molecular Function	GO:0005102	receptor binding	0.0364995	17	667
Molecular Function	GO:0045182	translation regulator activity	0.0397588	2	20
Molecular Function	GO:0043566	structure-specific DNA binding	0.0416001	6	159
Molecular Function	GO:0005085	guanyl-nucleotide exchange factor activity	0.0449287	4	84
Molecular Function	GO:0003730	mRNA 3'-UTR binding	0.0470703	1	3
Molecular Function	GO:0008236	serine-type peptidase activity	0.0470703	1	3
Molecular Function	GO:0017171	serine hydrolase activity	0.0470703	1	3
Molecular Function	GO:0046625	sphingolipid binding	0.0470703	1	3
Molecular Function	GO:0052841	inositol bisdiphosphate tetrakisphosphate diphosphatase activity	0.0470703	1	3
Molecular Function	GO:0052842	inositol diphosphate pentakisphosphate diphosphatase activity	0.0470703	1	3
Molecular Function	GO:0070546	L-phenylalanine aminotransferase activity	0.0470703	1	3
Molecular Function	GO:0005506	iron ion binding	0.0513328	2	23
Molecular Function	GO:0017048	Rho GTPase binding	0.0513328	2	23
Molecular Function	GO:0048029	monosaccharide binding	0.0513328	2	23
Molecular Function	GO:0005319	lipid transporter activity	0.0521687	3	53
Molecular Function	GO:0008289	lipid binding	0.0539128	10	351
Molecular Function	GO:0003700	transcription factor activity, sequence-specific DNA binding	0.0540445	12	448
Molecular Function	GO:0015215	nucleotide transmembrane transporter activity	0.0596334	2	25
Molecular Function	GO:0015065	uridine nucleotide receptor activity	0.062266	1	4
Molecular Function	GO:0015149	hexose transmembrane transporter activity	0.062266	1	4
Molecular Function	GO:0019825	oxygen binding	0.062266	1	4
Molecular Function	GO:0071553	G-protein coupled pyrimidinergic nucleotide receptor activity	0.062266	1	4
Molecular Function	GO:0016769	transferase activity, transferring nitrogenous groups	0.0639452	2	26
Molecular Function	GO:0015605	organophosphate ester transmembrane transporter activity	0.0683587	2	27
Molecular Function	GO:1901677	phosphate transmembrane transporter activity	0.0683587	2	27
Molecular Function	GO:0016773	phosphotransferase activity, alcohol group as acceptor	0.0702283	11	418
Molecular Function	GO:0001637	G-protein coupled chemoattractant receptor activity	0.0728696	2	28
Molecular Function	GO:0003677	DNA binding	0.0742315	18	785
Molecular Function	GO:0097159	organic cyclic compound binding	0.0756072	60	3209
Molecular Function	GO:0003707	steroid hormone receptor activity	0.077221	1	5
Molecular Function	GO:0015665	alcohol transmembrane transporter activity	0.077221	1	5
Molecular Function	GO:0016211	ammonia ligase activity	0.077221	1	5
Molecular Function	GO:0016502	nucleotide receptor activity	0.077221	1	5
Molecular Function	GO:0016868	intramolecular transferase activity, phosphotransferases	0.077221	1	5
Molecular Function	GO:0016880	acid-ammonia (or amide) ligase activity	0.077221	1	5
Molecular Function	GO:0033612	receptor serine/threonine kinase binding	0.077221	1	5
Molecular Function	GO:0070696	transmembrane receptor protein serine/threonine kinase binding	0.077221	1	5
Molecular Function	GO:0070697	activin receptor binding	0.077221	1	5
Molecular Function	GO:1901618	organic hydroxy compound transmembrane transporter activity	0.077221	1	5
Molecular Function	GO:0016705	oxidoreductase activity, acting on paired donors, with incorporation or reduction of molecular oxygen	0.0776143	4	101
Molecular Function	GO:0016772	transferase activity, transferring phosphorus-containing groups	0.0780898	16	684
Molecular Function	GO:0016810	hydrolase activity, acting on carbon-nitrogen (but not peptide) bonds	0.0820756	4	103
Molecular Function	GO:0004672	protein kinase activity	0.084272	10	382
Molecular Function	GO:0019842	vitamin binding	0.0869458	2	31
Molecular Function	GO:1901363	heterocyclic compound binding	0.0873798	58	3116
Molecular Function	GO:0035257	nuclear hormone receptor binding	0.0880073	3	66
Molecular Function	GO:0003712	transcription cofactor activity	0.0896426	9	337
Molecular Function	GO:0000982	transcription factor activity, RNA polymerase II core promoter proximal region sequence-specific binding	0.0905344	7	241
Molecular Function	GO:0016778	diphosphotransferase activity	0.091939	1	6
Molecular Function	GO:0019798	procollagen-proline dioxygenase activity	0.091939	1	6
Molecular Function	GO:0030371	translation repressor activity	0.091939	1	6
Molecular Function	GO:0046983	protein dimerization activity	0.0994616	17	763
Molecular Function	GO:0005088	Ras guanyl-nucleotide exchange factor activity	0.100668	3	70
Molecular Function	GO:0001608	G-protein coupled nucleotide receptor activity	0.106424	1	7
Molecular Function	GO:0004551	nucleotide diphosphatase activity	0.106424	1	7
Molecular Function	GO:0005313	L-glutamate transmembrane transporter activity	0.106424	1	7
Molecular Function	GO:0008443	phosphofructokinase activity	0.106424	1	7
Molecular Function	GO:0015145	monosaccharide transmembrane transporter activity	0.106424	1	7
Molecular Function	GO:0019203	carbohydrate phosphatase activity	0.106424	1	7
Molecular Function	GO:0036041	long-chain fatty acid binding	0.106424	1	7
Molecular Function	GO:0050308	sugar-phosphatase activity	0.106424	1	7
Molecular Function	GO:0051184	cofactor transporter activity	0.106424	1	7
Molecular Function	GO:0015932	nucleobase-containing compound transmembrane transporter activity	0.106837	2	35
Molecular Function	GO:0000989	transcription factor activity, transcription factor binding	0.109826	10	403
Molecular Function	GO:0030246	carbohydrate binding	0.111985	2	36
Molecular Function	GO:0044389	ubiquitin-like protein ligase binding	0.114566	5	161
Molecular Function	GO:0015171	amino acid transmembrane transporter activity	0.117197	2	37
Molecular Function	GO:0000988	transcription factor activity, protein binding	0.119238	10	410
Molecular Function	GO:0000099	sulfur amino acid transmembrane transporter activity	0.120679	1	8
Molecular Function	GO:0000295	adenine nucleotide transmembrane transporter activity	0.120679	1	8
Molecular Function	GO:0015216	purine nucleotide transmembrane transporter activity	0.120679	1	8
Molecular Function	GO:0016406	carnitine O-acyltransferase activity	0.120679	1	8
Molecular Function	GO:0008135	translation factor activity, RNA binding	0.120923	3	76
Molecular Function	GO:0004713	protein tyrosine kinase activity	0.124436	3	77
Molecular Function	GO:0008514	organic anion transmembrane transporter activity	0.124436	3	77
Molecular Function	GO:0019838	growth factor binding	0.124436	3	77
Molecular Function	GO:0044212	transcription regulatory region DNA binding	0.127655	10	416
Molecular Function	GO:0016301	kinase activity	0.132474	12	525
Molecular Function	GO:0008509	anion transmembrane transporter activity	0.132885	5	169
Molecular Function	GO:0019111	phenanthrol sulfotransferase activity	0.133182	2	40
Molecular Function	GO:0036094	small molecule binding	0.134116	30	1537
Molecular Function	GO:0004003	ATP-dependent DNA helicase activity	0.134708	1	9
Molecular Function	GO:0005072	transforming growth factor beta receptor, cytoplasmic mediator activity	0.134708	1	9
Molecular Function	GO:0008026	ATP-dependent helicase activity	0.134708	1	9
Molecular Function	GO:0016832	aldehyde-lyase activity	0.134708	1	9
Molecular Function	GO:0070035	purine NTP-dependent helicase activity	0.134708	1	9
Molecular Function	GO:0000975	regulatory region DNA binding	0.13818	11	476
Molecular Function	GO:0004896	cytokine receptor activity	0.138616	2	41
Molecular Function	GO:0004857	enzyme inhibitor activity	0.14467	4	127
Molecular Function	GO:0001067	regulatory region nucleic acid binding	0.145304	11	481
Molecular Function	GO:0000217	DNA secondary structure binding	0.148515	1	10
Molecular Function	GO:0008242	omega peptidase activity	0.148515	1	10
Molecular Function	GO:0008422	beta-glucosidase activity	0.148515	1	10
Molecular Function	GO:0015172	acidic amino acid transmembrane transporter activity	0.148515	1	10
Molecular Function	GO:0015179	L-amino acid transmembrane transporter activity	0.148515	1	10
Molecular Function	GO:0016714	oxidoreductase activity, acting on paired donors, with incorporation or reduction of molecular oxygen, reduced pteridine as one donor, and incorporation of one atom of oxygen	0.148515	1	10
Molecular Function	GO:0019200	carbohydrate kinase activity	0.148515	1	10
Molecular Function	GO:0030695	GTPase regulator activity	0.148515	1	10
Molecular Function	GO:0045502	dynein binding	0.148515	1	10
Biological Process	GO:0050896	response to stimulus	0.154354	88	4948
Biological Process	GO:0048644	muscle organ morphogenesis	0.154629	3	83
Biological Process	GO:0090276	regulation of peptide hormone secretion	0.154629	3	83
Biological Process	GO:0016202	regulation of striated muscle tissue development	0.15601	2	43
Biological Process	GO:0034614	cellular response to reactive oxygen species	0.15601	2	43
Biological Process	GO:0060840	artery development	0.15601	2	43
Biological Process	GO:1901861	regulation of muscle tissue development	0.15601	2	43
Biological Process	GO:0048869	cellular developmental process	0.15604	51	2735
Biological Process	GO:0051129	negative regulation of cellular component organization	0.156427	7	271
Biological Process	GO:0043412	macromolecule modification	0.157232	46	2444
Cellular Component	GO:0009898	cytoplasmic side of plasma membrane	0.0468994	1	3
Cellular Component	GO:0098562	cytoplasmic side of membrane	0.0468994	1	3
Biological Process	GO:0071363	cellular response to growth factor stimulus	0.158493	7	272
Biological Process	GO:0032989	cellular component morphogenesis	0.158885	22	1074
Biological Process	GO:0044802	single-organism membrane organization	0.159992	9	374
Biological Process	GO:0007276	gamete generation	0.160572	7	273
Biological Process	GO:0071396	cellular response to lipid	0.16098	4	129
Biological Process	GO:0010557	positive regulation of macromolecule biosynthetic process	0.161391	6	224
Biological Process	GO:0007169	transmembrane receptor protein tyrosine kinase signaling pathway	0.161759	11	479
Biological Process	GO:0006584	catecholamine metabolic process	0.161775	2	44
Biological Process	GO:0042058	regulation of epidermal growth factor receptor signaling pathway	0.161775	2	44
Biological Process	GO:0050684	regulation of mRNA processing	0.161775	2	44
Biological Process	GO:0055007	cardiac muscle cell differentiation	0.161775	2	44
Biological Process	GO:1901184	regulation of ERBB signaling pathway	0.161775	2	44
Biological Process	GO:0001933	negative regulation of protein phosphorylation	0.161964	5	176
Biological Process	GO:0009628	response to abiotic stimulus	0.162645	15	693
Biological Process	GO:0007167	enzyme linked receptor protein signaling pathway	0.164915	16	749
Biological Process	GO:0019220	regulation of phosphate metabolic process	0.165928	21	1025
Biological Process	GO:0002260	lymphocyte homeostasis	0.166071	1	11
Biological Process	GO:0002689	negative regulation of leukocyte chemotaxis	0.166071	1	11
Biological Process	GO:0006302	double-strand break repair	0.166071	1	11
Biological Process	GO:0006635	fatty acid beta-oxidation	0.166071	1	11
Biological Process	GO:0006656	phosphatidylcholine biosynthetic process	0.166071	1	11
Biological Process	GO:0009226	nucleotide-sugar biosynthetic process	0.166071	1	11
Biological Process	GO:0015858	nucleoside transport	0.166071	1	11
Biological Process	GO:0019395	fatty acid oxidation	0.166071	1	11
Biological Process	GO:0021535	cell migration in hindbrain	0.166071	1	11
Biological Process	GO:0034440	lipid oxidation	0.166071	1	11
Biological Process	GO:0035588	G-protein coupled purinergic receptor signaling pathway	0.166071	1	11
Biological Process	GO:0035728	response to hepatocyte growth factor	0.166071	1	11
Biological Process	GO:0042107	cytokine metabolic process	0.166071	1	11
Biological Process	GO:0045684	positive regulation of epidermis development	0.166071	1	11
Biological Process	GO:0046637	regulation of alpha-beta T cell differentiation	0.166071	1	11
Biological Process	GO:0048883	neuromast primordium migration	0.166071	1	11
Biological Process	GO:0051602	response to electrical stimulus	0.166071	1	11
Biological Process	GO:0060600	dichotomous subdivision of an epithelial terminal unit	0.166071	1	11
Biological Process	GO:1902667	regulation of axon guidance	0.166071	1	11
Biological Process	GO:0030509	BMP signaling pathway	0.166488	3	86
Biological Process	GO:0061448	connective tissue development	0.166488	3	86
Biological Process	GO:0071772	response to BMP	0.166488	3	86
Biological Process	GO:0071773	cellular response to BMP stimulus	0.166488	3	86
Biological Process	GO:0033143	regulation of intracellular steroid hormone receptor signaling pathway	0.167577	2	45
Biological Process	GO:0038034	signal transduction in absence of ligand	0.167577	2	45
Biological Process	GO:0042445	hormone metabolic process	0.167577	2	45
Biological Process	GO:0045685	regulation of glial cell differentiation	0.167577	2	45
Biological Process	GO:0040012	regulation of locomotion	0.168082	11	483
Molecular Function	GO:0016830	carbon-carbon lyase activity	0.155194	2	44
Molecular Function	GO:0008134	transcription factor binding	0.156789	6	228
Molecular Function	GO:0038023	signaling receptor activity	0.157729	13	598
Molecular Function	GO:0043168	anion binding	0.161427	9	385
Molecular Function	GO:0001227	transcriptional repressor activity, RNA polymerase II transcription regulatory region sequence-specific binding	0.162103	1	11
Molecular Function	GO:0005504	fatty acid binding	0.162103	1	11
Molecular Function	GO:0033293	monocarboxylic acid binding	0.162103	1	11
Molecular Function	GO:0055102	lipase inhibitor activity	0.162103	1	11
Molecular Function	GO:0003676	nucleic acid binding	0.162578	38	2043
Biological Process	GO:0061024	membrane organization	0.168931	10	431
Biological Process	GO:0030177	positive regulation of Wnt signaling pathway	0.170499	3	87
Biological Process	GO:0007165	signal transduction	0.172584	59	3231
Biological Process	GO:0009150	purine ribonucleotide metabolic process	0.173184	6	229
Biological Process	GO:0002066	columnar/cuboidal epithelial cell development	0.173416	2	46
Biological Process	GO:0009108	coenzyme biosynthetic process	0.173416	2	46
Biological Process	GO:0034763	negative regulation of transmembrane transport	0.173416	2	46
Biological Process	GO:0061515	myeloid cell development	0.173416	2	46
Biological Process	GO:0070542	response to fatty acid	0.173416	2	46
Biological Process	GO:2001242	regulation of intrinsic apoptotic signaling pathway	0.173416	2	46
Biological Process	GO:0045637	regulation of myeloid cell differentiation	0.174539	3	88
Biological Process	GO:0043087	regulation of GTPase activity	0.175585	6	230
Biological Process	GO:0050801	ion homeostasis	0.177794	11	489
Biological Process	GO:0030326	embryonic limb morphogenesis	0.178605	3	89
Biological Process	GO:0006810	transport	0.178613	50	2707
Biological Process	GO:0009712	catechol-containing compound metabolic process	0.179287	2	47
Biological Process	GO:0001945	lymph vessel development	0.179734	1	12
Biological Process	GO:0001946	lymphangiogenesis	0.179734	1	12
Biological Process	GO:0003128	heart field specification	0.179734	1	12
Biological Process	GO:0008045	motor neuron axon guidance	0.179734	1	12
Biological Process	GO:0021534	cell proliferation in hindbrain	0.179734	1	12
Biological Process	GO:0021544	subpallium development	0.179734	1	12
Biological Process	GO:0021924	cell proliferation in external granule layer	0.179734	1	12
Biological Process	GO:0033145	positive regulation of intracellular steroid hormone receptor signaling pathway	0.179734	1	12
Biological Process	GO:0034111	negative regulation of homotypic cell-cell adhesion	0.179734	1	12
Biological Process	GO:0035587	purinergic receptor signaling pathway	0.179734	1	12
Biological Process	GO:0036303	lymph vessel morphogenesis	0.179734	1	12
Biological Process	GO:0039019	pronephric nephron development	0.179734	1	12
Biological Process	GO:0042074	cell migration involved in gastrulation	0.179734	1	12
Biological Process	GO:0045838	positive regulation of membrane potential	0.179734	1	12
Biological Process	GO:0050680	negative regulation of epithelial cell proliferation	0.179734	1	12
Biological Process	GO:0071604	transforming growth factor beta production	0.179734	1	12
Biological Process	GO:0072665	protein localization to vacuole	0.179734	1	12
Biological Process	GO:1901532	regulation of hematopoietic progenitor cell differentiation	0.179734	1	12
Biological Process	GO:1902285	semaphorin-plexin signaling pathway involved in neuron projection guidance	0.179734	1	12
Biological Process	GO:0010506	regulation of autophagy	0.180137	4	135
Biological Process	GO:0048017	inositol lipid-mediated signaling	0.180137	4	135
Biological Process	GO:0043434	response to peptide hormone	0.180932	5	183
Biological Process	GO:0002065	columnar/cuboidal epithelial cell differentiation	0.182697	3	90
Biological Process	GO:0090287	regulation of cellular response to growth factor stimulus	0.183402	4	136
Biological Process	GO:0014812	muscle cell migration	0.185188	2	48
Biological Process	GO:0048634	regulation of muscle organ development	0.185188	2	48
Biological Process	GO:0071704	organic substance metabolic process	0.187254	110	6353
Biological Process	GO:0006928	movement of cell or subcellular component	0.189324	26	1328
Biological Process	GO:0022603	regulation of anatomical structure morphogenesis	0.18994	13	604
Biological Process	GO:0014031	mesenchymal cell development	0.189991	4	138
Biological Process	GO:0044283	small molecule biosynthetic process	0.189991	4	138
Biological Process	GO:0048864	stem cell development	0.189991	4	138
Biological Process	GO:0030099	myeloid cell differentiation	0.190273	6	236
Biological Process	GO:0043009	chordate embryonic development	0.190934	7	287
Biological Process	GO:0030072	peptide hormone secretion	0.190957	3	92
Biological Process	GO:0072089	stem cell proliferation	0.191117	2	49
Biological Process	GO:0098609	cell-cell adhesion	0.191332	9	391
Biological Process	GO:0016482	cytoplasmic transport	0.191671	10	444
Biological Process	GO:0070848	response to growth factor	0.191844	8	339
Biological Process	GO:0042326	negative regulation of phosphorylation	0.192129	5	187
Biological Process	GO:0043410	positive regulation of MAPK cascade	0.192129	5	187
Biological Process	GO:0016055	Wnt signaling pathway	0.192767	6	237
Biological Process	GO:0002828	regulation of type 2 immune response	0.193174	1	13
Biological Process	GO:0010508	positive regulation of autophagy	0.193174	1	13
Biological Process	GO:0010623	developmental programmed cell death	0.193174	1	13
Biological Process	GO:0010829	negative regulation of glucose transport	0.193174	1	13
Biological Process	GO:0019400	alditol metabolic process	0.193174	1	13
Biological Process	GO:0031440	regulation of mRNA 3'-end processing	0.193174	1	13
Biological Process	GO:0035510	DNA dealkylation	0.193174	1	13
Biological Process	GO:0035904	aorta development	0.193174	1	13
Biological Process	GO:0042092	type 2 immune response	0.193174	1	13
Biological Process	GO:0042787	protein ubiquitination involved in ubiquitin-dependent protein catabolic process	0.193174	1	13
Biological Process	GO:0055010	ventricular cardiac muscle tissue morphogenesis	0.193174	1	13
Biological Process	GO:0060070	canonical Wnt signaling pathway	0.193174	1	13
Biological Process	GO:0061550	cranial ganglion development	0.193174	1	13
Molecular Function	GO:0016620	oxidoreductase activity, acting on the aldehyde or oxo group of donors, NAD or NADP as acceptor	0.175476	1	12
Molecular Function	GO:0042974	retinoic acid receptor binding	0.175476	1	12
Molecular Function	GO:0047429	nucleoside-triphosphate diphosphatase activity	0.175476	1	12
Biological Process	GO:0031667	response to nutrient levels	0.194966	5	188
Biological Process	GO:0010565	regulation of cellular ketone metabolic process	0.195122	3	93
Biological Process	GO:0001816	cytokine production	0.196	8	341
Biological Process	GO:0006637	acyl-CoA metabolic process	0.197072	2	50
Biological Process	GO:0035383	thioester metabolic process	0.197072	2	50
Biological Process	GO:0042593	glucose homeostasis	0.197072	2	50
Biological Process	GO:0043271	negative regulation of ion transport	0.197072	2	50
Biological Process	GO:0060606	tube closure	0.197072	2	50
Molecular Function	GO:0003723	RNA binding	0.178	19	950
Biological Process	GO:0021675	nerve development	0.199309	3	94
Biological Process	GO:0019725	cellular homeostasis	0.19973	11	502
Biological Process	GO:0060255	regulation of macromolecule metabolic process	0.199936	55	3030
Biological Process	GO:0045765	regulation of angiogenesis	0.200014	4	141
Biological Process	GO:0009259	ribonucleotide metabolic process	0.200323	6	240
Biological Process	GO:0042325	regulation of phosphorylation	0.202136	18	888
Molecular Function	GO:0003729	mRNA binding	0.183578	2	49
Molecular Function	GO:0016597	amino acid binding	0.183578	2	49
Biological Process	GO:0008038	neuron recognition	0.203049	2	51
Biological Process	GO:0001932	regulation of protein phosphorylation	0.205248	16	779
Biological Process	GO:0006163	purine nucleotide metabolic process	0.205421	6	242
Biological Process	GO:0019693	ribose phosphate metabolic process	0.205421	6	242
Biological Process	GO:0007350	blastoderm segmentation	0.206395	1	14
Biological Process	GO:0034121	regulation of toll-like receptor signaling pathway	0.206395	1	14
Biological Process	GO:0034698	response to gonadotropin	0.206395	1	14
Biological Process	GO:0043535	regulation of blood vessel endothelial cell migration	0.206395	1	14
Biological Process	GO:0045773	positive regulation of axon extension	0.206395	1	14
Biological Process	GO:0050772	positive regulation of axonogenesis	0.206395	1	14
Biological Process	GO:0055090	acylglycerol homeostasis	0.206395	1	14
Biological Process	GO:0061180	mammary gland epithelium development	0.206395	1	14
Biological Process	GO:1901652	response to peptide	0.206462	5	192
Biological Process	GO:0051051	negative regulation of transport	0.206784	4	143
Molecular Function	GO:0005089	Rho guanyl-nucleotide exchange factor activity	0.188636	1	13
Molecular Function	GO:0030291	protein serine/threonine kinase inhibitor activity	0.188636	1	13
Molecular Function	GO:0045125	bioactive lipid receptor activity	0.188636	1	13
Molecular Function	GO:0005126	cytokine receptor binding	0.193147	3	95
Molecular Function	GO:0000976	transcription regulatory region sequence-specific DNA binding	0.193515	8	349
Molecular Function	GO:0008146	sulfotransferase activity	0.195138	2	51
Molecular Function	GO:1990837	sequence-specific double-stranded DNA binding	0.199628	8	352
Molecular Function	GO:0016491	oxidoreductase activity	0.200325	11	516
Molecular Function	GO:0008094	DNA-dependent ATPase activity	0.201588	1	14
Molecular Function	GO:0016641	oxidoreductase activity, acting on the CH-NH2 group of donors, oxygen as acceptor	0.201588	1	14
Molecular Function	GO:0031420	alkali metal ion binding	0.201588	1	14
Molecular Function	GO:1901682	sulfur compound transmembrane transporter activity	0.201588	1	14
Molecular Function	GO:0004871	signal transducer activity	0.204002	14	686
Molecular Function	GO:0003690	double-stranded DNA binding	0.20582	8	355
Molecular Function	GO:0031267	small GTPase binding	0.210666	4	148
Molecular Function	GO:0005496	steroid binding	0.21264	2	54
Molecular Function	GO:0051020	GTPase binding	0.214006	4	149
Molecular Function	GO:0016702	oxidoreductase activity, acting on single donors with incorporation of molecular oxygen, incorporation of two atoms of oxygen	0.214334	1	15
Molecular Function	GO:0016866	intramolecular transferase activity	0.214334	1	15
Molecular Function	GO:0042805	actinin binding	0.214334	1	15
Molecular Function	GO:0051119	sugar transmembrane transporter activity	0.214334	1	15
Molecular Function	GO:0070717	poly-purine tract binding	0.214334	1	15
Biological Process	GO:0002791	regulation of peptide secretion	0.207749	3	96
Biological Process	GO:0046883	regulation of hormone secretion	0.207749	3	96
Biological Process	GO:0030336	negative regulation of cell migration	0.209046	2	52
Biological Process	GO:0051271	negative regulation of cellular component movement	0.209046	2	52
Biological Process	GO:0055088	lipid homeostasis	0.209046	2	52
Biological Process	GO:2000146	negative regulation of cell motility	0.209046	2	52
Molecular Function	GO:0004519	endonuclease activity	0.218508	2	55
Molecular Function	GO:0005198	structural molecule activity	0.219274	6	254
Molecular Function	GO:0001098	basal transcription machinery binding	0.226879	1	16
Molecular Function	GO:0001099	basal RNA polymerase II transcription machinery binding	0.226879	1	16
Molecular Function	GO:0004683	calmodulin-dependent protein kinase activity	0.226879	1	16
Molecular Function	GO:0008483	transaminase activity	0.226879	1	16
Molecular Function	GO:0015144	carbohydrate transmembrane transporter activity	0.226879	1	16
Molecular Function	GO:0016878	acid-thiol ligase activity	0.226879	1	16
Molecular Function	GO:1901476	carbohydrate transporter activity	0.226879	1	16
Biological Process	GO:0006914	autophagy	0.210194	4	144
Biological Process	GO:1901342	regulation of vasculature development	0.210194	4	144
Biological Process	GO:0001666	response to hypoxia	0.211998	3	97
Biological Process	GO:0048731	system development	0.214822	54	2989
Biological Process	GO:0030278	regulation of ossification	0.215062	2	53
Biological Process	GO:0046631	alpha-beta T cell activation	0.215062	2	53
Biological Process	GO:0009416	response to light stimulus	0.215756	6	246
Molecular Function	GO:0008528	G-protein coupled peptide receptor activity	0.234683	3	105
Molecular Function	GO:0004386	helicase activity	0.236192	2	58
Molecular Function	GO:0004032	alditol:NADP+ 1-oxidoreductase activity	0.239224	1	17
Molecular Function	GO:0015645	fatty acid ligase activity	0.239224	1	17
Molecular Function	GO:0090599	alpha-glucosidase activity	0.239224	1	17
Biological Process	GO:0006869	lipid transport	0.217062	4	146
Biological Process	GO:0016337	single organismal cell-cell adhesion	0.218674	7	299
Biological Process	GO:0042327	positive regulation of phosphorylation	0.219189	11	513
Biological Process	GO:0003207	cardiac chamber formation	0.219402	1	15
Biological Process	GO:0017148	negative regulation of translation	0.219402	1	15
Biological Process	GO:0030517	negative regulation of axon extension	0.219402	1	15
Biological Process	GO:0042069	regulation of catecholamine metabolic process	0.219402	1	15
Biological Process	GO:0043090	amino acid import	0.219402	1	15
Biological Process	GO:0050922	negative regulation of chemotaxis	0.219402	1	15
Biological Process	GO:0061548	ganglion development	0.219402	1	15
Biological Process	GO:0044238	primary metabolic process	0.219591	102	5902
Biological Process	GO:0007610	behavior	0.219975	12	568
Biological Process	GO:0021700	developmental maturation	0.220519	4	147
Biological Process	GO:0006575	cellular modified amino acid metabolic process	0.220555	3	99
Biological Process	GO:0036293	response to decreased oxygen levels	0.220555	3	99
Biological Process	GO:0070482	response to oxygen levels	0.220555	3	99
Biological Process	GO:0002376	immune system process	0.220727	27	1414
Molecular Function	GO:0016782	transferase activity, transferring sulfur-containing groups	0.242106	2	59
Cellular Component	GO:0043005	neuron projection	0.0562532	16	655
Biological Process	GO:0072521	purine-containing compound metabolic process	0.226268	6	250
Biological Process	GO:0006469	negative regulation of protein kinase activity	0.227139	2	55
Biological Process	GO:0007173	epidermal growth factor receptor signaling pathway	0.227139	2	55
Biological Process	GO:0019218	regulation of steroid metabolic process	0.227139	2	55
Biological Process	GO:0006886	intracellular protein transport	0.227202	10	463
Biological Process	GO:0048762	mesenchymal cell differentiation	0.227477	4	149
Biological Process	GO:0007155	cell adhesion	0.227786	14	683
Biological Process	GO:0034613	cellular protein localization	0.229388	14	684
Biological Process	GO:0001934	positive regulation of protein phosphorylation	0.231087	10	465
Biological Process	GO:0001503	ossification	0.231587	6	252
Biological Process	GO:0003071	renal system process involved in regulation of systemic arterial blood pressure	0.232196	1	16
Biological Process	GO:0006094	gluconeogenesis	0.232196	1	16
Biological Process	GO:0006111	regulation of gluconeogenesis	0.232196	1	16
Biological Process	GO:0006577	amino-acid betaine metabolic process	0.232196	1	16
Biological Process	GO:0010596	negative regulation of endothelial cell migration	0.232196	1	16
Biological Process	GO:0010633	negative regulation of epithelial cell migration	0.232196	1	16
Biological Process	GO:0010976	positive regulation of neuron projection development	0.232196	1	16
Biological Process	GO:0019319	hexose biosynthetic process	0.232196	1	16
Biological Process	GO:0032024	positive regulation of insulin secretion	0.232196	1	16
Biological Process	GO:0035411	catenin import into nucleus	0.232196	1	16
Biological Process	GO:0035412	regulation of catenin import into nucleus	0.232196	1	16
Biological Process	GO:0045777	positive regulation of blood pressure	0.232196	1	16
Biological Process	GO:0046364	monosaccharide biosynthetic process	0.232196	1	16
Biological Process	GO:0046634	regulation of alpha-beta T cell activation	0.232196	1	16
Biological Process	GO:0048485	sympathetic nervous system development	0.232196	1	16
Biological Process	GO:0051048	negative regulation of secretion	0.232196	1	16
Biological Process	GO:0051693	actin filament capping	0.232196	1	16
Biological Process	GO:0060688	regulation of morphogenesis of a branching structure	0.232196	1	16
Biological Process	GO:0071156	regulation of cell cycle arrest	0.232196	1	16
Biological Process	GO:0090277	positive regulation of peptide hormone secretion	0.232196	1	16
Biological Process	GO:0034645	cellular macromolecule biosynthetic process	0.232301	46	2535
Molecular Function	GO:0019901	protein kinase binding	0.247451	3	108
Biological Process	GO:0042063	gliogenesis	0.234491	4	151
Molecular Function	GO:0003724	RNA helicase activity	0.251373	1	18
Molecular Function	GO:0019207	kinase regulator activity	0.251732	3	109
Molecular Function	GO:0004872	receptor activity	0.253282	13	660
Biological Process	GO:0040008	regulation of growth	0.234998	8	359
Biological Process	GO:0044267	cellular protein metabolic process	0.236843	50	2777
Molecular Function	GO:0016638	oxidoreductase activity, acting on the CH-NH2 group of donors	0.26333	1	19
Molecular Function	GO:0016903	oxidoreductase activity, acting on the aldehyde or oxo group of donors	0.26333	1	19
Molecular Function	GO:0000166	nucleotide binding	0.269201	4	165
Molecular Function	GO:1901265	nucleoside phosphate binding	0.269201	4	165
Molecular Function	GO:0032182	ubiquitin-like protein binding	0.271743	2	64
Molecular Function	GO:0016405	CoA-ligase activity	0.275097	1	20
Molecular Function	GO:0030580	quinone cofactor methyltransferase activity	0.275097	1	20
Molecular Function	GO:0001653	peptide receptor activity	0.277625	3	115
Molecular Function	GO:0001883	purine nucleoside binding	0.278137	19	1026
Molecular Function	GO:0032550	purine ribonucleoside binding	0.278137	19	1026
Molecular Function	GO:0043565	sequence-specific DNA binding	0.278452	8	388
Molecular Function	GO:0032549	ribonucleoside binding	0.279582	19	1027
Molecular Function	GO:0001882	nucleoside binding	0.282481	19	1029
Molecular Function	GO:0098772	molecular function regulator	0.284635	12	620
Molecular Function	GO:0019899	enzyme binding	0.285621	18	972
Molecular Function	GO:0004407	histone deacetylase activity	0.286677	1	21
Molecular Function	GO:0015926	glucosidase activity	0.286677	1	21
Molecular Function	GO:0017136	NAD-dependent histone deacetylase activity	0.286677	1	21
Molecular Function	GO:0019212	phosphatase inhibitor activity	0.286677	1	21
Molecular Function	GO:0034979	NAD-dependent protein deacetylase activity	0.286677	1	21
Molecular Function	GO:0003682	chromatin binding	0.289523	2	67
Molecular Function	GO:0015399	primary active transmembrane transporter activity	0.289523	2	67
Molecular Function	GO:0015405	P-P-bond-hydrolysis-driven transmembrane transporter activity	0.289523	2	67
Molecular Function	GO:0046943	carboxylic acid transmembrane transporter activity	0.289523	2	67
Biological Process	GO:0008285	negative regulation of cell proliferation	0.238018	4	152
Biological Process	GO:0001649	osteoblast differentiation	0.239264	2	57
Biological Process	GO:0060411	cardiac septum morphogenesis	0.239264	2	57
Biological Process	GO:0070727	cellular macromolecule localization	0.240735	14	691
Biological Process	GO:0009059	macromolecule biosynthetic process	0.24199	48	2664
Biological Process	GO:0009792	embryo development ending in birth or egg hatching	0.24402	8	363
Biological Process	GO:0003159	morphogenesis of an endothelium	0.244781	1	17
Biological Process	GO:0006182	cGMP biosynthetic process	0.244781	1	17
Biological Process	GO:0019048	modulation by virus of host morphology or physiology	0.244781	1	17
Biological Process	GO:0021546	rhombomere development	0.244781	1	17
Biological Process	GO:0021604	cranial nerve structural organization	0.244781	1	17
Biological Process	GO:0030823	regulation of cGMP metabolic process	0.244781	1	17
Biological Process	GO:0030826	regulation of cGMP biosynthetic process	0.244781	1	17
Biological Process	GO:0030879	mammary gland development	0.244781	1	17
Biological Process	GO:0042093	T-helper cell differentiation	0.244781	1	17
Biological Process	GO:0046068	cGMP metabolic process	0.244781	1	17
Biological Process	GO:0050771	negative regulation of axonogenesis	0.244781	1	17
Biological Process	GO:0071526	semaphorin-plexin signaling pathway	0.244781	1	17
Biological Process	GO:0044249	cellular biosynthetic process	0.244854	54	3024
Biological Process	GO:0014013	regulation of gliogenesis	0.245339	2	58
Biological Process	GO:0033673	negative regulation of kinase activity	0.245339	2	58
Biological Process	GO:0007275	multicellular organism development	0.245957	59	3324
Biological Process	GO:0043393	regulation of protein binding	0.246614	3	105
Biological Process	GO:0033036	macromolecule localization	0.247306	28	1495
Biological Process	GO:0042692	muscle cell differentiation	0.247774	7	311
Biological Process	GO:0048584	positive regulation of response to stimulus	0.250354	15	753
Biological Process	GO:0048511	rhythmic process	0.251392	5	207
Biological Process	GO:0003279	cardiac septum development	0.25142	2	59
Cellular Component	GO:0045120	pronucleus	0.0620416	1	4
Biological Process	GO:0050790	regulation of catalytic activity	0.252191	20	1038
Molecular Function	GO:0005342	organic acid transmembrane transporter activity	0.301351	2	69
Cellular Component	GO:0097458	neuron part	0.0651715	17	721
Biological Process	GO:0009116	nucleoside metabolic process	0.255409	3	107
Biological Process	GO:0032225	regulation of synaptic transmission, dopaminergic	0.257162	1	18
Biological Process	GO:0042417	dopamine metabolic process	0.257162	1	18
Biological Process	GO:0045843	negative regulation of striated muscle tissue development	0.257162	1	18
Biological Process	GO:0046889	positive regulation of lipid biosynthetic process	0.257162	1	18
Biological Process	GO:0048521	negative regulation of behavior	0.257162	1	18
Biological Process	GO:0048635	negative regulation of muscle organ development	0.257162	1	18
Biological Process	GO:0048640	negative regulation of developmental growth	0.257162	1	18
Biological Process	GO:0050806	positive regulation of synaptic transmission	0.257162	1	18
Biological Process	GO:0051084	'de novo' posttranslational protein folding	0.257162	1	18
Biological Process	GO:0060122	inner ear receptor stereocilium organization	0.257162	1	18
Biological Process	GO:1901862	negative regulation of muscle tissue development	0.257162	1	18
Biological Process	GO:0055008	cardiac muscle tissue morphogenesis	0.257506	2	60
Biological Process	GO:2001020	regulation of response to DNA damage stimulus	0.257506	2	60
Molecular Function	GO:0097367	carbohydrate derivative binding	0.30548	21	1164
Biological Process	GO:0035113	embryonic appendage morphogenesis	0.259824	3	108
Molecular Function	GO:0004601	peroxidase activity	0.309289	1	23
Molecular Function	GO:0016831	carboxy-lyase activity	0.309289	1	23
Biological Process	GO:1902533	positive regulation of intracellular signal transduction	0.260671	5	210
Molecular Function	GO:0003678	DNA helicase activity	0.320326	1	24
Molecular Function	GO:0004860	protein kinase inhibitor activity	0.320326	1	24
Molecular Function	GO:0008106	alcohol dehydrogenase (NADP+) activity	0.320326	1	24
Molecular Function	GO:0016684	oxidoreductase activity, acting on peroxide as acceptor	0.320326	1	24
Molecular Function	GO:0019213	deacetylase activity	0.320326	1	24
Molecular Function	GO:0033558	protein deacetylase activity	0.320326	1	24
Biological Process	GO:0009124	nucleoside monophosphate biosynthetic process	0.263594	2	61
Biological Process	GO:0015031	protein transport	0.263837	16	818
Biological Process	GO:0002790	peptide secretion	0.264249	3	109
Biological Process	GO:0043603	cellular amide metabolic process	0.265369	9	427
Biological Process	GO:0032990	cell part morphogenesis	0.26832	12	595
Biological Process	GO:0048858	cell projection morphogenesis	0.26832	12	595
Biological Process	GO:0002011	morphogenesis of an epithelial sheet	0.269341	1	19
Biological Process	GO:0003044	regulation of systemic arterial blood pressure mediated by a chemical signal	0.269341	1	19
Biological Process	GO:0030258	lipid modification	0.269341	1	19
Biological Process	GO:0030837	negative regulation of actin filament polymerization	0.269341	1	19
Biological Process	GO:0032272	negative regulation of protein polymerization	0.269341	1	19
Biological Process	GO:0034695	response to prostaglandin E	0.269341	1	19
Biological Process	GO:0045582	positive regulation of T cell differentiation	0.269341	1	19
Biological Process	GO:0045621	positive regulation of lymphocyte differentiation	0.269341	1	19
Biological Process	GO:0048532	anatomical structure arrangement	0.269341	1	19
Biological Process	GO:0048639	positive regulation of developmental growth	0.269341	1	19
Biological Process	GO:0060479	lung cell differentiation	0.269341	1	19
Biological Process	GO:0060487	lung epithelial cell differentiation	0.269341	1	19
Biological Process	GO:1900408	negative regulation of cellular response to oxidative stress	0.269341	1	19
Biological Process	GO:1902883	negative regulation of response to oxidative stress	0.269341	1	19
Biological Process	GO:0043280	positive regulation of cysteine-type endopeptidase activity involved in apoptotic process	0.269682	2	62
Biological Process	GO:0045444	fat cell differentiation	0.269682	2	62
Biological Process	GO:2001056	positive regulation of cysteine-type endopeptidase activity	0.269682	2	62
Biological Process	GO:0045893	positive regulation of transcription, DNA-templated	0.270279	4	161
Biological Process	GO:1902680	positive regulation of RNA biosynthetic process	0.270279	4	161
Biological Process	GO:1903508	positive regulation of nucleic acid-templated transcription	0.270279	4	161
Molecular Function	GO:0008092	cytoskeletal protein binding	0.324887	10	524
Biological Process	GO:0044707	single-multicellular organism process	0.273134	70	4017
Biological Process	GO:0045934	negative regulation of nucleobase-containing compound metabolic process	0.273167	5	214
Biological Process	GO:0010942	positive regulation of cell death	0.273914	4	162
Molecular Function	GO:0004033	aldo-keto reductase (NADP) activity	0.331188	1	25
Molecular Function	GO:0009055	electron carrier activity	0.331188	1	25
Molecular Function	GO:0019210	kinase inhibitor activity	0.331188	1	25
Biological Process	GO:0010950	positive regulation of endopeptidase activity	0.27577	2	63
Biological Process	GO:1901698	response to nitrogen compound	0.276325	9	432
Biological Process	GO:0007166	cell surface receptor signaling pathway	0.276472	31	1695
Biological Process	GO:0090150	establishment of protein localization to membrane	0.277557	4	163
Biological Process	GO:1901657	glycosyl compound metabolic process	0.277577	3	112
Biological Process	GO:0002009	morphogenesis of an epithelium	0.281199	8	379
Biological Process	GO:0009152	purine ribonucleotide biosynthetic process	0.281208	4	164
Biological Process	GO:0002686	negative regulation of leukocyte migration	0.281321	1	20
Biological Process	GO:0010092	specification of organ identity	0.281321	1	20
Biological Process	GO:0010977	negative regulation of neuron projection development	0.281321	1	20
Biological Process	GO:0045666	positive regulation of neuron differentiation	0.281321	1	20
Biological Process	GO:0048483	autonomic nervous system development	0.281321	1	20
Biological Process	GO:0050714	positive regulation of protein secretion	0.281321	1	20
Biological Process	GO:0050926	regulation of positive chemotaxis	0.281321	1	20
Biological Process	GO:0050927	positive regulation of positive chemotaxis	0.281321	1	20
Biological Process	GO:0070988	demethylation	0.281321	1	20
Biological Process	GO:1900372	negative regulation of purine nucleotide biosynthetic process	0.281321	1	20
Biological Process	GO:1900543	negative regulation of purine nucleotide metabolic process	0.281321	1	20
Biological Process	GO:0051188	cofactor biosynthetic process	0.281856	2	64
Biological Process	GO:1901699	cellular response to nitrogen compound	0.281856	2	64
Biological Process	GO:0015850	organic hydroxy compound transport	0.282035	3	113
Biological Process	GO:0006066	alcohol metabolic process	0.282623	5	217
Biological Process	GO:0031327	negative regulation of cellular biosynthetic process	0.282623	5	217
Biological Process	GO:1901360	organic cyclic compound metabolic process	0.284597	57	3247
Biological Process	GO:0006164	purine nucleotide biosynthetic process	0.284866	4	165
Biological Process	GO:0072522	purine-containing compound biosynthetic process	0.284866	4	165
Biological Process	GO:0007259	JAK-STAT cascade	0.287937	2	65
Biological Process	GO:0021515	cell differentiation in spinal cord	0.287937	2	65
Biological Process	GO:0051494	negative regulation of cytoskeleton organization	0.287937	2	65
Biological Process	GO:0060401	cytosolic calcium ion transport	0.287937	2	65
Biological Process	GO:0060402	calcium ion transport into cytosol	0.287937	2	65
Biological Process	GO:0097696	STAT cascade	0.287937	2	65
Biological Process	GO:0019932	second-messenger-mediated signaling	0.288532	4	166
Biological Process	GO:0010628	positive regulation of gene expression	0.288963	5	219
Biological Process	GO:1903522	regulation of blood circulation	0.288963	5	219
Biological Process	GO:0007417	central nervous system development	0.289001	12	606
Molecular Function	GO:0060589	nucleoside-triphosphatase regulator activity	0.341878	1	26
Molecular Function	GO:0008238	exopeptidase activity	0.342431	2	76
Molecular Function	GO:0016740	transferase activity	0.342474	28	1614
Molecular Function	GO:0000977	RNA polymerase II regulatory region sequence-specific DNA binding	0.349107	5	244
Molecular Function	GO:0001012	RNA polymerase II regulatory region DNA binding	0.349107	5	244
Molecular Function	GO:0017016	Ras GTPase binding	0.351901	3	132
Molecular Function	GO:0044822	poly(A) RNA binding	0.351901	3	132
Molecular Function	GO:0003727	single-stranded RNA binding	0.352398	1	27
Molecular Function	GO:0017022	myosin binding	0.352398	1	27
Biological Process	GO:1901565	organonitrogen compound catabolic process	0.290971	3	115
Biological Process	GO:0050708	regulation of protein secretion	0.292205	4	167
Biological Process	GO:0051336	regulation of hydrolase activity	0.292814	12	608
Biological Process	GO:0002294	CD4-positive, alpha-beta T cell differentiation involved in immune response	0.293106	1	21
Biological Process	GO:0009066	aspartate family amino acid metabolic process	0.293106	1	21
Biological Process	GO:0033238	regulation of cellular amine metabolic process	0.293106	1	21
Biological Process	GO:0045687	positive regulation of glial cell differentiation	0.293106	1	21
Biological Process	GO:0046887	positive regulation of hormone secretion	0.293106	1	21
Biological Process	GO:1901264	carbohydrate derivative transport	0.293106	1	21
Biological Process	GO:0021510	spinal cord development	0.294013	2	66
Biological Process	GO:0032846	positive regulation of homeostatic process	0.294013	2	66
Biological Process	GO:0001501	skeletal system development	0.29533	5	221
Biological Process	GO:0072331	signal transduction by p53 class mediator	0.295446	3	116
Biological Process	GO:0010876	lipid localization	0.295884	4	168
Biological Process	GO:0006605	protein targeting	0.296068	7	330
Biological Process	GO:0016070	RNA metabolic process	0.297849	39	2186
Biological Process	GO:0006874	cellular calcium ion homeostasis	0.298522	5	222
Biological Process	GO:0031400	negative regulation of protein modification process	0.298522	5	222
Biological Process	GO:0097193	intrinsic apoptotic signaling pathway	0.299927	3	117
Biological Process	GO:0008366	axon ensheathment	0.300082	2	67
Biological Process	GO:0031346	positive regulation of cell projection organization	0.300082	2	67
Biological Process	GO:0046916	cellular transition metal ion homeostasis	0.300082	2	67
Biological Process	GO:0061351	neural precursor cell proliferation	0.300082	2	67
Biological Process	GO:0008104	protein localization	0.3002	23	1246
Molecular Function	GO:0004930	G-protein coupled receptor activity	0.358636	5	247
Molecular Function	GO:0004559	alpha-mannosidase activity	0.362751	1	28
Molecular Function	GO:0046332	SMAD binding	0.362751	1	28
Molecular Function	GO:0051995	Se-methyltransferase activity	0.362751	1	28
Biological Process	GO:0055074	calcium ion homeostasis	0.301721	5	223
Biological Process	GO:0051270	regulation of cellular component movement	0.303134	9	444
Biological Process	GO:0009611	response to wounding	0.303891	7	333
Biological Process	GO:0030100	regulation of endocytosis	0.304411	3	118
Biological Process	GO:0001776	leukocyte homeostasis	0.304699	1	22
Biological Process	GO:0003229	ventricular cardiac muscle tissue development	0.304699	1	22
Biological Process	GO:0010324	membrane invagination	0.304699	1	22
Biological Process	GO:0015813	L-glutamate transport	0.304699	1	22
Biological Process	GO:0033561	regulation of water loss via skin	0.304699	1	22
Biological Process	GO:0044003	modification by symbiont of host morphology or physiology	0.304699	1	22
Biological Process	GO:0050918	positive chemotaxis	0.304699	1	22
Biological Process	GO:0071695	anatomical structure maturation	0.304699	1	22
Biological Process	GO:0006835	dicarboxylic acid transport	0.306143	2	68
Biological Process	GO:0010952	positive regulation of peptidase activity	0.306143	2	68
Biological Process	GO:0032496	response to lipopolysaccharide	0.306143	2	68
Biological Process	GO:0043281	regulation of cysteine-type endopeptidase activity involved in apoptotic process	0.306143	2	68
Biological Process	GO:1990138	neuron projection extension	0.306143	2	68
Biological Process	GO:0019953	sexual reproduction	0.306508	7	334
Biological Process	GO:0090087	regulation of peptide transport	0.308898	3	119
Biological Process	GO:0009117	nucleotide metabolic process	0.310035	8	391
Biological Process	GO:0008152	metabolic process	0.310633	120	7121
Biological Process	GO:0038127	ERBB signaling pathway	0.310658	4	172
Biological Process	GO:0048863	stem cell differentiation	0.310658	4	172
Biological Process	GO:0090092	regulation of transmembrane receptor protein serine/threonine kinase signaling pathway	0.310658	4	172
Biological Process	GO:0098602	single organism cell adhesion	0.311757	7	336
Biological Process	GO:0007272	ensheathment of neurons	0.312194	2	69
Biological Process	GO:0050768	negative regulation of neurogenesis	0.312194	2	69
Biological Process	GO:0051348	negative regulation of transferase activity	0.312194	2	69
Biological Process	GO:0051961	negative regulation of nervous system development	0.312194	2	69
Biological Process	GO:0060041	retina development in camera-type eye	0.312194	2	69
Biological Process	GO:2000116	regulation of cysteine-type endopeptidase activity	0.312194	2	69
Biological Process	GO:0051234	establishment of localization	0.313607	51	2917
Biological Process	GO:0055080	cation homeostasis	0.314492	9	449
Biological Process	GO:0072503	cellular divalent inorganic cation homeostasis	0.314567	5	227
Biological Process	GO:0002287	alpha-beta T cell activation involved in immune response	0.316103	1	23
Biological Process	GO:0002293	alpha-beta T cell differentiation involved in immune response	0.316103	1	23
Biological Process	GO:0002793	positive regulation of peptide secretion	0.316103	1	23
Biological Process	GO:0009225	nucleotide-sugar metabolic process	0.316103	1	23
Biological Process	GO:0014015	positive regulation of gliogenesis	0.316103	1	23
Biological Process	GO:0014855	striated muscle cell proliferation	0.316103	1	23
Biological Process	GO:0032309	icosanoid secretion	0.316103	1	23
Biological Process	GO:0032355	response to estradiol	0.316103	1	23
Biological Process	GO:0034394	protein localization to cell surface	0.316103	1	23
Biological Process	GO:0060428	lung epithelium development	0.316103	1	23
Biological Process	GO:0071715	icosanoid transport	0.316103	1	23
Biological Process	GO:1901571	fatty acid derivative transport	0.316103	1	23
Biological Process	GO:1901606	alpha-amino acid catabolic process	0.316103	1	23
Biological Process	GO:2000826	regulation of heart morphogenesis	0.316103	1	23
Biological Process	GO:0044708	single-organism behavior	0.318209	6	283
Biological Process	GO:0030902	hindbrain development	0.318234	2	70
Biological Process	GO:0061041	regulation of wound healing	0.318234	2	70
Molecular Function	GO:0016274	protein-arginine N-methyltransferase activity	0.37294	1	29
Molecular Function	GO:0016300	tRNA (uracil) methyltransferase activity	0.37294	1	29
Molecular Function	GO:0016429	tRNA (adenine-N1-)-methyltransferase activity	0.37294	1	29
Biological Process	GO:0051128	regulation of cellular component organization	0.31974	23	1260
Biological Process	GO:0009260	ribonucleotide biosynthetic process	0.321786	4	175
Biological Process	GO:0046390	ribose phosphate biosynthetic process	0.321786	4	175
Molecular Function	GO:0003880	protein C-terminal carboxyl O-methyltransferase activity	0.382966	1	30
Molecular Function	GO:0015923	mannosidase activity	0.382966	1	30
Molecular Function	GO:0016877	ligase activity, forming carbon-sulfur bonds	0.382966	1	30
Molecular Function	GO:0019209	kinase activator activity	0.382966	1	30
Molecular Function	GO:0030295	protein kinase activator activity	0.382966	1	30
Biological Process	GO:0046879	hormone secretion	0.322372	3	122
Biological Process	GO:0072507	divalent inorganic cation homeostasis	0.32425	5	230
Biological Process	GO:0048704	embryonic skeletal system morphogenesis	0.324262	2	71
Biological Process	GO:0001963	synaptic transmission, dopaminergic	0.327321	1	24
Biological Process	GO:0022612	gland morphogenesis	0.327321	1	24
Biological Process	GO:0043367	CD4-positive, alpha-beta T cell differentiation	0.327321	1	24
Biological Process	GO:0045834	positive regulation of lipid metabolic process	0.327321	1	24
Biological Process	GO:0051149	positive regulation of muscle cell differentiation	0.327321	1	24
Biological Process	GO:0060119	inner ear receptor cell development	0.327321	1	24
Biological Process	GO:1900407	regulation of cellular response to oxidative stress	0.327321	1	24
Biological Process	GO:1902229	regulation of intrinsic apoptotic signaling pathway in response to DNA damage	0.327321	1	24
Molecular Function	GO:0005310	dicarboxylic acid transmembrane transporter activity	0.392834	1	31
Molecular Function	GO:0010340	carboxyl-O-methyltransferase activity	0.392834	1	31
Molecular Function	GO:0051998	protein carboxyl O-methyltransferase activity	0.392834	1	31
Biological Process	GO:0007219	Notch signaling pathway	0.330276	2	72
Biological Process	GO:0052548	regulation of endopeptidase activity	0.330276	2	72
Molecular Function	GO:0016829	lyase activity	0.395361	3	142
Biological Process	GO:0010632	regulation of epithelial cell migration	0.331359	3	124
Biological Process	GO:0010035	response to inorganic substance	0.332705	6	288
Biological Process	GO:0032269	negative regulation of cellular protein metabolic process	0.332705	6	288
Biological Process	GO:0046903	secretion	0.332935	10	514
Biological Process	GO:0006650	glycerophospholipid metabolic process	0.332945	4	178
Biological Process	GO:0006875	cellular metal ion homeostasis	0.335577	7	345
Biological Process	GO:0006576	cellular biogenic amine metabolic process	0.336276	2	73
Biological Process	GO:0032868	response to insulin	0.336276	2	73
Biological Process	GO:0043254	regulation of protein complex assembly	0.33667	4	179
Biological Process	GO:0001755	neural crest cell migration	0.338356	1	25
Biological Process	GO:0007050	cell cycle arrest	0.338356	1	25
Biological Process	GO:0015800	acidic amino acid transport	0.338356	1	25
Biological Process	GO:0030803	negative regulation of cyclic nucleotide biosynthetic process	0.338356	1	25
Biological Process	GO:0030809	negative regulation of nucleotide biosynthetic process	0.338356	1	25
Biological Process	GO:0035914	skeletal muscle cell differentiation	0.338356	1	25
Biological Process	GO:0043516	regulation of DNA damage response, signal transduction by p53 class mediator	0.338356	1	25
Biological Process	GO:0050891	multicellular organismal water homeostasis	0.338356	1	25
Biological Process	GO:0009914	hormone transport	0.340343	3	126
Biological Process	GO:0045184	establishment of protein localization	0.341539	16	865
Biological Process	GO:0098771	inorganic ion homeostasis	0.342114	9	461
Biological Process	GO:0006518	peptide metabolic process	0.343578	7	348
Biological Process	GO:0060485	mesenchyme development	0.344125	4	181
Biological Process	GO:0035108	limb morphogenesis	0.344833	3	127
Biological Process	GO:0001817	regulation of cytokine production	0.347284	6	293
Biological Process	GO:0016125	sterol metabolic process	0.348227	2	75
Biological Process	GO:0002292	T cell differentiation involved in immune response	0.349212	1	26
Biological Process	GO:0015807	L-amino acid transport	0.349212	1	26
Biological Process	GO:0030888	regulation of B cell proliferation	0.349212	1	26
Biological Process	GO:0048793	pronephros development	0.349212	1	26
Biological Process	GO:0060343	trabecula formation	0.349212	1	26
Biological Process	GO:0072348	sulfur compound transport	0.349212	1	26
Biological Process	GO:0030323	respiratory tube development	0.34932	3	128
Biological Process	GO:0060173	limb development	0.34932	3	128
Biological Process	GO:0030111	regulation of Wnt signaling pathway	0.351584	4	183
Biological Process	GO:0007411	axon guidance	0.353805	3	129
Biological Process	GO:0032102	negative regulation of response to external stimulus	0.354176	2	76
Biological Process	GO:0032845	negative regulation of homeostatic process	0.354176	2	76
Biological Process	GO:0048706	embryonic skeletal system development	0.354176	2	76
Biological Process	GO:0044057	regulation of system process	0.354285	7	352
Biological Process	GO:0010562	positive regulation of phosphorus metabolic process	0.355422	11	582
Biological Process	GO:0045937	positive regulation of phosphate metabolic process	0.355422	11	582
Biological Process	GO:0044260	cellular macromolecule metabolic process	0.355662	78	4592
Biological Process	GO:0051960	regulation of nervous system development	0.359652	7	354
Biological Process	GO:0000122	negative regulation of transcription from RNA polymerase II promoter	0.35989	1	27
Biological Process	GO:0007041	lysosomal transport	0.35989	1	27
Biological Process	GO:0010464	regulation of mesenchymal cell proliferation	0.35989	1	27
Biological Process	GO:0014032	neural crest cell development	0.35989	1	27
Biological Process	GO:0014033	neural crest cell differentiation	0.35989	1	27
Biological Process	GO:0022408	negative regulation of cell-cell adhesion	0.35989	1	27
Biological Process	GO:0030104	water homeostasis	0.35989	1	27
Biological Process	GO:0042100	B cell proliferation	0.35989	1	27
Biological Process	GO:0043331	response to dsRNA	0.35989	1	27
Biological Process	GO:0051224	negative regulation of protein transport	0.35989	1	27
Biological Process	GO:0098801	regulation of renal system process	0.35989	1	27
Biological Process	GO:1904950	negative regulation of establishment of protein localization	0.35989	1	27
Molecular Function	GO:0033764	steroid dehydrogenase activity, acting on the CH-OH group of donors, NAD or NADP as acceptor	0.4121	1	33
Molecular Function	GO:0004027	alcohol sulfotransferase activity	0.421505	1	34
Molecular Function	GO:0005501	retinoid binding	0.421505	1	34
Molecular Function	GO:0019840	isoprenoid binding	0.421505	1	34
Molecular Function	GO:0032934	sterol binding	0.421505	1	34
Molecular Function	GO:0003713	transcription coactivator activity	0.43076	1	35
Molecular Function	GO:0004520	endodeoxyribonuclease activity	0.43076	1	35
Molecular Function	GO:0031072	heat shock protein binding	0.43076	1	35
Molecular Function	GO:0043178	alcohol binding	0.43076	1	35
Biological Process	GO:0051248	negative regulation of protein metabolic process	0.364858	6	299
Biological Process	GO:0001894	tissue homeostasis	0.366017	2	78
Biological Process	GO:0055067	monovalent inorganic cation homeostasis	0.366017	2	78
Biological Process	GO:0006644	phospholipid metabolic process	0.366519	5	243
Biological Process	GO:0006753	nucleoside phosphate metabolic process	0.366833	8	414
Biological Process	GO:0040017	positive regulation of locomotion	0.367234	3	132
Biological Process	GO:0030334	regulation of cell migration	0.369332	8	415
Biological Process	GO:0044711	single-organism biosynthetic process	0.369635	12	647
Biological Process	GO:0048562	embryonic organ morphogenesis	0.369781	5	244
Biological Process	GO:0001889	liver development	0.370394	1	28
Biological Process	GO:0002286	T cell activation involved in immune response	0.370394	1	28
Biological Process	GO:0002695	negative regulation of leukocyte activation	0.370394	1	28
Biological Process	GO:0010595	positive regulation of endothelial cell migration	0.370394	1	28
Biological Process	GO:0035264	multicellular organism growth	0.370394	1	28
Biological Process	GO:0040014	regulation of multicellular organism growth	0.370394	1	28
Biological Process	GO:0045661	regulation of myoblast differentiation	0.370394	1	28
Biological Process	GO:0045665	negative regulation of neuron differentiation	0.370394	1	28
Biological Process	GO:0061008	hepaticobiliary system development	0.370394	1	28
Biological Process	GO:0030030	cell projection organization	0.371203	17	941
Biological Process	GO:0032502	developmental process	0.371341	74	4365
Biological Process	GO:0010001	glial cell differentiation	0.371701	3	133
Biological Process	GO:0048732	gland development	0.371701	3	133
Biological Process	GO:0040013	negative regulation of locomotion	0.371907	2	79
Biological Process	GO:0009890	negative regulation of biosynthetic process	0.373044	5	245
Biological Process	GO:0060191	regulation of lipase activity	0.377775	2	80
Biological Process	GO:0060284	regulation of cell development	0.379222	10	535
Biological Process	GO:0030182	neuron differentiation	0.379679	16	887
Biological Process	GO:0006754	ATP biosynthetic process	0.380726	1	29
Biological Process	GO:0008088	axo-dendritic transport	0.380726	1	29
Biological Process	GO:0009145	purine nucleoside triphosphate biosynthetic process	0.380726	1	29
Biological Process	GO:0009206	purine ribonucleoside triphosphate biosynthetic process	0.380726	1	29
Biological Process	GO:0010830	regulation of myotube differentiation	0.380726	1	29
Biological Process	GO:0031124	mRNA 3'-end processing	0.380726	1	29
Biological Process	GO:0033144	negative regulation of intracellular steroid hormone receptor signaling pathway	0.380726	1	29
Biological Process	GO:0043550	regulation of lipid kinase activity	0.380726	1	29
Biological Process	GO:0046470	phosphatidylcholine metabolic process	0.380726	1	29
Biological Process	GO:0048024	regulation of mRNA splicing, via spliceosome	0.380726	1	29
Biological Process	GO:0060113	inner ear receptor cell differentiation	0.380726	1	29
Biological Process	GO:0071622	regulation of granulocyte chemotaxis	0.380726	1	29
Biological Process	GO:1903825	organic acid transmembrane transport	0.380726	1	29
Biological Process	GO:0006486	protein glycosylation	0.381414	4	191
Biological Process	GO:0010558	negative regulation of macromolecule biosynthetic process	0.381414	4	191
Biological Process	GO:0043413	macromolecule glycosylation	0.381414	4	191
Biological Process	GO:0044703	multi-organism reproductive process	0.38185	8	420
Cellular Component	GO:0016604	nuclear body	0.080557	6	189
Cellular Component	GO:0005829	cytosol	0.0864118	2	31
Cellular Component	GO:0044445	cytosolic part	0.0864118	2	31
Biological Process	GO:0043408	regulation of MAPK cascade	0.382482	6	305
Biological Process	GO:0003158	endothelium development	0.38362	2	81
Biological Process	GO:0010594	regulation of endothelial cell migration	0.38362	2	81
Biological Process	GO:0009891	positive regulation of biosynthetic process	0.383883	7	363
Biological Process	GO:0015931	nucleobase-containing compound transport	0.385066	3	136
Biological Process	GO:0007409	axonogenesis	0.385136	4	192
Biological Process	GO:0046486	glycerolipid metabolic process	0.386096	5	249
Biological Process	GO:0030900	forebrain development	0.388856	4	193
Biological Process	GO:2000145	regulation of cell motility	0.389375	8	423
Biological Process	GO:0007596	blood coagulation	0.389442	2	82
Biological Process	GO:0015833	peptide transport	0.389507	3	137
Biological Process	GO:0048871	multicellular organismal homeostasis	0.389507	3	137
Biological Process	GO:0002209	behavioral defense response	0.39089	1	30
Biological Process	GO:0003179	heart valve morphogenesis	0.39089	1	30
Biological Process	GO:0006334	nucleosome assembly	0.39089	1	30
Biological Process	GO:0007586	digestion	0.39089	1	30
Biological Process	GO:0008585	female gonad development	0.39089	1	30
Biological Process	GO:0010463	mesenchymal cell proliferation	0.39089	1	30
Biological Process	GO:0016575	histone deacetylation	0.39089	1	30
Biological Process	GO:0031123	RNA 3'-end processing	0.39089	1	30
Biological Process	GO:0031497	chromatin assembly	0.39089	1	30
Biological Process	GO:0034694	response to prostaglandin	0.39089	1	30
Biological Process	GO:0046545	development of primary female sexual characteristics	0.39089	1	30
Biological Process	GO:0048546	digestive tract morphogenesis	0.39089	1	30
Biological Process	GO:0060914	heart formation	0.39089	1	30
Biological Process	GO:0018193	peptidyl-amino acid modification	0.391301	6	308
Biological Process	GO:0055082	cellular chemical homeostasis	0.391885	8	424
Molecular Function	GO:0016209	antioxidant activity	0.439868	1	36
Biological Process	GO:0002573	myeloid leukocyte differentiation	0.393941	3	138
Biological Process	GO:2000113	negative regulation of cellular macromolecule biosynthetic process	0.393941	3	138
Biological Process	GO:0048666	neuron development	0.394163	14	777
Biological Process	GO:0016053	organic acid biosynthetic process	0.39524	2	83
Biological Process	GO:0034728	nucleosome organization	0.39524	2	83
Biological Process	GO:0046394	carboxylic acid biosynthetic process	0.39524	2	83
Molecular Function	GO:0016791	phosphatase activity	0.442293	4	213
Biological Process	GO:0006952	defense response	0.396042	14	778
Biological Process	GO:0072657	protein localization to membrane	0.396287	4	195
Biological Process	GO:0009893	positive regulation of metabolic process	0.397668	22	1254
Biological Process	GO:0030003	cellular cation homeostasis	0.400077	7	369
Biological Process	GO:0048812	neuron projection morphogenesis	0.400723	9	486
Biological Process	GO:0030516	regulation of axon extension	0.400888	1	31
Biological Process	GO:0042312	regulation of vasodilation	0.400888	1	31
Biological Process	GO:0051928	positive regulation of calcium ion transport	0.400888	1	31
Biological Process	GO:0055076	transition metal ion homeostasis	0.401013	2	84
Biological Process	GO:0022008	neurogenesis	0.401131	18	1018
Biological Process	GO:0044767	single-organism developmental process	0.401213	70	4152
Molecular Function	GO:0004536	deoxyribonuclease activity	0.448831	1	37
Molecular Function	GO:0016229	steroid dehydrogenase activity	0.448831	1	37
Biological Process	GO:0048589	developmental growth	0.403058	6	312
Biological Process	GO:0048699	generation of neurons	0.403578	17	960
Biological Process	GO:0019637	organophosphate metabolic process	0.404081	12	664
Molecular Function	GO:0004842	ubiquitin-protein transferase activity	0.454566	2	96
Molecular Function	GO:0060089	molecular transducer activity	0.455447	14	831
Molecular Function	GO:0016273	arginine N-methyltransferase activity	0.457651	1	38
Molecular Function	GO:0016426	tRNA (adenine) methyltransferase activity	0.457651	1	38
Cellular Component	GO:0098552	side of membrane	0.0916125	1	6
Biological Process	GO:0010605	negative regulation of macromolecule metabolic process	0.405978	10	547
Biological Process	GO:0021545	cranial nerve development	0.40676	2	85
Biological Process	GO:0042886	amide transport	0.407192	3	141
Biological Process	GO:0043583	ear development	0.407192	3	141
Molecular Function	GO:0005488	binding	0.461577	130	8090
Molecular Function	GO:0019887	protein kinase regulator activity	0.465199	2	98
Molecular Function	GO:0034483	heparan sulfate sulfotransferase activity	0.466332	1	39
Molecular Function	GO:0004518	nuclease activity	0.47047	2	99
Molecular Function	GO:0005539	glycosaminoglycan binding	0.47047	2	99
Molecular Function	GO:0043167	ion binding	0.470621	40	2458
Molecular Function	GO:0022804	active transmembrane transporter activity	0.474011	4	222
Molecular Function	GO:0016423	tRNA (guanine) methyltransferase activity	0.474874	1	40
Biological Process	GO:0006323	DNA packaging	0.410723	1	32
Biological Process	GO:0042451	purine nucleoside biosynthetic process	0.410723	1	32
Biological Process	GO:0046129	purine ribonucleoside biosynthetic process	0.410723	1	32
Biological Process	GO:0048882	lateral line development	0.410723	1	32
Biological Process	GO:0050870	positive regulation of T cell activation	0.410723	1	32
Biological Process	GO:1903039	positive regulation of leukocyte cell-cell adhesion	0.410723	1	32
Biological Process	GO:0070085	glycosylation	0.411107	4	199
Biological Process	GO:0010467	gene expression	0.411399	48	2828
Biological Process	GO:0097285	cell-type specific apoptotic process	0.41159	3	142
Biological Process	GO:0006412	translation	0.411869	6	315
Biological Process	GO:0043043	peptide biosynthetic process	0.411869	6	315
Biological Process	GO:0006694	steroid biosynthetic process	0.412481	2	86
Biological Process	GO:1901701	cellular response to oxygen-containing compound	0.412481	2	86
Molecular Function	GO:0003824	catalytic activity	0.477203	65	4026
Molecular Function	GO:0030234	enzyme regulator activity	0.479015	8	471
Molecular Function	GO:0001076	transcription factor activity, RNA polymerase II transcription factor binding	0.48092	2	101
Molecular Function	GO:0043169	cation binding	0.482911	35	2156
Biological Process	GO:1901566	organonitrogen compound biosynthetic process	0.41426	12	669
Molecular Function	GO:0016616	oxidoreductase activity, acting on the CH-OH group of donors, NAD or NADP as acceptor	0.486097	2	102
Biological Process	GO:0050804	modulation of synaptic transmission	0.41849	4	201
Biological Process	GO:0006325	chromatin organization	0.419513	8	435
Biological Process	GO:1902679	negative regulation of RNA biosynthetic process	0.420357	3	144
Biological Process	GO:0002444	myeloid leukocyte mediated immunity	0.420398	1	33
Biological Process	GO:0008652	cellular amino acid biosynthetic process	0.420398	1	33
Biological Process	GO:0031102	neuron projection regeneration	0.420398	1	33
Biological Process	GO:0042311	vasodilation	0.420398	1	33
Biological Process	GO:0044728	DNA methylation or demethylation	0.420398	1	33
Biological Process	GO:0098656	anion transmembrane transport	0.420398	1	33
Biological Process	GO:1903532	positive regulation of secretion by cell	0.420398	1	33
Biological Process	GO:0006487	protein N-linked glycosylation	0.423841	2	88
Biological Process	GO:0007204	positive regulation of cytosolic calcium ion concentration	0.423841	2	88
Biological Process	GO:0008217	regulation of blood pressure	0.423841	2	88
Biological Process	GO:0043604	amide biosynthetic process	0.426527	6	320
Biological Process	GO:0050767	regulation of neurogenesis	0.426527	6	320
Biological Process	GO:0051716	cellular response to stimulus	0.427912	62	3692
Biological Process	GO:0008213	protein alkylation	0.429478	2	89
Biological Process	GO:0050863	regulation of T cell activation	0.429478	2	89
Biological Process	GO:1903037	regulation of leukocyte cell-cell adhesion	0.429478	2	89
Biological Process	GO:0001570	vasculogenesis	0.429915	1	34
Biological Process	GO:0007612	learning	0.429915	1	34
Biological Process	GO:0019079	viral genome replication	0.429915	1	34
Biological Process	GO:0031345	negative regulation of cell projection organization	0.429915	1	34
Biological Process	GO:0035710	CD4-positive, alpha-beta T cell activation	0.429915	1	34
Biological Process	GO:0061383	trabecula morphogenesis	0.429915	1	34
Biological Process	GO:0097192	extrinsic apoptotic signaling pathway in absence of ligand	0.429915	1	34
Biological Process	GO:0045935	positive regulation of nucleobase-containing compound metabolic process	0.432377	6	322
Biological Process	GO:0006873	cellular ion homeostasis	0.432435	7	381
Molecular Function	GO:0008374	O-acyltransferase activity	0.499694	1	43
Biological Process	GO:0010604	positive regulation of macromolecule metabolic process	0.434363	16	918
Biological Process	GO:0006457	protein folding	0.435087	2	90
Biological Process	GO:0035966	response to topologically incorrect protein	0.435087	2	90
Biological Process	GO:0009100	glycoprotein metabolic process	0.438058	5	265
Biological Process	GO:0048598	embryonic morphogenesis	0.438108	11	621
Biological Process	GO:0034097	response to cytokine	0.438218	6	324
Biological Process	GO:0006333	chromatin assembly or disassembly	0.439276	1	35
Biological Process	GO:0007260	tyrosine phosphorylation of STAT protein	0.439276	1	35
Biological Process	GO:0014743	regulation of muscle hypertrophy	0.439276	1	35
Biological Process	GO:0032413	negative regulation of ion transmembrane transporter activity	0.439276	1	35
Biological Process	GO:0042509	regulation of tyrosine phosphorylation of STAT protein	0.439276	1	35
Biological Process	GO:0051262	protein tetramerization	0.439276	1	35
Biological Process	GO:0048667	cell morphogenesis involved in neuron differentiation	0.440508	4	207
Biological Process	GO:1903530	regulation of secretion by cell	0.44128	5	266
Biological Process	GO:0043065	positive regulation of apoptotic process	0.442081	3	149
Biological Process	GO:0007420	brain development	0.444049	6	326
Biological Process	GO:0060322	head development	0.444049	6	326
Biological Process	GO:0008610	lipid biosynthetic process	0.444156	4	208
Biological Process	GO:0007281	germ cell development	0.446215	2	92
Biological Process	GO:0032872	regulation of stress-activated MAPK cascade	0.446215	2	92
Biological Process	GO:0070302	regulation of stress-activated protein kinase signaling cascade	0.446215	2	92
Biological Process	GO:0003170	heart valve development	0.448484	1	36
Biological Process	GO:0006476	protein deacetylation	0.448484	1	36
Biological Process	GO:0010634	positive regulation of epithelial cell migration	0.448484	1	36
Biological Process	GO:0014909	smooth muscle cell migration	0.448484	1	36
Biological Process	GO:0045445	myoblast differentiation	0.448484	1	36
Biological Process	GO:0051153	regulation of striated muscle cell differentiation	0.448484	1	36
Biological Process	GO:0055006	cardiac cell development	0.448484	1	36
Biological Process	GO:0090501	RNA phosphodiester bond hydrolysis	0.448484	1	36
Biological Process	GO:0051173	positive regulation of nitrogen compound metabolic process	0.449869	6	328
Biological Process	GO:0043068	positive regulation of programmed cell death	0.450684	3	151
Biological Process	GO:0001837	epithelial to mesenchymal transition	0.451734	2	93
Biological Process	GO:0007623	circadian rhythm	0.451734	2	93
Biological Process	GO:0009308	amine metabolic process	0.451734	2	93
Biological Process	GO:0010770	positive regulation of cell morphogenesis involved in differentiation	0.451734	2	93
Biological Process	GO:0044106	cellular amine metabolic process	0.451734	2	93
Biological Process	GO:2001233	regulation of apoptotic signaling pathway	0.451734	2	93
Molecular Function	GO:0016874	ligase activity	0.508449	4	232
Cellular Component	GO:0044438	microbody part	0.10641	3	72
Cellular Component	GO:0044439	peroxisomal part	0.10641	3	72
Cellular Component	GO:0005777	peroxisome	0.113118	3	74
Cellular Component	GO:0031253	cell projection membrane	0.115541	5	162
Cellular Component	GO:0044798	nuclear transcription factor complex	0.116499	2	37
Cellular Component	GO:0000785	chromatin	0.117588	6	210
Biological Process	GO:0009306	protein secretion	0.455056	4	211
Biological Process	GO:0008645	hexose transport	0.457221	2	94
Biological Process	GO:0050817	coagulation	0.457221	2	94
Biological Process	GO:0006091	generation of precursor metabolites and energy	0.457327	5	271
Biological Process	GO:0007006	mitochondrial membrane organization	0.457542	1	37
Biological Process	GO:0009168	purine ribonucleoside monophosphate biosynthetic process	0.457542	1	37
Biological Process	GO:0043200	response to amino acid	0.457542	1	37
Biological Process	GO:0060788	ectodermal placode formation	0.457542	1	37
Biological Process	GO:0061326	renal tubule development	0.457542	1	37
Biological Process	GO:0071697	ectodermal placode morphogenesis	0.457542	1	37
Biological Process	GO:0032879	regulation of localization	0.457826	21	1233
Biological Process	GO:0031325	positive regulation of cellular metabolic process	0.458045	18	1052
Biological Process	GO:0023061	signal release	0.459234	3	153
Biological Process	GO:0031399	regulation of protein modification process	0.459721	18	1053
Molecular Function	GO:0004714	transmembrane receptor protein tyrosine kinase activity	0.51559	1	45
Molecular Function	GO:0042393	histone binding	0.51559	1	45
Biological Process	GO:0051146	striated muscle cell differentiation	0.462285	4	213
Biological Process	GO:0061564	axon development	0.462285	4	213
Biological Process	GO:0035148	tube formation	0.462677	2	95
Molecular Function	GO:0046914	transition metal ion binding	0.519542	14	866
Biological Process	GO:0032268	regulation of cellular protein metabolic process	0.464834	22	1298
Biological Process	GO:0031175	neuron projection development	0.465722	11	634
Biological Process	GO:0016032	viral process	0.465887	4	214
Biological Process	GO:0000725	recombinational repair	0.466453	1	38
Biological Process	GO:0030010	establishment of cell polarity	0.466453	1	38
Biological Process	GO:0030324	lung development	0.466453	1	38
Biological Process	GO:0045580	regulation of T cell differentiation	0.466453	1	38
Biological Process	GO:0061387	regulation of extent of cell growth	0.466453	1	38
Biological Process	GO:0071696	ectodermal placode development	0.466453	1	38
Biological Process	GO:0055086	nucleobase-containing small molecule metabolic process	0.467028	8	454
Biological Process	GO:0045862	positive regulation of proteolysis	0.468101	2	96
Biological Process	GO:0061138	morphogenesis of a branching epithelium	0.468101	2	96
Molecular Function	GO:0016427	tRNA (cytosine) methyltransferase activity	0.523349	1	46
Biological Process	GO:0006725	cellular aromatic compound metabolic process	0.472897	52	3126
Biological Process	GO:0032101	regulation of response to external stimulus	0.473247	5	276
Biological Process	GO:0015749	monosaccharide transport	0.473493	2	97
Biological Process	GO:0070661	leukocyte proliferation	0.473493	2	97
Biological Process	GO:0000578	embryonic axis specification	0.475217	1	39
Biological Process	GO:0008589	regulation of smoothened signaling pathway	0.475217	1	39
Biological Process	GO:0008630	intrinsic apoptotic signaling pathway in response to DNA damage	0.475217	1	39
Biological Process	GO:0009201	ribonucleoside triphosphate biosynthetic process	0.475217	1	39
Biological Process	GO:0030307	positive regulation of cell growth	0.475217	1	39
Biological Process	GO:0030308	negative regulation of cell growth	0.475217	1	39
Biological Process	GO:0032410	negative regulation of transporter activity	0.475217	1	39
Biological Process	GO:0046165	alcohol biosynthetic process	0.475217	1	39
Biological Process	GO:0048675	axon extension	0.475217	1	39
Biological Process	GO:0070646	protein modification by small protein removal	0.475217	1	39
Molecular Function	GO:0008169	C-methyltransferase activity	0.530984	1	47
Molecular Function	GO:0016836	hydro-lyase activity	0.530984	1	47
Biological Process	GO:0055065	metal ion homeostasis	0.477868	7	398
Biological Process	GO:0051924	regulation of calcium ion transport	0.478852	2	98
Biological Process	GO:0071824	protein-DNA complex subunit organization	0.478852	2	98
Biological Process	GO:0097305	response to alcohol	0.480358	3	158
Biological Process	GO:0097485	neuron projection guidance	0.481625	6	339
Biological Process	GO:0007224	smoothened signaling pathway	0.483839	1	40
Biological Process	GO:0009127	purine nucleoside monophosphate biosynthetic process	0.483839	1	40
Biological Process	GO:0015696	ammonium transport	0.483839	1	40
Biological Process	GO:0030705	cytoskeleton-dependent intracellular transport	0.483839	1	40
Biological Process	GO:0033333	fin development	0.483839	1	40
Biological Process	GO:0046717	acid secretion	0.483839	1	40
Biological Process	GO:0051817	modification of morphology or physiology of other organism involved in symbiotic interaction	0.483839	1	40
Biological Process	GO:1901137	carbohydrate derivative biosynthetic process	0.484363	8	461
Biological Process	GO:0016311	dephosphorylation	0.484537	3	159
Molecular Function	GO:0008649	rRNA methyltransferase activity	0.538498	1	48
Biological Process	GO:0010810	regulation of cell-substrate adhesion	0.48947	2	100
Biological Process	GO:0048588	developmental cell growth	0.48947	2	100
Biological Process	GO:0050920	regulation of chemotaxis	0.48947	2	100
Biological Process	GO:0044764	multi-organism cellular process	0.490856	4	221
Biological Process	GO:0009142	nucleoside triphosphate biosynthetic process	0.49232	1	41
Biological Process	GO:0035601	protein deacylation	0.49232	1	41
Biological Process	GO:1901617	organic hydroxy compound biosynthetic process	0.49232	1	41
Biological Process	GO:0003143	embryonic heart tube morphogenesis	0.494728	2	101
Biological Process	GO:0098742	cell-cell adhesion via plasma-membrane adhesion molecules	0.494728	2	101
Biological Process	GO:0051050	positive regulation of transport	0.495285	5	283
Molecular Function	GO:0070739	protein-glutamic acid ligase activity	0.550411	2	115
Molecular Function	GO:0016835	carbon-oxygen lyase activity	0.553168	1	50
Molecular Function	GO:0005215	transporter activity	0.5559	12	759
Molecular Function	GO:0016879	ligase activity, forming carbon-nitrogen bonds	0.558006	3	182
Molecular Function	GO:0016462	pyrophosphatase activity	0.559165	8	505
Molecular Function	GO:0000030	mannosyltransferase activity	0.560329	1	51
Molecular Function	GO:0005057	receptor signaling protein activity	0.560329	1	51
Molecular Function	GO:0008175	tRNA methyltransferase activity	0.560329	1	51
Biological Process	GO:0031401	positive regulation of protein modification process	0.497152	10	588
Biological Process	GO:0048856	anatomical structure development	0.497555	64	3880
Biological Process	GO:0016071	mRNA metabolic process	0.497904	4	223
Biological Process	GO:0016568	chromatin modification	0.498724	6	345
Biological Process	GO:0034110	regulation of homotypic cell-cell adhesion	0.499952	2	102
Biological Process	GO:0010717	regulation of epithelial to mesenchymal transition	0.500662	1	42
Biological Process	GO:0032874	positive regulation of stress-activated MAPK cascade	0.500662	1	42
Biological Process	GO:0050866	negative regulation of cell activation	0.500662	1	42
Biological Process	GO:0070304	positive regulation of stress-activated protein kinase signaling cascade	0.500662	1	42
Biological Process	GO:0098732	macromolecule deacylation	0.500662	1	42
Biological Process	GO:0006807	nitrogen compound metabolic process	0.500662	61	3700
Biological Process	GO:0010243	response to organonitrogen compound	0.501563	7	407
Molecular Function	GO:0003779	actin binding	0.564435	2	118
Biological Process	GO:0044087	regulation of cellular component biogenesis	0.504383	6	347
Biological Process	GO:0008643	carbohydrate transport	0.505142	2	103
Biological Process	GO:0035050	embryonic heart tube development	0.505142	2	103
Biological Process	GO:0051272	positive regulation of cellular component movement	0.505142	2	103
Biological Process	GO:0002064	epithelial cell development	0.50519	3	164
Biological Process	GO:0051130	positive regulation of cellular component organization	0.506442	8	470
Biological Process	GO:0001764	neuron migration	0.508868	1	43
Biological Process	GO:0007033	vacuole organization	0.508868	1	43
Biological Process	GO:0007034	vacuolar transport	0.508868	1	43
Biological Process	GO:0009163	nucleoside biosynthetic process	0.508868	1	43
Biological Process	GO:0018022	peptidyl-lysine methylation	0.508868	1	43
Biological Process	GO:0032526	response to retinoic acid	0.508868	1	43
Biological Process	GO:0042455	ribonucleoside biosynthetic process	0.508868	1	43
Biological Process	GO:0048839	inner ear development	0.508868	1	43
Biological Process	GO:0050864	regulation of B cell activation	0.508868	1	43
Biological Process	GO:1901659	glycosyl compound biosynthetic process	0.508868	1	43
Biological Process	GO:2000736	regulation of stem cell differentiation	0.508868	1	43
Molecular Function	GO:0016817	hydrolase activity, acting on acid anhydrides	0.57054	8	510
Molecular Function	GO:0016818	hydrolase activity, acting on acid anhydrides, in phosphorus-containing anhydrides	0.57054	8	510
Molecular Function	GO:0001664	G-protein coupled receptor binding	0.57361	2	120
Molecular Function	GO:0001104	RNA polymerase II transcription cofactor activity	0.57431	1	53
Biological Process	GO:0009101	glycoprotein biosynthetic process	0.511875	4	227
Biological Process	GO:0031589	cell-substrate adhesion	0.513333	3	166
Biological Process	GO:0032956	regulation of actin cytoskeleton organization	0.513333	3	166
Biological Process	GO:0050673	epithelial cell proliferation	0.513333	3	166
Molecular Function	GO:0008173	RNA methyltransferase activity	0.581134	1	54
Molecular Function	GO:0035258	steroid hormone receptor binding	0.581134	1	54
Molecular Function	GO:0019900	kinase binding	0.583786	6	386
Biological Process	GO:0009612	response to mechanical stimulus	0.515417	2	105
Biological Process	GO:0065004	protein-DNA complex assembly	0.51694	1	44
Biological Process	GO:0055114	oxidation-reduction process	0.516981	5	290
Molecular Function	GO:0019208	phosphatase regulator activity	0.587849	1	55
Biological Process	GO:0000165	MAPK cascade	0.524009	6	354
Biological Process	GO:0006458	'de novo' protein folding	0.52488	1	45
Biological Process	GO:0009411	response to UV	0.52488	1	45
Biological Process	GO:0030193	regulation of blood coagulation	0.52488	1	45
Biological Process	GO:0040029	regulation of gene expression, epigenetic	0.52488	1	45
Biological Process	GO:0042439	ethanolamine-containing compound metabolic process	0.52488	1	45
Biological Process	GO:0043433	negative regulation of sequence-specific DNA binding transcription factor activity	0.52488	1	45
Biological Process	GO:0051208	sequestering of calcium ion	0.52488	1	45
Biological Process	GO:0051222	positive regulation of protein transport	0.52488	1	45
Biological Process	GO:0051282	regulation of sequestering of calcium ion	0.52488	1	45
Biological Process	GO:0051283	negative regulation of sequestering of calcium ion	0.52488	1	45
Biological Process	GO:0060541	respiratory system development	0.52488	1	45
Biological Process	GO:1900046	regulation of hemostasis	0.52488	1	45
Biological Process	GO:1904951	positive regulation of establishment of protein localization	0.52488	1	45
Biological Process	GO:0001558	regulation of cell growth	0.525671	4	231
Biological Process	GO:0060562	epithelial tube morphogenesis	0.525671	4	231
Biological Process	GO:0032270	positive regulation of cellular protein metabolic process	0.528517	11	664
Biological Process	GO:0006461	protein complex assembly	0.529395	12	726
Biological Process	GO:0070271	protein complex biogenesis	0.529395	12	726
Biological Process	GO:0023014	signal transduction by protein phosphorylation	0.529561	6	356
Biological Process	GO:0007009	plasma membrane organization	0.530565	2	108
Biological Process	GO:0060249	anatomical structure homeostasis	0.530565	2	108
Biological Process	GO:1903034	regulation of response to wounding	0.530565	2	108
Biological Process	GO:0043549	regulation of kinase activity	0.532615	7	419
Biological Process	GO:0001676	long-chain fatty acid metabolic process	0.53269	1	46
Biological Process	GO:0015844	monoamine transport	0.53269	1	46
Biological Process	GO:0021782	glial cell development	0.53269	1	46
Biological Process	GO:0031330	negative regulation of cellular catabolic process	0.53269	1	46
Biological Process	GO:0034112	positive regulation of homotypic cell-cell adhesion	0.53269	1	46
Biological Process	GO:0050770	regulation of axonogenesis	0.53269	1	46
Biological Process	GO:0051238	sequestering of metal ion	0.53269	1	46
Biological Process	GO:1901796	regulation of signal transduction by p53 class mediator	0.53269	1	46
Biological Process	GO:0035107	appendage morphogenesis	0.533377	3	171
Biological Process	GO:0051253	negative regulation of RNA metabolic process	0.533377	3	171
Biological Process	GO:2000021	regulation of ion homeostasis	0.535543	2	109
Biological Process	GO:0009165	nucleotide biosynthetic process	0.535895	4	234
Biological Process	GO:0033554	cellular response to stress	0.540284	14	855
Biological Process	GO:0002285	lymphocyte activation involved in immune response	0.540373	1	47
Biological Process	GO:0006633	fatty acid biosynthetic process	0.540373	1	47
Biological Process	GO:0045926	negative regulation of growth	0.540373	1	47
Biological Process	GO:0050886	endocrine process	0.540373	1	47
Biological Process	GO:0090305	nucleic acid phosphodiester bond hydrolysis	0.540373	1	47
Biological Process	GO:0022412	cellular process involved in reproduction in multicellular organism	0.540485	2	110
Biological Process	GO:0045892	negative regulation of transcription, DNA-templated	0.540485	2	110
Biological Process	GO:1903507	negative regulation of nucleic acid-templated transcription	0.540485	2	110
Cellular Component	GO:0005813	centrosome	0.134241	1	9
Cellular Component	GO:0031332	RNAi effector complex	0.134241	1	9
Molecular Function	GO:0004497	monooxygenase activity	0.600961	1	57
Molecular Function	GO:0008171	O-methyltransferase activity	0.600961	1	57
Molecular Function	GO:0016614	oxidoreductase activity, acting on CH-OH group of donors	0.604619	2	127
Molecular Function	GO:0070735	protein-glycine ligase activity	0.604619	2	127
Biological Process	GO:0019538	protein metabolic process	0.542119	53	3250
Biological Process	GO:0051246	regulation of protein metabolic process	0.542191	22	1349
Biological Process	GO:0090407	organophosphate biosynthetic process	0.5443	5	299
Biological Process	GO:0051247	positive regulation of protein metabolic process	0.544907	11	672
Biological Process	GO:0071345	cellular response to cytokine stimulus	0.545181	3	174
Biological Process	GO:0006402	mRNA catabolic process	0.54539	2	111
Biological Process	GO:0000398	mRNA splicing, via spliceosome	0.54793	1	48
Biological Process	GO:0009156	ribonucleoside monophosphate biosynthetic process	0.54793	1	48
Biological Process	GO:0010827	regulation of glucose transport	0.54793	1	48
Biological Process	GO:1902107	positive regulation of leukocyte differentiation	0.54793	1	48
Biological Process	GO:0001655	urogenital system development	0.549077	3	175
Biological Process	GO:0048705	skeletal system morphogenesis	0.55026	2	112
Biological Process	GO:0052547	regulation of peptidase activity	0.55026	2	112
Biological Process	GO:0051223	regulation of protein transport	0.553247	5	302
Biological Process	GO:0031647	regulation of protein stability	0.555093	2	113
Biological Process	GO:0042129	regulation of T cell proliferation	0.555364	1	49
Biological Process	GO:0046488	phosphatidylinositol metabolic process	0.555364	1	49
Biological Process	GO:0050730	regulation of peptidyl-tyrosine phosphorylation	0.555364	1	49
Biological Process	GO:0051046	regulation of secretion	0.559165	5	304
Molecular Function	GO:0001085	RNA polymerase II transcription factor binding	0.619855	1	60
Molecular Function	GO:0022892	substrate-specific transporter activity	0.620971	10	664
Biological Process	GO:0051704	multi-organism process	0.560028	22	1361
Biological Process	GO:1902582	single-organism intracellular transport	0.560675	12	742
Molecular Function	GO:0046872	metal ion binding	0.624075	22	1442
Molecular Function	GO:0019199	transmembrane receptor protein kinase activity	0.625953	1	61
Biological Process	GO:1901293	nucleoside phosphate biosynthetic process	0.562616	4	242
Molecular Function	GO:0017111	nucleoside-triphosphatase activity	0.629856	7	471
Biological Process	GO:0038093	Fc receptor signaling pathway	0.564649	2	115
Molecular Function	GO:0042623	ATPase activity, coupled	0.633906	2	134
Biological Process	GO:0005977	glycogen metabolic process	0.569868	1	51
Biological Process	GO:0006112	energy reserve metabolic process	0.569868	1	51
Biological Process	GO:0006664	glycolipid metabolic process	0.569868	1	51
Biological Process	GO:0034470	ncRNA processing	0.569868	1	51
Biological Process	GO:0045619	regulation of lymphocyte differentiation	0.569868	1	51
Biological Process	GO:0051047	positive regulation of secretion	0.569868	1	51
Biological Process	GO:0072330	monocarboxylic acid biosynthetic process	0.569868	1	51
Biological Process	GO:1903509	liposaccharide metabolic process	0.569868	1	51
Biological Process	GO:1901135	carbohydrate derivative metabolic process	0.571112	11	685
Biological Process	GO:0002694	regulation of leukocyte activation	0.572043	3	181
Biological Process	GO:0006397	mRNA processing	0.574057	2	117
Molecular Function	GO:0016853	isomerase activity	0.643671	1	64
Biological Process	GO:0007368	determination of left/right symmetry	0.576943	1	52
Biological Process	GO:0043269	regulation of ion transport	0.579571	5	311
Biological Process	GO:0051049	regulation of transport	0.58167	14	878
Biological Process	GO:0060627	regulation of vesicle-mediated transport	0.583254	3	184
Biological Process	GO:0002067	glandular epithelial cell differentiation	0.583903	1	53
Biological Process	GO:0010906	regulation of glucose metabolic process	0.583903	1	53
Biological Process	GO:0044259	multicellular organismal macromolecule metabolic process	0.583903	1	53
Biological Process	GO:1903708	positive regulation of hemopoiesis	0.583903	1	53
Biological Process	GO:0032501	multicellular organismal process	0.584485	73	4514
Biological Process	GO:0045860	positive regulation of protein kinase activity	0.588492	4	250
Biological Process	GO:0003013	circulatory system process	0.588765	6	378
Biological Process	GO:1902580	single-organism cellular localization	0.589897	7	442
Biological Process	GO:0006304	DNA modification	0.590748	1	54
Biological Process	GO:0007589	body fluid secretion	0.590748	1	54
Biological Process	GO:0042490	mechanoreceptor differentiation	0.590748	1	54
Biological Process	GO:0045927	positive regulation of growth	0.590748	1	54
Biological Process	GO:0046474	glycerophospholipid biosynthetic process	0.590748	1	54
Biological Process	GO:0046890	regulation of lipid biosynthetic process	0.590748	1	54
Biological Process	GO:0006401	RNA catabolic process	0.592432	2	121
Biological Process	GO:0008064	regulation of actin polymerization or depolymerization	0.592432	2	121
Biological Process	GO:0030832	regulation of actin filament length	0.596933	2	122
Biological Process	GO:0014896	muscle hypertrophy	0.597482	1	55
Biological Process	GO:0042098	T cell proliferation	0.597482	1	55
Biological Process	GO:0044093	positive regulation of molecular function	0.598647	11	699
Biological Process	GO:0045859	regulation of protein kinase activity	0.59912	6	382
Biological Process	GO:0070201	regulation of establishment of protein localization	0.599474	5	318
Biological Process	GO:0050795	regulation of behavior	0.601397	2	123
Biological Process	GO:0021602	cranial nerve morphogenesis	0.604105	1	56
Biological Process	GO:0031016	pancreas development	0.604105	1	56
Biological Process	GO:0043484	regulation of RNA splicing	0.604105	1	56
Biological Process	GO:0010038	response to metal ion	0.604209	4	255
Biological Process	GO:0018205	peptidyl-lysine modification	0.605115	3	190
Biological Process	GO:0033674	positive regulation of kinase activity	0.607309	4	256
Biological Process	GO:0008015	blood circulation	0.607843	5	321
Biological Process	GO:0031098	stress-activated protein kinase signaling cascade	0.610213	2	125
Biological Process	GO:0051403	stress-activated MAPK cascade	0.610213	2	125
Biological Process	GO:0008654	phospholipid biosynthetic process	0.61062	1	57
Biological Process	GO:0022409	positive regulation of cell-cell adhesion	0.61062	1	57
Biological Process	GO:0030168	platelet activation	0.61062	1	57
Biological Process	GO:0045333	cellular respiration	0.61062	1	57
Biological Process	GO:0050678	regulation of epithelial cell proliferation	0.614566	2	126
Biological Process	GO:0043010	camera-type eye development	0.61576	3	193
Biological Process	GO:0009953	dorsal/ventral pattern formation	0.617028	1	58
Biological Process	GO:0010771	negative regulation of cell morphogenesis involved in differentiation	0.617028	1	58
Biological Process	GO:0018108	peptidyl-tyrosine phosphorylation	0.617028	1	58
Biological Process	GO:0018212	peptidyl-tyrosine modification	0.617028	1	58
Biological Process	GO:0043487	regulation of RNA stability	0.617028	1	58
Biological Process	GO:0044070	regulation of anion transport	0.617028	1	58
Biological Process	GO:0045446	endothelial cell differentiation	0.617028	1	58
Biological Process	GO:0046425	regulation of JAK-STAT cascade	0.617028	1	58
Biological Process	GO:0050818	regulation of coagulation	0.617028	1	58
Biological Process	GO:1904892	regulation of STAT cascade	0.617028	1	58
Cellular Component	GO:0042995	cell projection	0.14939	23	1155
Cellular Component	GO:0005903	brush border	0.154303	2	44
Cellular Component	GO:0005605	basal lamina	0.161549	1	11
Cellular Component	GO:0043256	laminin complex	0.161549	1	11
Biological Process	GO:0090304	nucleic acid metabolic process	0.619892	41	2583
Biological Process	GO:0048568	embryonic organ development	0.621569	5	326
Biological Process	GO:0010921	regulation of phosphatase activity	0.623332	1	59
Biological Process	GO:0045017	glycerolipid biosynthetic process	0.623332	1	59
Molecular Function	GO:0016887	ATPase activity	0.676486	2	145
Biological Process	GO:0030799	regulation of cyclic nucleotide metabolic process	0.627402	2	129
Biological Process	GO:0002688	regulation of leukocyte chemotaxis	0.629533	1	60
Biological Process	GO:0035821	modification of morphology or physiology of other organism	0.629533	1	60
Biological Process	GO:0050878	regulation of body fluid levels	0.62994	7	459
Biological Process	GO:0051235	maintenance of location	0.631607	2	130
Biological Process	GO:0060560	developmental growth involved in morphogenesis	0.631607	2	130
Biological Process	GO:0032880	regulation of protein localization	0.632345	5	330
Biological Process	GO:0051345	positive regulation of hydrolase activity	0.633072	3	198
Biological Process	GO:0007178	transmembrane receptor protein serine/threonine kinase signaling pathway	0.634543	4	265
Biological Process	GO:0048585	negative regulation of response to stimulus	0.639676	8	528
Biological Process	GO:0010959	regulation of metal ion transport	0.639845	3	200
Biological Process	GO:0010970	establishment of localization by movement along microtubule	0.641631	1	62
Biological Process	GO:0050905	neuromuscular process	0.641631	1	62
Biological Process	GO:0050865	regulation of cell activation	0.643199	3	201
Biological Process	GO:0000209	protein polyubiquitination	0.647532	1	63
Biological Process	GO:0010522	regulation of calcium ion transport into cytosol	0.647532	1	63
Biological Process	GO:0019722	calcium-mediated signaling	0.647532	1	63
Biological Process	GO:0035304	regulation of protein dephosphorylation	0.647532	1	63
Biological Process	GO:0048645	organ formation	0.647532	1	63
Biological Process	GO:0007611	learning or memory	0.64806	2	134
Biological Process	GO:0008154	actin polymerization or depolymerization	0.64806	2	134
Biological Process	GO:0032940	secretion by cell	0.648749	6	402
Biological Process	GO:0046907	intracellular transport	0.652013	15	983
Biological Process	GO:0050890	cognition	0.652081	2	135
Biological Process	GO:0051090	regulation of sequence-specific DNA binding transcription factor activity	0.652081	2	135
Biological Process	GO:0002263	cell activation involved in immune response	0.653336	1	64
Biological Process	GO:0002366	leukocyte activation involved in immune response	0.653336	1	64
Biological Process	GO:0035303	regulation of dephosphorylation	0.653336	1	64
Biological Process	GO:0043502	regulation of muscle adaptation	0.653336	1	64
Biological Process	GO:0044236	multicellular organism metabolic process	0.653336	1	64
Biological Process	GO:0060193	positive regulation of lipase activity	0.653336	1	64
Molecular Function	GO:0004888	transmembrane signaling receptor activity	0.697499	7	503
Molecular Function	GO:0015291	secondary active transmembrane transporter activity	0.697978	2	151
Biological Process	GO:0032970	regulation of actin filament-based process	0.656395	3	205
Molecular Function	GO:0016747	transferase activity, transferring acyl groups other than amino-acyl groups	0.704877	2	153
Biological Process	GO:0006470	protein dephosphorylation	0.660016	2	137
Biological Process	GO:0010256	endomembrane system organization	0.660016	2	137
Molecular Function	GO:0016741	transferase activity, transferring one-carbon groups	0.708277	2	154
Molecular Function	GO:0019902	phosphatase binding	0.711299	1	77
Biological Process	GO:0002682	regulation of immune system process	0.661965	11	733
Biological Process	GO:0030155	regulation of cell adhesion	0.663355	4	275
Biological Process	GO:0010721	negative regulation of cell development	0.663929	2	138
Biological Process	GO:0007126	meiotic nuclear division	0.664661	1	66
Biological Process	GO:0032231	regulation of actin filament bundle assembly	0.664661	1	66
Biological Process	GO:0051251	positive regulation of lymphocyte activation	0.664661	1	66
Biological Process	GO:0071103	DNA conformation change	0.664661	1	66
Biological Process	GO:0010639	negative regulation of organelle organization	0.667805	2	139
Biological Process	GO:0021537	telencephalon development	0.667805	2	139
Biological Process	GO:0034641	cellular nitrogen compound metabolic process	0.668377	53	3371
Biological Process	GO:0002224	toll-like receptor signaling pathway	0.670185	1	67
Biological Process	GO:0016458	gene silencing	0.670185	1	67
Biological Process	GO:0021543	pallium development	0.670185	1	67
Biological Process	GO:0048872	homeostasis of number of cells	0.670185	1	67
Biological Process	GO:0003012	muscle system process	0.671078	5	345
Biological Process	GO:0048736	appendage development	0.675533	3	211
Biological Process	GO:0046483	heterocycle metabolic process	0.675537	48	3069
Biological Process	GO:0006721	terpenoid metabolic process	0.675619	1	68
Biological Process	GO:0007162	negative regulation of cell adhesion	0.675619	1	68
Biological Process	GO:0007602	phototransduction	0.675619	1	68
Biological Process	GO:1903046	meiotic cell cycle process	0.675619	1	68
[truncated: 454 more rows]

## Sheet: profile7
class	ID	Descrption	Pvalue	fg_num	bg_num
Biological Process	GO:0035036	sperm-egg recognition	6.62795e-10	6	15
Biological Process	GO:0006457	protein folding	1.01342e-09	10	90
Biological Process	GO:0009988	cell-cell recognition	9.4811e-09	6	22
Biological Process	GO:0007338	single fertilization	3.65213e-08	6	27
Biological Process	GO:0009566	fertilization	6.8448e-07	6	43
Biological Process	GO:0006458	'de novo' protein folding	9.03774e-07	6	45
Biological Process	GO:0043648	dicarboxylic acid metabolic process	6.17135e-06	6	62
Biological Process	GO:0008037	cell recognition	2.9134e-05	6	81
Biological Process	GO:0006082	organic acid metabolic process	4.50761e-05	14	549
Biological Process	GO:0048545	response to steroid hormone	5.47363e-05	12	418
Molecular Function	GO:0032558	adenyl deoxyribonucleotide binding	0.000149658	2	3
Molecular Function	GO:0000166	nucleotide binding	0.000163384	7	165
Molecular Function	GO:1901265	nucleoside phosphate binding	0.000163384	7	165
Molecular Function	GO:0036094	small molecule binding	0.00025163	23	1537
Biological Process	GO:0019752	carboxylic acid metabolic process	0.000139667	13	534
Biological Process	GO:0009725	response to hormone	0.000152326	15	694
Biological Process	GO:0043436	oxoacid metabolic process	0.000174222	13	546
Biological Process	GO:0032868	response to insulin	0.000203098	5	73
Molecular Function	GO:0032552	deoxyribonucleotide binding	0.000494269	2	5
Molecular Function	GO:0032554	purine deoxyribonucleotide binding	0.000494269	2	5
Biological Process	GO:0007519	skeletal muscle tissue development	0.000245513	5	76
Biological Process	GO:0044703	multi-organism reproductive process	0.000257961	11	420
Biological Process	GO:0051704	multi-organism process	0.000261965	22	1361
Molecular Function	GO:0030554	adenyl nucleotide binding	0.000737987	2	6
Biological Process	GO:0060538	skeletal muscle organ development	0.000391727	5	84
Biological Process	GO:0043623	cellular protein complex assembly	0.000418363	8	242
Biological Process	GO:0043462	regulation of ATPase activity	0.000467091	4	49
Biological Process	GO:0031960	response to corticosteroid	0.000510746	6	136
Biological Process	GO:0010984	regulation of lipoprotein particle clearance	0.000539591	2	5
Biological Process	GO:0045823	positive regulation of heart contraction	0.00055227	3	22
Biological Process	GO:1903524	positive regulation of blood circulation	0.00055227	3	22
Biological Process	GO:0065003	macromolecular complex assembly	0.000762401	16	895
Biological Process	GO:0014070	response to organic cyclic compound	0.000814921	13	641
Biological Process	GO:0006461	protein complex assembly	0.000825379	14	726
Biological Process	GO:0070271	protein complex biogenesis	0.000825379	14	726
Biological Process	GO:0033993	response to lipid	0.00100116	12	573
Molecular Function	GO:0017076	purine nucleotide binding	0.00217348	2	10
Molecular Function	GO:0097367	carbohydrate derivative binding	0.00270927	17	1164
Molecular Function	GO:0016830	carbon-carbon lyase activity	0.00372827	3	44
Molecular Function	GO:0023023	MHC protein complex binding	0.00431506	2	14
Molecular Function	GO:0001883	purine nucleoside binding	0.00501125	15	1026
Molecular Function	GO:0032550	purine ribonucleoside binding	0.00501125	15	1026
Molecular Function	GO:0032549	ribonucleoside binding	0.00505707	15	1027
Molecular Function	GO:0001882	nucleoside binding	0.00514975	15	1029
Molecular Function	GO:0003823	antigen binding	0.00712287	2	18
Molecular Function	GO:0004611	phosphoenolpyruvate carboxykinase activity	0.00713162	1	1
Molecular Function	GO:0016639	oxidoreductase activity, acting on the CH-NH2 group of donors, NAD or NADP as acceptor	0.00713162	1	1
Molecular Function	GO:0030407	formimidoyltransferase activity	0.00713162	1	1
Biological Process	GO:0034622	cellular macromolecular complex assembly	0.00200188	9	381
Molecular Function	GO:0097159	organic cyclic compound binding	0.00767108	33	3209
Biological Process	GO:0043434	response to peptide hormone	0.00237025	6	183
Molecular Function	GO:0016701	oxidoreductase activity, acting on single donors with incorporation of molecular oxygen	0.00964289	2	21
Molecular Function	GO:0016491	oxidoreductase activity	0.0105864	9	516
Molecular Function	GO:0016831	carboxy-lyase activity	0.0115115	2	23
Molecular Function	GO:0048029	monosaccharide binding	0.0115115	2	23
Molecular Function	GO:0032551	pyrimidine ribonucleoside binding	0.0142131	1	2
Molecular Function	GO:0051748	UTP-monosaccharide-1-phosphate uridylyltransferase activity	0.0142131	1	2
Molecular Function	GO:0052668	farnesol kinase activity	0.0142131	1	2
Molecular Function	GO:0052671	geranylgeraniol kinase activity	0.0142131	1	2
Molecular Function	GO:0052813	phosphatidylinositol bisphosphate kinase activity	0.0142131	1	2
Molecular Function	GO:0044822	poly(A) RNA binding	0.0144438	4	132
Biological Process	GO:1901652	response to peptide	0.00301136	6	192
Biological Process	GO:0005996	monosaccharide metabolic process	0.00333468	6	196
Biological Process	GO:0009719	response to endogenous stimulus	0.00333908	16	1031
Molecular Function	GO:1901363	heterocyclic compound binding	0.0175669	31	3116
Molecular Function	GO:0016829	lyase activity	0.0184104	4	142
Molecular Function	GO:0016783	sulfurtransferase activity	0.0212449	1	3
Molecular Function	GO:0016841	ammonia-lyase activity	0.0212449	1	3
Molecular Function	GO:0019103	pyrimidine nucleotide binding	0.0212449	1	3
Molecular Function	GO:0052673	prenol kinase activity	0.0212449	1	3
Molecular Function	GO:0052742	phosphatidylinositol kinase activity	0.0212449	1	3
Molecular Function	GO:0070546	L-phenylalanine aminotransferase activity	0.0212449	1	3
Molecular Function	GO:0015932	nucleobase-containing compound transmembrane transporter activity	0.0256297	2	35
Molecular Function	GO:0030246	carbohydrate binding	0.0270142	2	36
Molecular Function	GO:0044389	ubiquitin-like protein ligase binding	0.0276722	4	161
Molecular Function	GO:0001846	opsonin binding	0.0282272	1	4
Molecular Function	GO:0003696	satellite DNA binding	0.0282272	1	4
Molecular Function	GO:0004939	beta-adrenergic receptor activity	0.0282272	1	4
Molecular Function	GO:0016652	oxidoreductase activity, acting on NAD(P)H, NAD(P) as acceptor	0.0282272	1	4
Molecular Function	GO:0051032	nucleic acid transmembrane transporter activity	0.0282272	1	4
Molecular Function	GO:0051731	polynucleotide 5'-hydroxyl-kinase activity	0.0282272	1	4
Biological Process	GO:0044702	single organism reproductive process	0.00392845	11	587
Biological Process	GO:0071822	protein complex subunit organization	0.00396606	16	1049
Biological Process	GO:0003299	muscle hypertrophy in response to stress	0.00404927	2	13
Cellular Component	GO:0031988	membrane-bounded vesicle	0.00224088	27	2221
Cellular Component	GO:0031982	vesicle	0.00448749	27	2327
Cellular Component	GO:0005783	endoplasmic reticulum	0.00487261	7	292
Cellular Component	GO:0005788	endoplasmic reticulum lumen	0.00504156	2	15
Cellular Component	GO:0030141	secretory granule	0.00680942	4	105
Cellular Component	GO:0099503	secretory vesicle	0.00680942	4	105
Molecular Function	GO:0001884	pyrimidine nucleoside binding	0.0351604	1	5
Molecular Function	GO:0016615	malate dehydrogenase activity	0.0351604	1	5
Molecular Function	GO:0016742	hydroxymethyl-, formyl- and related transferase activity	0.0351604	1	5
Molecular Function	GO:0051765	inositol tetrakisphosphate kinase activity	0.0351604	1	5
Biological Process	GO:0022414	reproductive process	0.00497434	13	786
Biological Process	GO:0000003	reproduction	0.00535799	13	793
Biological Process	GO:0007517	muscle organ development	0.00547457	6	217
Biological Process	GO:0043627	response to estrogen	0.00573412	5	154
Molecular Function	GO:0019798	procollagen-proline dioxygenase activity	0.0420449	1	6
Biological Process	GO:0060537	muscle tissue development	0.00614324	7	294
Biological Process	GO:1901605	alpha-amino acid metabolic process	0.00726121	5	163
Biological Process	GO:0009439	cyanate metabolic process	0.00744806	1	1
Biological Process	GO:0010915	regulation of very-low-density lipoprotein particle clearance	0.00744806	1	1
Biological Process	GO:0034447	very-low-density lipoprotein particle clearance	0.00744806	1	1
Biological Process	GO:0042000	translocation of peptides or proteins into host	0.00744806	1	1
Biological Process	GO:0044417	translocation of molecules into host	0.00744806	1	1
Biological Process	GO:0051808	translocation of peptides or proteins into other organism involved in symbiotic interaction	0.00744806	1	1
Biological Process	GO:0051836	translocation of molecules into other organism involved in symbiotic interaction	0.00744806	1	1
Biological Process	GO:0032787	monocarboxylic acid metabolic process	0.00759564	7	306
Biological Process	GO:0051084	'de novo' posttranslational protein folding	0.00775392	2	18
Biological Process	GO:0006006	glucose metabolic process	0.0079621	4	106
Molecular Function	GO:0016597	amino acid binding	0.0475423	2	49
Molecular Function	GO:0016840	carbon-nitrogen lyase activity	0.0488809	1	7
Molecular Function	GO:1901338	catecholamine binding	0.0488809	1	7
Molecular Function	GO:0017111	nucleoside-triphosphatase activity	0.0497129	7	471
Biological Process	GO:0003044	regulation of systemic arterial blood pressure mediated by a chemical signal	0.0086246	2	19
Molecular Function	GO:0051213	dioxygenase activity	0.0528858	2	52
Molecular Function	GO:0000099	sulfur amino acid transmembrane transporter activity	0.0556689	1	8
Cellular Component	GO:0044450	microtubule organizing center part	0.0137526	2	25
Cellular Component	GO:0005815	microtubule organizing center	0.0151618	6	280
Cellular Component	GO:0000323	lytic vacuole	0.0164542	5	207
Molecular Function	GO:0016832	aldehyde-lyase activity	0.0624092	1	9
Molecular Function	GO:0070569	uridylyltransferase activity	0.0624092	1	9
Molecular Function	GO:0016462	pyrophosphatase activity	0.0672963	7	505
Molecular Function	GO:0008028	monocarboxylic acid transmembrane transporter activity	0.0691021	1	10
Molecular Function	GO:0015179	L-amino acid transmembrane transporter activity	0.0691021	1	10
Molecular Function	GO:0019200	carbohydrate kinase activity	0.0691021	1	10
Molecular Function	GO:0051766	inositol trisphosphate kinase activity	0.0691021	1	10
Molecular Function	GO:0016817	hydrolase activity, acting on acid anhydrides	0.0701661	7	510
Molecular Function	GO:0016818	hydrolase activity, acting on acid anhydrides, in phosphorus-containing anhydrides	0.0701661	7	510
Molecular Function	GO:0019904	protein domain specific binding	0.0720348	5	313
Biological Process	GO:0034381	plasma lipoprotein particle clearance	0.0104904	2	21
Biological Process	GO:0010243	response to organonitrogen compound	0.0105429	8	407
Molecular Function	GO:0008484	sulfuric ester hydrolase activity	0.0757478	1	11
Molecular Function	GO:0016709	oxidoreductase activity, acting on paired donors, with incorporation or reduction of molecular oxygen, NAD(P)H as one donor, and incorporation of one atom of oxygen	0.0757478	1	11
Biological Process	GO:0009064	glutamine family amino acid metabolic process	0.0109628	3	62
Biological Process	GO:0019318	hexose metabolic process	0.0113789	5	182
Biological Process	GO:0019953	sexual reproduction	0.0119606	7	334
Biological Process	GO:0009267	cellular response to starvation	0.0125178	2	23
Biological Process	GO:0044281	small molecule metabolic process	0.0129681	17	1294
Biological Process	GO:0006536	glutamate metabolic process	0.0135905	2	24
Biological Process	GO:0042594	response to starvation	0.0135905	2	24
Biological Process	GO:0010658	striated muscle cell apoptotic process	0.0147017	2	25
Biological Process	GO:1901698	response to nitrogen compound	0.0147072	8	432
Biological Process	GO:0000302	response to reactive oxygen species	0.0147416	4	127
Biological Process	GO:0006000	fructose metabolic process	0.0148414	1	2
Biological Process	GO:0006001	fructose catabolic process	0.0148414	1	2
Biological Process	GO:0006103	2-oxoglutarate metabolic process	0.0148414	1	2
Biological Process	GO:0006555	methionine metabolic process	0.0148414	1	2
Biological Process	GO:0009086	methionine biosynthetic process	0.0148414	1	2
Biological Process	GO:0019323	pentose catabolic process	0.0148414	1	2
Biological Process	GO:0043102	amino acid salvage	0.0148414	1	2
Biological Process	GO:0070070	proton-transporting V-type ATPase complex assembly	0.0148414	1	2
Biological Process	GO:0071265	L-methionine biosynthetic process	0.0148414	1	2
Biological Process	GO:0071267	L-methionine salvage	0.0148414	1	2
Biological Process	GO:0043933	macromolecular complex subunit organization	0.015086	19	1531
Cellular Component	GO:0044432	endoplasmic reticulum part	0.0223283	5	224
Cellular Component	GO:0005856	cytoskeleton	0.0231396	13	991
Cellular Component	GO:0005737	cytoplasm	0.0243016	36	3799
Molecular Function	GO:0019899	enzyme binding	0.08164	11	972
Molecular Function	GO:0016411	acylglycerol O-acyltransferase activity	0.0823469	1	12
Molecular Function	GO:0051021	GDP-dissociation inhibitor binding	0.0823469	1	12
Biological Process	GO:0070670	response to interleukin-4	0.0158507	2	26
Biological Process	GO:0006941	striated muscle contraction	0.0167647	4	132
Biological Process	GO:0008016	regulation of heart contraction	0.0167647	4	132
Molecular Function	GO:0016651	oxidoreductase activity, acting on NAD(P)H	0.0888496	2	70
Molecular Function	GO:0016307	phosphatidylinositol phosphate kinase activity	0.0888995	1	13
Biological Process	GO:0031669	cellular response to nutrient levels	0.0170371	2	27
Biological Process	GO:0022607	cellular component assembly	0.017546	17	1337
Biological Process	GO:0010506	regulation of autophagy	0.0180582	4	135
Biological Process	GO:0014706	striated muscle tissue development	0.0180812	6	281
Biological Process	GO:0001889	liver development	0.0182601	2	28
Biological Process	GO:0044272	sulfur compound biosynthetic process	0.0182601	2	28
Biological Process	GO:0061008	hepaticobiliary system development	0.0182601	2	28
Biological Process	GO:0006520	cellular amino acid metabolic process	0.0196245	5	209
Biological Process	GO:0010035	response to inorganic substance	0.0201514	6	288
Biological Process	GO:0061061	muscle structure development	0.0206787	8	460
Biological Process	GO:0031668	cellular response to extracellular stimulus	0.0208138	2	30
Biological Process	GO:0046365	monosaccharide catabolic process	0.0208138	2	30
Biological Process	GO:0071496	cellular response to external stimulus	0.0208138	2	30
Biological Process	GO:0060047	heart contraction	0.0208283	4	141
Biological Process	GO:0002396	MHC protein complex assembly	0.0221803	1	3
Biological Process	GO:0002397	MHC class I protein complex assembly	0.0221803	1	3
Biological Process	GO:0006071	glycerol metabolic process	0.0221803	1	3
Biological Process	GO:0006531	aspartate metabolic process	0.0221803	1	3
Biological Process	GO:0009067	aspartate family amino acid biosynthetic process	0.0221803	1	3
Biological Process	GO:0019042	viral latency	0.0221803	1	3
Biological Process	GO:0019043	establishment of viral latency	0.0221803	1	3
Biological Process	GO:0032596	protein transport into membrane raft	0.0221803	1	3
Biological Process	GO:1903044	protein localization to membrane raft	0.0221803	1	3
Biological Process	GO:0006914	autophagy	0.0223062	4	144
Biological Process	GO:0051384	response to glucocorticoid	0.0223746	3	81
Cellular Component	GO:0005773	vacuole	0.0310113	6	330
Cellular Component	GO:0032991	macromolecular complex	0.034564	27	2714
Cellular Component	GO:0015630	microtubule cytoskeleton	0.0347583	8	527
Cellular Component	GO:0019908	nuclear cyclin-dependent protein kinase holoenzyme complex	0.0354539	1	5
Molecular Function	GO:0004935	adrenergic receptor activity	0.095406	1	14
Molecular Function	GO:0008187	poly-pyrimidine tract binding	0.095406	1	14
Molecular Function	GO:1901682	sulfur compound transmembrane transporter activity	0.095406	1	14
Cellular Component	GO:0044423	virion part	0.0381084	2	43
Cellular Component	GO:0019012	virion	0.0413997	2	45
Cellular Component	GO:0005775	vacuolar lumen	0.0430843	2	46
Cellular Component	GO:0044444	cytoplasmic part	0.0454265	34	3690
Molecular Function	GO:0008556	potassium-transporting ATPase activity	0.101867	1	15
Molecular Function	GO:0016702	oxidoreductase activity, acting on single donors with incorporation of molecular oxygen, incorporation of two atoms of oxygen	0.101867	1	15
Molecular Function	GO:0008238	exopeptidase activity	0.102088	2	76
Molecular Function	GO:0043566	structure-specific DNA binding	0.104338	3	159
Molecular Function	GO:0008483	transaminase activity	0.108282	1	16
Molecular Function	GO:0022884	macromolecule transmembrane transporter activity	0.108282	1	16
Molecular Function	GO:0031543	peptidyl-proline dioxygenase activity	0.108282	1	16
Molecular Function	GO:0070325	lipoprotein particle receptor binding	0.108282	1	16
Molecular Function	GO:0032403	protein complex binding	0.108789	3	162
Molecular Function	GO:0046906	tetrapyrrole binding	0.11351	2	81
Biological Process	GO:0009746	response to hexose	0.0245969	3	84
Biological Process	GO:0034284	response to monosaccharide	0.0245969	3	84
Cellular Component	GO:0044430	cytoskeletal part	0.052983	8	574
Cellular Component	GO:0030176	integral component of endoplasmic reticulum membrane	0.0561282	1	8
Cellular Component	GO:0044424	intracellular part	0.0564538	62	7800
Biological Process	GO:0031329	regulation of cellular catabolic process	0.026206	6	306
Biological Process	GO:0055002	striated muscle cell development	0.0265559	4	152
Cellular Component	GO:0005622	intracellular	0.0605908	62	7818
Biological Process	GO:0035966	response to topologically incorrect protein	0.0293873	3	90
Biological Process	GO:0055001	muscle cell development	0.0294431	4	157
Biological Process	GO:0017062	respiratory chain complex III assembly	0.0294653	1	4
Biological Process	GO:0035795	negative regulation of mitochondrial membrane permeability	0.0294653	1	4
Biological Process	GO:0044406	adhesion of symbiont to host	0.0294653	1	4
Biological Process	GO:0044650	adhesion of symbiont to host cell	0.0294653	1	4
Biological Process	GO:0050691	regulation of defense response to virus by host	0.0294653	1	4
Biological Process	GO:0061318	renal filtration cell differentiation	0.0294653	1	4
Molecular Function	GO:0016638	oxidoreductase activity, acting on the CH-NH2 group of donors	0.127258	1	19
Molecular Function	GO:0003723	RNA binding	0.135395	10	950
Molecular Function	GO:0043167	ion binding	0.135414	22	2458
Molecular Function	GO:0043168	anion binding	0.139273	5	385
Molecular Function	GO:0016408	C-acyltransferase activity	0.139687	1	21
Molecular Function	GO:0050664	oxidoreductase activity, acting on NAD(P)H, oxygen as acceptor	0.139687	1	21
Molecular Function	GO:0031406	carboxylic acid binding	0.139694	2	92
Molecular Function	GO:0043177	organic acid binding	0.139694	2	92
Biological Process	GO:0046683	response to organophosphorus	0.0310861	3	92
Biological Process	GO:0042391	regulation of membrane potential	0.0312618	4	160
Biological Process	GO:0010657	muscle cell apoptotic process	0.0323792	2	38
Biological Process	GO:0097006	regulation of plasma lipoprotein particle levels	0.0323792	2	38
Biological Process	GO:0006839	mitochondrial transport	0.0328358	3	94
Biological Process	GO:0043543	protein acylation	0.0337297	3	95
Biological Process	GO:0044085	cellular component biogenesis	0.0359032	17	1451
Biological Process	GO:0000097	sulfur amino acid biosynthetic process	0.0366968	1	5
Biological Process	GO:0003011	involuntary skeletal muscle contraction	0.0366968	1	5
Biological Process	GO:0006547	histidine metabolic process	0.0366968	1	5
Biological Process	GO:0006730	one-carbon metabolic process	0.0366968	1	5
Biological Process	GO:0007379	segment specification	0.0366968	1	5
Biological Process	GO:0010107	potassium ion import	0.0366968	1	5
Biological Process	GO:0010870	positive regulation of receptor biosynthetic process	0.0366968	1	5
Biological Process	GO:0033028	myeloid cell apoptotic process	0.0366968	1	5
Biological Process	GO:0033032	regulation of myeloid cell apoptotic process	0.0366968	1	5
Biological Process	GO:0048630	skeletal muscle tissue growth	0.0366968	1	5
Biological Process	GO:0048631	regulation of skeletal muscle tissue growth	0.0366968	1	5
Biological Process	GO:0052803	imidazole-containing compound metabolic process	0.0366968	1	5
Biological Process	GO:0070071	proton-transporting two-sector ATPase complex assembly	0.0366968	1	5
Biological Process	GO:0072081	specification of nephron tubule identity	0.0366968	1	5
Biological Process	GO:0003073	regulation of systemic arterial blood pressure	0.0372339	2	41
Biological Process	GO:0006970	response to osmotic stress	0.0372339	2	41
Biological Process	GO:0009743	response to carbohydrate	0.0383877	3	100
Molecular Function	GO:0019887	protein kinase regulator activity	0.154485	2	98
Molecular Function	GO:0019205	nucleobase-containing compound kinase activity	0.158004	1	24
Molecular Function	GO:0008047	enzyme activator activity	0.15873	3	193
Molecular Function	GO:0016705	oxidoreductase activity, acting on paired donors, with incorporation or reduction of molecular oxygen	0.161993	2	101
Molecular Function	GO:0015215	nucleotide transmembrane transporter activity	0.164024	1	25
Molecular Function	GO:0016616	oxidoreductase activity, acting on the CH-OH group of donors, NAD or NADP as acceptor	0.164511	2	102
Molecular Function	GO:0015079	potassium ion transmembrane transporter activity	0.170002	1	26
Molecular Function	GO:0016769	transferase activity, transferring nitrogenous groups	0.170002	1	26
Molecular Function	GO:0031690	adrenergic receptor binding	0.170002	1	26
Molecular Function	GO:0035254	glutamate receptor binding	0.170002	1	26
Molecular Function	GO:0005215	transporter activity	0.171046	8	759
Molecular Function	GO:0003824	catalytic activity	0.175123	33	4026
Molecular Function	GO:0003727	single-stranded RNA binding	0.175937	1	27
Molecular Function	GO:0015605	organophosphate ester transmembrane transporter activity	0.175937	1	27
Molecular Function	GO:0036459	thiol-dependent ubiquitinyl hydrolase activity	0.175937	1	27
Molecular Function	GO:0101005	ubiquitinyl hydrolase activity	0.175937	1	27
Molecular Function	GO:1901677	phosphate transmembrane transporter activity	0.175937	1	27
Molecular Function	GO:0046332	SMAD binding	0.181831	1	28
Molecular Function	GO:0019207	kinase regulator activity	0.182322	2	109
Molecular Function	GO:0008227	G-protein coupled amine receptor activity	0.187683	1	29
Molecular Function	GO:0022892	substrate-specific transporter activity	0.193136	7	664
Molecular Function	GO:0019209	kinase activator activity	0.193494	1	30
Molecular Function	GO:0019783	ubiquitin-like protein-specific protease activity	0.193494	1	30
Molecular Function	GO:0030295	protein kinase activator activity	0.193494	1	30
Biological Process	GO:0007569	cell aging	0.0406156	2	43
Molecular Function	GO:0005310	dicarboxylic acid transmembrane transporter activity	0.199264	1	31
Molecular Function	GO:0015662	ATPase activity, coupled to transmembrane movement of ions, phosphorylative mechanism	0.199264	1	31
Molecular Function	GO:0019842	vitamin binding	0.199264	1	31
Cellular Component	GO:0048770	pigment granule	0.0752541	2	63
Cellular Component	GO:0043227	membrane-bounded organelle	0.0791965	56	6964
Cellular Component	GO:0000790	nuclear chromatin	0.0815394	2	66
Cellular Component	GO:0044464	cell part	0.0852862	66	8556
Cellular Component	GO:0005623	cell	0.0860016	66	8558
Biological Process	GO:0010038	response to metal ion	0.0412441	5	255
Molecular Function	GO:0008234	cysteine-type peptidase activity	0.204993	1	32
Molecular Function	GO:0003779	actin binding	0.205618	2	118
Biological Process	GO:0003012	muscle system process	0.0432249	6	345
Biological Process	GO:0009266	response to temperature stimulus	0.0433574	3	105
Biological Process	GO:0001993	regulation of systemic arterial blood pressure by norepinephrine-epinephrine	0.043875	1	6
Biological Process	GO:0001996	positive regulation of heart rate by epinephrine-norepinephrine	0.043875	1	6
Biological Process	GO:0003321	positive regulation of blood pressure by epinephrine-norepinephrine	0.043875	1	6
Biological Process	GO:0006921	cellular component disassembly involved in execution phase of apoptosis	0.043875	1	6
Biological Process	GO:0072047	proximal/distal pattern formation involved in nephron development	0.043875	1	6
Biological Process	GO:0030239	myofibril assembly	0.0441089	2	45
Molecular Function	GO:0016706	oxidoreductase activity, acting on paired donors, with incorporation or reduction of molecular oxygen, 2-oxoglutarate as one donor, and incorporation of one atom each of oxygen into both donors	0.210681	1	33
Molecular Function	GO:0001664	G-protein coupled receptor binding	0.210842	2	120
Cellular Component	GO:0005681	spliceosomal complex	0.0945709	2	72
Cellular Component	GO:0044297	cell body	0.0983268	5	341
Cellular Component	GO:0031461	cullin-RING ubiquitin ligase complex	0.0990412	2	74
Cellular Component	GO:0043025	neuronal cell body	0.102684	1	15
Cellular Component	GO:0016023	cytoplasmic, membrane-bounded vesicle	0.103271	6	449
Biological Process	GO:0034112	positive regulation of homotypic cell-cell adhesion	0.0458962	2	46
Cellular Component	GO:0000307	cyclin-dependent protein kinase holoenzyme complex	0.109147	1	16
Cellular Component	GO:0015629	actin cytoskeleton	0.112458	3	163
Biological Process	GO:0006950	response to stress	0.04694	22	2079
Biological Process	GO:0002285	lymphocyte activation involved in immune response	0.0477098	2	47
Biological Process	GO:1902107	positive regulation of leukocyte differentiation	0.0495494	2	48
Biological Process	GO:0000060	protein import into nucleus, translocation	0.0510005	1	7
Biological Process	GO:0002029	desensitization of G-protein coupled receptor protein signaling pathway	0.0510005	1	7
Biological Process	GO:0003085	negative regulation of systemic arterial blood pressure	0.0510005	1	7
Biological Process	GO:0003177	pulmonary valve development	0.0510005	1	7
Biological Process	GO:0006451	translational readthrough	0.0510005	1	7
Biological Process	GO:0022401	negative adaptation of signaling pathway	0.0510005	1	7
Biological Process	GO:0032594	protein transport within lipid bilayer	0.0510005	1	7
Biological Process	GO:0033158	regulation of protein import into nucleus, translocation	0.0510005	1	7
Biological Process	GO:0045776	negative regulation of blood pressure	0.0510005	1	7
Biological Process	GO:0048641	regulation of skeletal muscle tissue development	0.0510005	1	7
Biological Process	GO:0060837	blood vessel endothelial cell differentiation	0.0510005	1	7
Biological Process	GO:0086011	membrane repolarization during action potential	0.0510005	1	7
Biological Process	GO:0097194	execution phase of apoptosis	0.0510005	1	7
Biological Process	GO:0071417	cellular response to organonitrogen compound	0.0514144	2	49
Biological Process	GO:0044723	single-organism carbohydrate metabolic process	0.0516712	7	454
Biological Process	GO:0031647	regulation of protein stability	0.0519447	3	113
Biological Process	GO:0003015	heart process	0.0522258	4	189
Molecular Function	GO:0031072	heat shock protein binding	0.221939	1	35
Cellular Component	GO:0031410	cytoplasmic vesicle	0.117747	6	466
Cellular Component	GO:0042995	cell projection	0.121062	12	1155
Cellular Component	GO:0044446	intracellular organelle part	0.124402	32	3723
Cellular Component	GO:0044454	nuclear chromosome part	0.129421	2	87
Cellular Component	GO:0043234	protein complex	0.132102	19	2041
Cellular Component	GO:0070822	Sin3-type complex	0.134544	1	20
Molecular Function	GO:0016614	oxidoreductase activity, acting on CH-OH group of donors	0.229228	2	127
Molecular Function	GO:0015171	amino acid transmembrane transporter activity	0.233038	1	37
Biological Process	GO:0000101	sulfur amino acid transport	0.0580735	1	8
Biological Process	GO:0003188	heart valve formation	0.0580735	1	8
Biological Process	GO:0019321	pentose metabolic process	0.0580735	1	8
Biological Process	GO:0023058	adaptation of signaling pathway	0.0580735	1	8
Biological Process	GO:0031034	myosin filament assembly	0.0580735	1	8
Biological Process	GO:0039017	pattern specification involved in pronephros development	0.0580735	1	8
Biological Process	GO:0045190	isotype switching	0.0580735	1	8
Biological Process	GO:0071688	striated muscle myosin thick filament assembly	0.0580735	1	8
Biological Process	GO:0090500	endocardial cushion to mesenchymal transition	0.0580735	1	8
Biological Process	GO:1902307	positive regulation of sodium ion transmembrane transport	0.0580735	1	8
Biological Process	GO:0002027	regulation of heart rate	0.0591197	2	53
Biological Process	GO:0044724	single-organism carbohydrate catabolic process	0.0591197	2	53
Biological Process	GO:1903708	positive regulation of hemopoiesis	0.0591197	2	53
Biological Process	GO:0006790	sulfur compound metabolic process	0.05998	4	198
Biological Process	GO:0006090	pyruvate metabolic process	0.061105	2	54
Molecular Function	GO:0019829	cation-transporting ATPase activity	0.243981	1	39
Molecular Function	GO:0030234	enzyme regulator activity	0.244684	5	471
Cellular Component	GO:0031301	integral component of organelle membrane	0.153122	1	23
Cellular Component	GO:1902554	serine/threonine protein kinase complex	0.153122	1	23
Cellular Component	GO:0030529	intracellular ribonucleoprotein complex	0.165919	5	405
Cellular Component	GO:1990904	ribonucleoprotein complex	0.165919	5	405
Cellular Component	GO:0000228	nuclear chromosome	0.169273	2	103
Cellular Component	GO:1902911	protein kinase complex	0.171307	1	26
Cellular Component	GO:0043226	organelle	0.17472	58	7518
Cellular Component	GO:0012505	endomembrane system	0.177535	10	999
Cellular Component	GO:0043228	non-membrane-bounded organelle	0.179934	19	2134
Cellular Component	GO:0043232	intracellular non-membrane-bounded organelle	0.179934	19	2134
Cellular Component	GO:0031974	membrane-enclosed lumen	0.179968	17	1877
Biological Process	GO:0009894	regulation of catabolic process	0.0621048	6	378
Biological Process	GO:0043009	chordate embryonic development	0.0624787	5	287
Biological Process	GO:0014896	muscle hypertrophy	0.0631131	2	55
Biological Process	GO:0003099	positive regulation of the force of heart contraction by chemical signal	0.0650946	1	9
Biological Process	GO:0010869	regulation of receptor biosynthetic process	0.0650946	1	9
Biological Process	GO:0019471	4-hydroxyproline metabolic process	0.0650946	1	9
Biological Process	GO:0032800	receptor biosynthetic process	0.0650946	1	9
Biological Process	GO:0035909	aorta morphogenesis	0.0650946	1	9
Biological Process	GO:0042026	protein refolding	0.0650946	1	9
Molecular Function	GO:0000975	regulatory region DNA binding	0.251419	5	476
Molecular Function	GO:0022857	transmembrane transporter activity	0.251734	6	597
Cellular Component	GO:0016234	inclusion body	0.189107	1	29
Cellular Component	GO:0000151	ubiquitin ligase complex	0.192521	2	112
Cellular Component	GO:0000118	histone deacetylase complex	0.200763	1	31
Cellular Component	GO:0070013	intracellular organelle lumen	0.204182	16	1788
Cellular Component	GO:0060205	cytoplasmic membrane-bounded vesicle lumen	0.206529	1	32
Cellular Component	GO:0005789	endoplasmic reticulum membrane	0.210884	2	119
Cellular Component	GO:0042175	nuclear outer membrane-endoplasmic reticulum membrane network	0.210884	2	119
Cellular Component	GO:0044448	cell cortex part	0.212254	1	33
Cellular Component	GO:0005938	cell cortex	0.217938	1	34
Cellular Component	GO:0061695	transferase complex, transferring phosphorus-containing groups	0.217938	1	34
Biological Process	GO:0022409	positive regulation of cell-cell adhesion	0.0671956	2	57
Biological Process	GO:0010033	response to organic substance	0.0689932	18	1691
Biological Process	GO:0002028	regulation of sodium ion transport	0.0692691	2	58
Biological Process	GO:1901700	response to oxygen-containing compound	0.0712621	9	693
Biological Process	GO:0010821	regulation of mitochondrion organization	0.0713701	3	129
Biological Process	GO:0003057	regulation of the force of heart contraction by chemical signal	0.072064	1	10
Biological Process	GO:0006558	L-phenylalanine metabolic process	0.072064	1	10
Biological Process	GO:0006919	activation of cysteine-type endopeptidase activity involved in apoptotic process	0.072064	1	10
Biological Process	GO:0009954	proximal/distal pattern formation	0.072064	1	10
Biological Process	GO:0018126	protein hydroxylation	0.072064	1	10
Biological Process	GO:0021915	neural tube development	0.072064	1	10
Biological Process	GO:0031033	myosin filament organization	0.072064	1	10
Biological Process	GO:0031958	corticosteroid receptor signaling pathway	0.072064	1	10
Biological Process	GO:0032481	positive regulation of type I interferon production	0.072064	1	10
Biological Process	GO:0042089	cytokine biosynthetic process	0.072064	1	10
Biological Process	GO:0097202	activation of cysteine-type endopeptidase activity	0.072064	1	10
Biological Process	GO:1902221	erythrose 4-phosphate/phosphoenolpyruvate family amino acid metabolic process	0.072064	1	10
Molecular Function	GO:0001067	regulatory region nucleic acid binding	0.258204	5	481
Biological Process	GO:0006813	potassium ion transport	0.0734788	2	60
Biological Process	GO:0055008	cardiac muscle tissue morphogenesis	0.0734788	2	60
Biological Process	GO:0051146	striated muscle cell differentiation	0.0741927	4	213
Biological Process	GO:0005975	carbohydrate metabolic process	0.0748631	7	495
Biological Process	GO:0006979	response to oxidative stress	0.0762073	4	215
Biological Process	GO:0030534	adult behavior	0.0777692	2	62
Biological Process	GO:0043280	positive regulation of cysteine-type endopeptidase activity involved in apoptotic process	0.0777692	2	62
Biological Process	GO:2001056	positive regulation of cysteine-type endopeptidase activity	0.0777692	2	62
Biological Process	GO:0000959	mitochondrial RNA metabolic process	0.0789821	1	11
Biological Process	GO:0042107	cytokine metabolic process	0.0789821	1	11
Biological Process	GO:0044246	regulation of multicellular organismal metabolic process	0.0789821	1	11
Biological Process	GO:0044253	positive regulation of multicellular organismal metabolic process	0.0789821	1	11
Biological Process	GO:0046341	CDP-diacylglycerol metabolic process	0.0789821	1	11
Biological Process	GO:0061004	pattern specification involved in kidney development	0.0789821	1	11
Biological Process	GO:0071436	sodium ion export	0.0789821	1	11
Biological Process	GO:0072048	renal system pattern specification	0.0789821	1	11
Molecular Function	GO:0008374	O-acyltransferase activity	0.265408	1	43
Biological Process	GO:0010950	positive regulation of endopeptidase activity	0.0799436	2	63
Biological Process	GO:1903522	regulation of blood circulation	0.0803192	4	219
Biological Process	GO:0050790	regulation of catalytic activity	0.0813534	12	1038
Biological Process	GO:0051336	regulation of hydrolase activity	0.0818056	8	608
Biological Process	GO:0002263	cell activation involved in immune response	0.0821369	2	64
Biological Process	GO:0002366	leukocyte activation involved in immune response	0.0821369	2	64
Biological Process	GO:0016052	carbohydrate catabolic process	0.0821369	2	64
Biological Process	GO:1901699	cellular response to nitrogen compound	0.0821369	2	64
Cellular Component	GO:0043233	organelle lumen	0.231633	16	1829
Cellular Component	GO:0031983	vesicle lumen	0.234749	1	37
Cellular Component	GO:0043229	intracellular organelle	0.237838	52	6764
Molecular Function	GO:0046914	transition metal ion binding	0.274311	8	866
Molecular Function	GO:0016887	ATPase activity	0.276891	2	145
Molecular Function	GO:0003676	nucleic acid binding	0.277295	17	2043
Molecular Function	GO:0098772	molecular function regulator	0.279921	6	620
Biological Process	GO:0002407	dendritic cell chemotaxis	0.0858493	1	12
Biological Process	GO:0036336	dendritic cell migration	0.0858493	1	12
Biological Process	GO:0043392	negative regulation of DNA binding	0.0858493	1	12
Biological Process	GO:0072079	nephron tubule formation	0.0858493	1	12
Biological Process	GO:1901381	positive regulation of potassium ion transmembrane transport	0.0858493	1	12
Biological Process	GO:0080134	regulation of response to stress	0.0867189	8	616
Biological Process	GO:0002224	toll-like receptor signaling pathway	0.0888267	2	67
Biological Process	GO:0097285	cell-type specific apoptotic process	0.0892169	3	142
Biological Process	GO:0042221	response to chemical	0.0896454	23	2353
Biological Process	GO:0006936	muscle contraction	0.0910739	4	229
Biological Process	GO:0007568	aging	0.0910919	2	68
Biological Process	GO:0010212	response to ionizing radiation	0.0910919	2	68
Biological Process	GO:0010952	positive regulation of peptidase activity	0.0910919	2	68
Biological Process	GO:0043281	regulation of cysteine-type endopeptidase activity involved in apoptotic process	0.0910919	2	68
Biological Process	GO:0048609	multicellular organismal reproductive process	0.091658	5	322
Biological Process	GO:0001659	temperature homeostasis	0.0926659	1	13
Biological Process	GO:0006570	tyrosine metabolic process	0.0926659	1	13
Biological Process	GO:0007601	visual perception	0.0926659	1	13
Biological Process	GO:0010664	negative regulation of striated muscle cell apoptotic process	0.0926659	1	13
Biological Process	GO:0019400	alditol metabolic process	0.0926659	1	13
Biological Process	GO:0035904	aorta development	0.0926659	1	13
Biological Process	GO:0055010	ventricular cardiac muscle tissue morphogenesis	0.0926659	1	13
Biological Process	GO:2000116	regulation of cysteine-type endopeptidase activity	0.0933742	2	69
Molecular Function	GO:0042625	ATPase coupled ion transmembrane transporter activity	0.286237	1	47
Molecular Function	GO:0035251	UDP-glucosyltransferase activity	0.291352	1	48
Molecular Function	GO:0046527	glucosyltransferase activity	0.291352	1	48
Molecular Function	GO:0044877	macromolecular complex binding	0.294928	3	266
Molecular Function	GO:0003729	mRNA binding	0.296432	1	49
Molecular Function	GO:0016747	transferase activity, transferring acyl groups other than amino-acyl groups	0.298086	2	153
Molecular Function	GO:0043565	sequence-specific DNA binding	0.299403	4	388
Molecular Function	GO:0046983	protein dimerization activity	0.300601	7	763
Biological Process	GO:0030522	intracellular receptor signaling pathway	0.0950538	3	146
Molecular Function	GO:0016779	nucleotidyltransferase activity	0.311456	1	52
Molecular Function	GO:0001104	RNA polymerase II transcription cofactor activity	0.316393	1	53
Molecular Function	GO:0016820	hydrolase activity, acting on acid anhydrides, catalyzing transmembrane movement of substances	0.316393	1	53
Molecular Function	GO:0042626	ATPase activity, coupled to transmembrane movement of substances	0.316393	1	53
Molecular Function	GO:0043492	ATPase activity, coupled to movement of substances	0.316393	1	53
Molecular Function	GO:0035258	steroid hormone receptor binding	0.321295	1	54
Biological Process	GO:0045597	positive regulation of cell differentiation	0.0979868	6	427
Biological Process	GO:0032870	cellular response to hormone stimulus	0.0989956	4	236
Biological Process	GO:0051259	protein oligomerization	0.0991788	5	330
Biological Process	GO:0002711	positive regulation of T cell mediated immunity	0.0994324	1	14
Biological Process	GO:0003171	atrioventricular valve development	0.0994324	1	14
Biological Process	GO:0003181	atrioventricular valve morphogenesis	0.0994324	1	14
Biological Process	GO:0010544	negative regulation of platelet activation	0.0994324	1	14
Biological Process	GO:0043094	cellular metabolic compound salvage	0.0994324	1	14
Biological Process	GO:0002696	positive regulation of leukocyte activation	0.100319	2	72
Biological Process	GO:0052548	regulation of endopeptidase activity	0.100319	2	72
Molecular Function	GO:0003677	DNA binding	0.326294	7	785
Cellular Component	GO:1902494	catalytic complex	0.261197	4	361
Cellular Component	GO:0005924	cell-substrate adherens junction	0.270781	4	367
Cellular Component	GO:0005903	brush border	0.272602	1	44
Cellular Component	GO:0030055	cell-substrate junction	0.273991	4	369
Cellular Component	GO:0005912	adherens junction	0.278818	4	372
Cellular Component	GO:0099568	cytoplasmic region	0.283074	1	46
Cellular Component	GO:1990234	transferase complex	0.291476	3	262
Cellular Component	GO:0043231	intracellular membrane-bounded organelle	0.296701	47	6156
Cellular Component	GO:0044429	mitochondrial part	0.301527	4	386
Cellular Component	GO:0070161	anchoring junction	0.303159	4	387
Cellular Component	GO:0044291	cell-cell contact zone	0.308608	1	51
Cellular Component	GO:0019866	organelle inner membrane	0.316251	4	395
Cellular Component	GO:0031970	organelle envelope lumen	0.318568	1	53
Cellular Component	GO:0005739	mitochondrion	0.322819	4	399
Cellular Component	GO:0031253	cell projection membrane	0.325411	2	162
Cellular Component	GO:0044422	organelle part	0.328627	34	4401
Cellular Component	GO:0031967	organelle envelope	0.328901	5	527
Cellular Component	GO:0031975	envelope	0.328901	5	527
Cellular Component	GO:0043005	neuron projection	0.33141	6	655
Cellular Component	GO:0098862	cluster of actin-based cell projections	0.333244	1	56
Molecular Function	GO:0022891	substrate-specific transmembrane transporter activity	0.332442	5	534
Biological Process	GO:0050867	positive regulation of cell activation	0.102666	2	73
Biological Process	GO:0065009	regulation of molecular function	0.104194	15	1430
Biological Process	GO:0051260	protein homooligomerization	0.105028	2	74
Biological Process	GO:0032504	multicellular organism reproduction	0.10601	5	337
Biological Process	GO:0002709	regulation of T cell mediated immunity	0.106149	1	15
Biological Process	GO:0019674	NAD metabolic process	0.106149	1	15
Biological Process	GO:0071375	cellular response to peptide hormone stimulus	0.106149	1	15
Biological Process	GO:1901021	positive regulation of calcium ion transmembrane transporter activity	0.106149	1	15
Biological Process	GO:1901653	cellular response to peptide	0.106149	1	15
Biological Process	GO:1904427	positive regulation of calcium ion transmembrane transport	0.106149	1	15
Molecular Function	GO:0004497	monooxygenase activity	0.335796	1	57
Molecular Function	GO:0044212	transcription regulatory region DNA binding	0.345051	4	416
Molecular Function	GO:0016782	transferase activity, transferring sulfur-containing groups	0.345293	1	59
Biological Process	GO:0007631	feeding behavior	0.109796	2	76
Biological Process	GO:0009408	response to heat	0.109796	2	76
Biological Process	GO:0009056	catabolic process	0.109848	11	981
Molecular Function	GO:0001085	RNA polymerase II transcription factor binding	0.349991	1	60
Biological Process	GO:0045785	positive regulation of cell adhesion	0.112202	2	77
Biological Process	GO:0006915	apoptotic process	0.112427	12	1099
Biological Process	GO:0002312	B cell activation involved in immune response	0.112816	1	16
Biological Process	GO:0006801	superoxide metabolic process	0.112816	1	16
Biological Process	GO:0010765	positive regulation of sodium ion transport	0.112816	1	16
Biological Process	GO:0017004	cytochrome complex assembly	0.112816	1	16
Biological Process	GO:0045777	positive regulation of blood pressure	0.112816	1	16
Cellular Component	GO:0032432	actin filament bundle	0.347608	1	59
Molecular Function	GO:0005253	anion channel activity	0.354656	1	61
Biological Process	GO:0060415	muscle tissue morphogenesis	0.114621	2	78
Biological Process	GO:0044237	cellular metabolic process	0.11463	51	6095
Biological Process	GO:0006417	regulation of translation	0.11506	3	159
Molecular Function	GO:0016740	transferase activity	0.36222	13	1614
Molecular Function	GO:0043169	cation binding	0.363105	17	2156
Molecular Function	GO:0016746	transferase activity, transferring acyl groups	0.366111	2	179
Molecular Function	GO:0032182	ubiquitin-like protein binding	0.368454	1	64
Cellular Component	GO:0044449	contractile fiber part	0.359572	2	175
Biological Process	GO:0000096	sulfur amino acid metabolic process	0.119435	1	17
Biological Process	GO:0010460	positive regulation of heart rate	0.119435	1	17
Biological Process	GO:0042093	T-helper cell differentiation	0.119435	1	17
Biological Process	GO:0042992	negative regulation of transcription factor import into nucleus	0.119435	1	17
Biological Process	GO:0045604	regulation of epidermal cell differentiation	0.119435	1	17
Biological Process	GO:0002221	pattern recognition receptor signaling pathway	0.1195	2	80
Molecular Function	GO:0035257	nuclear hormone receptor binding	0.377491	1	66
Molecular Function	GO:0015399	primary active transmembrane transporter activity	0.381961	1	67
Molecular Function	GO:0015405	P-P-bond-hydrolysis-driven transmembrane transporter activity	0.381961	1	67
Molecular Function	GO:0046943	carboxylic acid transmembrane transporter activity	0.381961	1	67
Biological Process	GO:0080135	regulation of cellular response to stress	0.122048	4	255
Molecular Function	GO:0005342	organic acid transmembrane transporter activity	0.390807	1	69
Biological Process	GO:0002204	somatic recombination of immunoglobulin genes involved in immune response	0.126004	1	18
Biological Process	GO:0002208	somatic diversification of immunoglobulins involved in immune response	0.126004	1	18
Biological Process	GO:0010662	regulation of striated muscle cell apoptotic process	0.126004	1	18
Biological Process	GO:0032479	regulation of type I interferon production	0.126004	1	18
Biological Process	GO:0043268	positive regulation of potassium ion transport	0.126004	1	18
Biological Process	GO:1901607	alpha-amino acid biosynthetic process	0.126004	1	18
Biological Process	GO:0031099	regeneration	0.126444	3	166
Biological Process	GO:0043500	muscle adaptation	0.126914	2	83
Biological Process	GO:0048644	muscle organ morphogenesis	0.126914	2	83
Biological Process	GO:0034248	regulation of cellular amide metabolic process	0.128103	3	167
Biological Process	GO:0042246	tissue regeneration	0.129409	2	84
Biological Process	GO:0010822	positive regulation of mitochondrion organization	0.131916	2	85
Biological Process	GO:0002381	immunoglobulin production involved in immunoglobulin mediated immune response	0.132525	1	19
Biological Process	GO:0002708	positive regulation of lymphocyte mediated immunity	0.132525	1	19
Biological Process	GO:0006984	ER-nucleus signaling pathway	0.132525	1	19
Biological Process	GO:0007052	mitotic spindle organization	0.132525	1	19
Biological Process	GO:0009268	response to pH	0.132525	1	19
Biological Process	GO:0032400	melanosome localization	0.132525	1	19
Biological Process	GO:0035809	regulation of urine volume	0.132525	1	19
Biological Process	GO:0044766	multi-organism transport	0.132525	1	19
Biological Process	GO:0045582	positive regulation of T cell differentiation	0.132525	1	19
Biological Process	GO:0045621	positive regulation of lymphocyte differentiation	0.132525	1	19
Biological Process	GO:0045682	regulation of epidermis development	0.132525	1	19
Biological Process	GO:1902579	multi-organism localization	0.132525	1	19
Biological Process	GO:0009792	embryo development ending in birth or egg hatching	0.133352	5	363
Biological Process	GO:0012501	programmed cell death	0.135122	13	1254
Biological Process	GO:0002026	regulation of the force of heart contraction	0.138998	1	20
Biological Process	GO:0002456	T cell mediated immunity	0.138998	1	20
Biological Process	GO:0015669	gas transport	0.138998	1	20
Biological Process	GO:0016445	somatic diversification of immunoglobulins	0.138998	1	20
Biological Process	GO:0016447	somatic recombination of immunoglobulin gene segments	0.138998	1	20
Biological Process	GO:0032606	type I interferon production	0.138998	1	20
Biological Process	GO:0086009	membrane repolarization	0.138998	1	20
Biological Process	GO:0008217	regulation of blood pressure	0.139504	2	88
Biological Process	GO:0050896	response to stimulus	0.142183	42	4948
Biological Process	GO:0009628	response to abiotic stimulus	0.142689	8	693
Biological Process	GO:0042981	regulation of apoptotic process	0.143275	10	919
Biological Process	GO:0007270	neuron-neuron synaptic transmission	0.144615	2	90
Biological Process	GO:0045786	negative regulation of cell cycle	0.144615	2	90
Biological Process	GO:0002294	CD4-positive, alpha-beta T cell differentiation involved in immune response	0.145424	1	21
Biological Process	GO:0002367	cytokine production involved in immune response	0.145424	1	21
Biological Process	GO:0003009	skeletal muscle contraction	0.145424	1	21
Biological Process	GO:0003333	amino acid transmembrane transport	0.145424	1	21
Biological Process	GO:0009066	aspartate family amino acid metabolic process	0.145424	1	21
Biological Process	GO:0010543	regulation of platelet activation	0.145424	1	21
Biological Process	GO:0031032	actomyosin structure organization	0.147186	2	91
Biological Process	GO:0051094	positive regulation of developmental process	0.147984	6	481
Biological Process	GO:0043067	regulation of programmed cell death	0.148358	10	926
Biological Process	GO:0009913	epidermal cell differentiation	0.149766	2	92
Biological Process	GO:0003229	ventricular cardiac muscle tissue development	0.151802	1	22
Biological Process	GO:0006101	citrate metabolic process	0.151802	1	22
Biological Process	GO:0010656	negative regulation of muscle cell apoptotic process	0.151802	1	22
Biological Process	GO:0016064	immunoglobulin mediated immune response	0.151802	1	22
Biological Process	GO:0030195	negative regulation of blood coagulation	0.151802	1	22
Biological Process	GO:0042308	negative regulation of protein import into nucleus	0.151802	1	22
Biological Process	GO:0060317	cardiac epithelial to mesenchymal transition	0.151802	1	22
Biological Process	GO:0061045	negative regulation of wound healing	0.151802	1	22
Biological Process	GO:1900047	negative regulation of hemostasis	0.151802	1	22
Biological Process	GO:1900181	negative regulation of protein localization to nucleus	0.151802	1	22
Biological Process	GO:1902305	regulation of sodium ion transmembrane transport	0.151802	1	22
Biological Process	GO:1904590	negative regulation of protein import	0.151802	1	22
Biological Process	GO:0006473	protein acetylation	0.152355	2	93
Biological Process	GO:0010770	positive regulation of cell morphogenesis involved in differentiation	0.152355	2	93
Biological Process	GO:0070925	organelle assembly	0.154953	2	94
Biological Process	GO:0045859	regulation of protein kinase activity	0.155168	5	382
Biological Process	GO:0034109	homotypic cell-cell adhesion	0.155662	3	183
Biological Process	GO:0031325	positive regulation of cellular metabolic process	0.155848	11	1052
Biological Process	GO:0048522	positive regulation of cellular process	0.156603	19	2016
Biological Process	GO:0002287	alpha-beta T cell activation involved in immune response	0.158133	1	23
Biological Process	GO:0002293	alpha-beta T cell differentiation involved in immune response	0.158133	1	23
Biological Process	GO:0006027	glycosaminoglycan catabolic process	0.158133	1	23
Biological Process	GO:0009225	nucleotide-sugar metabolic process	0.158133	1	23
Biological Process	GO:0010226	response to lithium ion	0.158133	1	23
Biological Process	GO:0010591	regulation of lamellipodium assembly	0.158133	1	23
Biological Process	GO:0030032	lamellipodium assembly	0.158133	1	23
Biological Process	GO:0030835	negative regulation of actin filament depolymerization	0.158133	1	23
Biological Process	GO:0043242	negative regulation of protein complex disassembly	0.158133	1	23
Biological Process	GO:0061333	renal tubule morphogenesis	0.158133	1	23
Biological Process	GO:0072078	nephron tubule morphogenesis	0.158133	1	23
Biological Process	GO:0090317	negative regulation of intracellular protein transport	0.158133	1	23
Biological Process	GO:0097581	lamellipodium organization	0.158133	1	23
Biological Process	GO:1901379	regulation of potassium ion transmembrane transport	0.158133	1	23
Biological Process	GO:1901880	negative regulation of protein depolymerization	0.158133	1	23
Biological Process	GO:1902743	regulation of lamellipodium organization	0.158133	1	23
Biological Process	GO:1903035	negative regulation of response to wounding	0.158133	1	23
Biological Process	GO:1903828	negative regulation of cellular protein localization	0.158133	1	23
Biological Process	GO:0044708	single-organism behavior	0.159768	4	283
Biological Process	GO:0008544	epidermis development	0.160176	2	96
Biological Process	GO:0030217	T cell differentiation	0.160176	2	96
Biological Process	GO:0045862	positive regulation of proteolysis	0.160176	2	96
Biological Process	GO:0001666	response to hypoxia	0.162799	2	97
Biological Process	GO:0032268	regulation of cellular protein metabolic process	0.162832	13	1298
Biological Process	GO:0002562	somatic diversification of immune receptors via germline recombination within a single locus	0.164417	1	24
Biological Process	GO:0006261	DNA-dependent DNA replication	0.164417	1	24
Biological Process	GO:0016444	somatic cell DNA recombination	0.164417	1	24
Biological Process	GO:0031638	zymogen activation	0.164417	1	24
Biological Process	GO:0043367	CD4-positive, alpha-beta T cell differentiation	0.164417	1	24
Biological Process	GO:1904064	positive regulation of cation transmembrane transport	0.164417	1	24
Biological Process	GO:0031667	response to nutrient levels	0.164633	3	188
Biological Process	GO:0043085	positive regulation of catalytic activity	0.164716	6	497
Biological Process	GO:0051240	positive regulation of multicellular organismal process	0.167222	5	392
Biological Process	GO:0006575	cellular modified amino acid metabolic process	0.16807	2	99
Biological Process	GO:0030518	intracellular steroid hormone receptor signaling pathway	0.16807	2	99
Biological Process	GO:0036293	response to decreased oxygen levels	0.16807	2	99
Biological Process	GO:0070482	response to oxygen levels	0.16807	2	99
Biological Process	GO:0002821	positive regulation of adaptive immune response	0.170655	1	25
Biological Process	GO:0002824	positive regulation of adaptive immune response based on somatic recombination of immune receptors built from immunoglobulin superfamily domains	0.170655	1	25
Biological Process	GO:0006007	glucose catabolic process	0.170655	1	25
Biological Process	GO:0007050	cell cycle arrest	0.170655	1	25
Biological Process	GO:0009072	aromatic amino acid family metabolic process	0.170655	1	25
Biological Process	GO:0031644	regulation of neurological system process	0.170655	1	25
Biological Process	GO:0046902	regulation of mitochondrial membrane permeability	0.170655	1	25
Biological Process	GO:0050881	musculoskeletal movement	0.170655	1	25
Biological Process	GO:0051875	pigment granule localization	0.170655	1	25
Biological Process	GO:0051931	regulation of sensory perception	0.170655	1	25
Biological Process	GO:0090559	regulation of membrane permeability	0.170655	1	25
Biological Process	GO:0043401	steroid hormone mediated signaling pathway	0.170717	2	100
Cellular Component	GO:0044459	plasma membrane part	0.374459	6	688
Biological Process	GO:0007626	locomotory behavior	0.17337	2	101
Biological Process	GO:0034110	regulation of homotypic cell-cell adhesion	0.176031	2	102
Biological Process	GO:0048738	cardiac muscle tissue development	0.176031	2	102
Biological Process	GO:0002292	T cell differentiation involved in immune response	0.176847	1	26
Biological Process	GO:0007613	memory	0.176847	1	26
Biological Process	GO:0008344	adult locomotory behavior	0.176847	1	26
Biological Process	GO:0010823	negative regulation of mitochondrion organization	0.176847	1	26
Biological Process	GO:0015807	L-amino acid transport	0.176847	1	26
Biological Process	GO:0019724	B cell mediated immunity	0.176847	1	26
Biological Process	GO:0045744	negative regulation of G-protein coupled receptor protein signaling pathway	0.176847	1	26
Biological Process	GO:0048793	pronephros development	0.176847	1	26
Biological Process	GO:0060343	trabecula formation	0.176847	1	26
Biological Process	GO:0072348	sulfur compound transport	0.176847	1	26
Biological Process	GO:0072350	tricarboxylic acid metabolic process	0.176847	1	26
Biological Process	GO:0006260	DNA replication	0.181372	2	104
Biological Process	GO:0010941	regulation of cell death	0.181607	10	969
Biological Process	GO:0000122	negative regulation of transcription from RNA polymerase II promoter	0.182994	1	27
Biological Process	GO:0002706	regulation of lymphocyte mediated immunity	0.182994	1	27
Biological Process	GO:0006862	nucleotide transport	0.182994	1	27
Biological Process	GO:0007041	lysosomal transport	0.182994	1	27
Biological Process	GO:0019320	hexose catabolic process	0.182994	1	27
Biological Process	GO:0046823	negative regulation of nucleocytoplasmic transport	0.182994	1	27
Biological Process	GO:0051224	negative regulation of protein transport	0.182994	1	27
Biological Process	GO:1904950	negative regulation of establishment of protein localization	0.182994	1	27
Biological Process	GO:0042060	wound healing	0.183025	3	198
Biological Process	GO:0051345	positive regulation of hydrolase activity	0.183025	3	198
Biological Process	GO:0009612	response to mechanical stimulus	0.184052	2	105
Biological Process	GO:0043393	regulation of protein binding	0.184052	2	105
Molecular Function	GO:0005216	ion channel activity	0.401776	2	193
Molecular Function	GO:0022838	substrate-specific channel activity	0.401776	2	193
Cellular Component	GO:0031227	intrinsic component of endoplasmic reticulum membrane	0.384437	1	67
Biological Process	GO:0008219	cell death	0.185462	13	1331
Cellular Component	GO:0036477	somatodendritic compartment	0.388894	1	68
Biological Process	GO:1902582	single-organism intracellular transport	0.185983	8	742
Biological Process	GO:0050865	regulation of cell activation	0.188649	3	201
Biological Process	GO:0002200	somatic diversification of immune receptors	0.189095	1	28
Biological Process	GO:0002286	T cell activation involved in immune response	0.189095	1	28
Biological Process	GO:0035264	multicellular organism growth	0.189095	1	28
Biological Process	GO:0040014	regulation of multicellular organism growth	0.189095	1	28
Biological Process	GO:0071804	cellular potassium ion transport	0.189095	1	28
Biological Process	GO:0071805	potassium ion transmembrane transport	0.189095	1	28
Biological Process	GO:0035051	cardiocyte differentiation	0.189429	2	107
Biological Process	GO:0051726	regulation of cell cycle	0.192406	5	412
Biological Process	GO:0046907	intracellular transport	0.193149	10	983
Biological Process	GO:0007005	mitochondrion organization	0.194319	3	204
Biological Process	GO:0002763	positive regulation of myeloid leukocyte differentiation	0.195152	1	29
Biological Process	GO:0008088	axo-dendritic transport	0.195152	1	29
Biological Process	GO:0030282	bone mineralization	0.195152	1	29
Biological Process	GO:0033144	negative regulation of intracellular steroid hormone receptor signaling pathway	0.195152	1	29
Biological Process	GO:0072088	nephron epithelium morphogenesis	0.195152	1	29
Biological Process	GO:1903825	organic acid transmembrane transport	0.195152	1	29
Biological Process	GO:0051246	regulation of protein metabolic process	0.19844	13	1349
Biological Process	GO:0051098	regulation of binding	0.200032	3	207
Biological Process	GO:0003179	heart valve morphogenesis	0.201163	1	30
Biological Process	GO:0008585	female gonad development	0.201163	1	30
Biological Process	GO:0046473	phosphatidic acid metabolic process	0.201163	1	30
Biological Process	GO:0046545	development of primary female sexual characteristics	0.201163	1	30
Biological Process	GO:0050819	negative regulation of coagulation	0.201163	1	30
Biological Process	GO:0051101	regulation of DNA binding	0.201163	1	30
Biological Process	GO:0055013	cardiac muscle cell development	0.201163	1	30
Biological Process	GO:1903650	negative regulation of cytoplasmic transport	0.201163	1	30
Biological Process	GO:0042692	muscle cell differentiation	0.201235	4	311
Biological Process	GO:0016265	death	0.201383	13	1353
Biological Process	GO:0043549	regulation of kinase activity	0.201533	5	419
Biological Process	GO:0052547	regulation of peptidase activity	0.202965	2	112
Biological Process	GO:1901564	organonitrogen compound metabolic process	0.203714	12	1235
Biological Process	GO:0051707	response to other organism	0.204168	5	421
Biological Process	GO:0009593	detection of chemical stimulus	0.20713	1	31
Biological Process	GO:0010660	regulation of muscle cell apoptotic process	0.20713	1	31
Biological Process	GO:0042312	regulation of vasodilation	0.20713	1	31
Biological Process	GO:0042698	ovulation cycle	0.20713	1	31
Biological Process	GO:0042743	hydrogen peroxide metabolic process	0.20713	1	31
Biological Process	GO:0050879	multicellular organismal movement	0.20713	1	31
Biological Process	GO:0051928	positive regulation of calcium ion transport	0.20713	1	31
Biological Process	GO:0072028	nephron morphogenesis	0.20713	1	31
Biological Process	GO:0043207	response to external biotic stimulus	0.212145	5	427
Biological Process	GO:0030834	regulation of actin filament depolymerization	0.213054	1	32
Biological Process	GO:0050870	positive regulation of T cell activation	0.213054	1	32
Biological Process	GO:0051701	interaction with host	0.213054	1	32
Biological Process	GO:1903039	positive regulation of leukocyte cell-cell adhesion	0.213054	1	32
Biological Process	GO:0042306	regulation of protein import into nucleus	0.21661	2	117
Biological Process	GO:0097193	intrinsic apoptotic signaling pathway	0.21661	2	117
Biological Process	GO:1900180	regulation of protein localization to nucleus	0.21661	2	117
Biological Process	GO:1903533	regulation of protein targeting	0.21661	2	117
Biological Process	GO:1904589	regulation of protein import	0.21661	2	117
Biological Process	GO:0008015	blood circulation	0.216788	4	321
Biological Process	GO:0071495	cellular response to endogenous stimulus	0.21752	5	431
Biological Process	GO:0008652	cellular amino acid biosynthetic process	0.218933	1	33
Biological Process	GO:0010644	cell communication by electrical coupling	0.218933	1	33
Biological Process	GO:0030042	actin filament depolymerization	0.218933	1	33
Biological Process	GO:0032387	negative regulation of intracellular transport	0.218933	1	33
Biological Process	GO:0035282	segmentation	0.218933	1	33
Biological Process	GO:0042311	vasodilation	0.218933	1	33
Biological Process	GO:0060993	kidney morphogenesis	0.218933	1	33
Biological Process	GO:0070997	neuron death	0.218933	1	33
Biological Process	GO:0072080	nephron tubule development	0.218933	1	33
Biological Process	GO:0090075	relaxation of muscle	0.218933	1	33
Biological Process	GO:0098656	anion transmembrane transport	0.218933	1	33
Biological Process	GO:1901879	regulation of protein depolymerization	0.218933	1	33
Biological Process	GO:1902105	regulation of leukocyte differentiation	0.219349	2	118
Biological Process	GO:0006066	alcohol metabolic process	0.219358	3	217
Biological Process	GO:0001570	vasculogenesis	0.22477	1	34
Biological Process	GO:0002756	MyD88-independent toll-like receptor signaling pathway	0.22477	1	34
Biological Process	GO:0006026	aminoglycan catabolic process	0.22477	1	34
Biological Process	GO:0007612	learning	0.22477	1	34
Biological Process	GO:0008203	cholesterol metabolic process	0.22477	1	34
Biological Process	GO:0030816	positive regulation of cAMP metabolic process	0.22477	1	34
Biological Process	GO:0030819	positive regulation of cAMP biosynthetic process	0.22477	1	34
Biological Process	GO:0031281	positive regulation of cyclase activity	0.22477	1	34
Biological Process	GO:0032414	positive regulation of ion transmembrane transporter activity	0.22477	1	34
Biological Process	GO:0035710	CD4-positive, alpha-beta T cell activation	0.22477	1	34
Biological Process	GO:0035725	sodium ion transmembrane transport	0.22477	1	34
Biological Process	GO:0045639	positive regulation of myeloid cell differentiation	0.22477	1	34
Biological Process	GO:0045762	positive regulation of adenylate cyclase activity	0.22477	1	34
Biological Process	GO:0046632	alpha-beta T cell differentiation	0.22477	1	34
Biological Process	GO:0051592	response to calcium ion	0.22477	1	34
Biological Process	GO:0055081	anion homeostasis	0.22477	1	34
Biological Process	GO:0061383	trabecula morphogenesis	0.22477	1	34
Biological Process	GO:1902652	secondary alcohol metabolic process	0.22477	1	34
Biological Process	GO:0071383	cellular response to steroid hormone stimulus	0.224838	2	120
Cellular Component	GO:0098589	membrane region	0.401994	4	447
Cellular Component	GO:0043292	contractile fiber	0.403284	2	192
Cellular Component	GO:0036464	cytoplasmic ribonucleoprotein granule	0.410706	1	73
Cellular Component	GO:0005634	nucleus	0.412405	15	1927
Cellular Component	GO:0097458	neuron part	0.417782	6	721
Biological Process	GO:0009607	response to biotic stimulus	0.227031	5	438
Biological Process	GO:0044282	small molecule catabolic process	0.227587	2	121
Biological Process	GO:0002705	positive regulation of leukocyte mediated immunity	0.230563	1	35
Biological Process	GO:0002822	regulation of adaptive immune response based on somatic recombination of immune receptors built from immunoglobulin superfamily domains	0.230563	1	35
Biological Process	GO:0003208	cardiac ventricle morphogenesis	0.230563	1	35
Biological Process	GO:0051262	protein tetramerization	0.230563	1	35
Biological Process	GO:0051349	positive regulation of lyase activity	0.230563	1	35
Biological Process	GO:0035556	intracellular signal transduction	0.231646	12	1270
Cellular Component	GO:0044437	vacuolar part	0.428358	2	202
Cellular Component	GO:0071944	cell periphery	0.432475	8	1001
Biological Process	GO:0097191	extrinsic apoptotic signaling pathway	0.235848	2	124
Biological Process	GO:0009611	response to wounding	0.23588	4	333
Biological Process	GO:0031347	regulation of defense response	0.23588	4	333
Biological Process	GO:0003170	heart valve development	0.236314	1	36
Biological Process	GO:0009410	response to xenobiotic stimulus	0.236314	1	36
Biological Process	GO:0015748	organophosphate ester transport	0.236314	1	36
Biological Process	GO:0045761	regulation of adenylate cyclase activity	0.236314	1	36
Biological Process	GO:0045944	positive regulation of transcription from RNA polymerase II promoter	0.236314	1	36
Biological Process	GO:0055006	cardiac cell development	0.236314	1	36
Molecular Function	GO:0008135	translation factor activity, RNA binding	0.420798	1	76
Molecular Function	GO:0008514	organic anion transmembrane transporter activity	0.424962	1	77
Molecular Function	GO:0019902	phosphatase binding	0.424962	1	77
Biological Process	GO:0007154	cell communication	0.238238	30	3568
Biological Process	GO:0006259	DNA metabolic process	0.238908	6	561
Biological Process	GO:0002377	immunoglobulin production	0.242022	1	37
Biological Process	GO:0007006	mitochondrial membrane organization	0.242022	1	37
Biological Process	GO:0051261	protein depolymerization	0.242022	1	37
Biological Process	GO:0061326	renal tubule development	0.242022	1	37
Biological Process	GO:0010604	positive regulation of macromolecule metabolic process	0.242126	9	918
Cellular Component	GO:0044428	nuclear part	0.44358	14	1827
Cellular Component	GO:0000785	chromatin	0.448028	2	210
Biological Process	GO:0044403	symbiosis, encompassing mutualism through parasitism	0.243624	5	450
Biological Process	GO:0044419	interspecies interaction between organisms	0.246423	5	452
Biological Process	GO:0000375	RNA splicing, via transesterification reactions	0.246889	2	128
Biological Process	GO:0000377	RNA splicing, via transesterification reactions with bulged adenosine as nucleophile	0.246889	2	128
Biological Process	GO:0033500	carbohydrate homeostasis	0.246889	2	128
Biological Process	GO:0007610	behavior	0.247614	6	568
Biological Process	GO:0043244	regulation of protein complex disassembly	0.247688	1	38
Biological Process	GO:0045580	regulation of T cell differentiation	0.247688	1	38
Biological Process	GO:0051339	regulation of lyase activity	0.247688	1	38
Biological Process	GO:0071396	cellular response to lipid	0.249653	2	129
Biological Process	GO:0002819	regulation of adaptive immune response	0.253312	1	39
Biological Process	GO:0008630	intrinsic apoptotic signaling pathway in response to DNA damage	0.253312	1	39
Biological Process	GO:0032411	positive regulation of transporter activity	0.253312	1	39
Biological Process	GO:0046165	alcohol biosynthetic process	0.253312	1	39
Biological Process	GO:0048844	artery morphogenesis	0.253312	1	39
Biological Process	GO:0070646	protein modification by small protein removal	0.253312	1	39
Biological Process	GO:0044710	single-organism metabolic process	0.253753	26	3074
Molecular Function	GO:0015267	channel activity	0.443816	2	210
Biological Process	GO:0006305	DNA alkylation	0.258895	1	40
Biological Process	GO:0030705	cytoskeleton-dependent intracellular transport	0.258895	1	40
Biological Process	GO:0032233	positive regulation of actin filament bundle assembly	0.258895	1	40
Biological Process	GO:0044248	cellular catabolic process	0.25961	8	815
Biological Process	GO:0046822	regulation of nucleocytoplasmic transport	0.260719	2	133
Biological Process	GO:0048732	gland development	0.260719	2	133
Biological Process	GO:0009991	response to extracellular stimulus	0.261075	3	238
Biological Process	GO:0051649	establishment of localization in cell	0.261093	12	1305
Biological Process	GO:0007611	learning or memory	0.263487	2	134
Biological Process	GO:0044093	positive regulation of molecular function	0.263627	7	699
Biological Process	GO:0001678	cellular glucose homeostasis	0.264436	1	41
Biological Process	GO:0001701	in utero embryonic development	0.264436	1	41
Biological Process	GO:0006940	regulation of smooth muscle contraction	0.264436	1	41
Biological Process	GO:0031279	regulation of cyclase activity	0.264436	1	41
Biological Process	GO:0046660	female sex differentiation	0.264436	1	41
Biological Process	GO:1901617	organic hydroxy compound biosynthetic process	0.264436	1	41
Biological Process	GO:0050890	cognition	0.266256	2	135
Biological Process	GO:0044057	regulation of system process	0.2669	4	352
Biological Process	GO:0006810	transport	0.266942	23	2707
Biological Process	GO:0009888	tissue development	0.267147	12	1312
Biological Process	GO:0015931	nucleobase-containing compound transport	0.269024	2	136
Biological Process	GO:0097190	apoptotic signaling pathway	0.269151	3	242
Biological Process	GO:0032075	positive regulation of nuclease activity	0.269937	1	42
Biological Process	GO:0032874	positive regulation of stress-activated MAPK cascade	0.269937	1	42
Biological Process	GO:0033059	cellular pigmentation	0.269937	1	42
Biological Process	GO:0050866	negative regulation of cell activation	0.269937	1	42
Biological Process	GO:0070304	positive regulation of stress-activated protein kinase signaling cascade	0.269937	1	42
Biological Process	GO:0000165	MAPK cascade	0.270213	4	354
Biological Process	GO:0051130	positive regulation of cellular component organization	0.271983	5	470
Biological Process	GO:0008152	metabolic process	0.272001	56	7121
Biological Process	GO:0023014	signal transduction by protein phosphorylation	0.273533	4	356
Biological Process	GO:0044283	small molecule biosynthetic process	0.274561	2	138
Biological Process	GO:0007034	vacuolar transport	0.275397	1	43
Biological Process	GO:0016202	regulation of striated muscle tissue development	0.275397	1	43
Biological Process	GO:0050688	regulation of defense response to virus	0.275397	1	43
Biological Process	GO:0051899	membrane depolarization	0.275397	1	43
Biological Process	GO:0060840	artery development	0.275397	1	43
Biological Process	GO:1901861	regulation of muscle tissue development	0.275397	1	43
Biological Process	GO:0010639	negative regulation of organelle organization	0.277329	2	139
Biological Process	GO:0033157	regulation of intracellular protein transport	0.277329	2	139
Molecular Function	GO:0051427	hormone receptor binding	0.453294	1	84
Molecular Function	GO:0022803	passive transmembrane transporter activity	0.455881	2	215
Molecular Function	GO:0000976	transcription regulatory region sequence-specific DNA binding	0.456108	3	349
Molecular Function	GO:1990837	sequence-specific double-stranded DNA binding	0.461729	3	352
Biological Process	GO:0055007	cardiac muscle cell differentiation	0.280817	1	44
Molecular Function	GO:0003690	double-stranded DNA binding	0.467326	3	355
Biological Process	GO:0009891	positive regulation of biosynthetic process	0.285211	4	363
Biological Process	GO:0045860	positive regulation of protein kinase activity	0.285391	3	250
Biological Process	GO:0014897	striated muscle hypertrophy	0.286196	1	45
Biological Process	GO:0030193	regulation of blood coagulation	0.286196	1	45
Biological Process	GO:0033143	regulation of intracellular steroid hormone receptor signaling pathway	0.286196	1	45
Biological Process	GO:0043266	regulation of potassium ion transport	0.286196	1	45
Biological Process	GO:0060491	regulation of cell projection assembly	0.286196	1	45
Biological Process	GO:1900046	regulation of hemostasis	0.286196	1	45
Biological Process	GO:0051338	regulation of transferase activity	0.286439	5	480
Molecular Function	GO:0022804	active transmembrane transporter activity	0.472524	2	222
Biological Process	GO:0006913	nucleocytoplasmic transport	0.289466	3	252
Biological Process	GO:0002697	regulation of immune effector process	0.291161	2	144
Biological Process	GO:0031330	negative regulation of cellular catabolic process	0.291536	1	46
Molecular Function	GO:0016247	channel regulator activity	0.48025	1	91
Cellular Component	GO:0031674	I band	0.483059	1	91
Biological Process	GO:0009605	response to external stimulus	0.293647	12	1342
Biological Process	GO:0002218	activation of innate immune response	0.293924	2	145
Biological Process	GO:0002758	innate immune response-activating signal transduction	0.293924	2	145
Biological Process	GO:0002757	immune response-activating signal transduction	0.295587	3	255
Biological Process	GO:0051169	nuclear transport	0.295587	3	255
Biological Process	GO:0022407	regulation of cell-cell adhesion	0.296686	2	146
Biological Process	GO:0002449	lymphocyte mediated immunity	0.296837	1	47
Biological Process	GO:0042990	regulation of transcription factor import into nucleus	0.296837	1	47
Biological Process	GO:0042991	transcription factor import into nucleus	0.296837	1	47
Biological Process	GO:0051607	defense response to virus	0.296837	1	47
Biological Process	GO:0033674	positive regulation of kinase activity	0.29763	3	256
Biological Process	GO:1903706	regulation of hemopoiesis	0.299447	2	147
Biological Process	GO:0000082	G1/S transition of mitotic cell cycle	0.302098	1	48
Biological Process	GO:0000398	mRNA splicing, via spliceosome	0.302098	1	48
Biological Process	GO:0032069	regulation of nuclease activity	0.302098	1	48
Biological Process	GO:0044843	cell cycle G1/S phase transition	0.302098	1	48
Biological Process	GO:0048634	regulation of muscle organ development	0.302098	1	48
Biological Process	GO:1900373	positive regulation of purine nucleotide biosynthetic process	0.302098	1	48
Biological Process	GO:1900544	positive regulation of purine nucleotide metabolic process	0.302098	1	48
Biological Process	GO:1901019	regulation of calcium ion transmembrane transporter activity	0.302098	1	48
Biological Process	GO:0033554	cellular response to stress	0.303473	8	855
Biological Process	GO:0043065	positive regulation of apoptotic process	0.304963	2	149
Biological Process	GO:0010608	posttranscriptional regulation of gene expression	0.30581	3	260
Biological Process	GO:0003008	system process	0.306893	11	1231
Biological Process	GO:0003231	cardiac ventricle development	0.307321	1	49
Biological Process	GO:0033275	actin-myosin filament sliding	0.307321	1	49
Biological Process	GO:0034767	positive regulation of ion transmembrane transport	0.307321	1	49
Biological Process	GO:0072009	nephron epithelium development	0.307321	1	49
Biological Process	GO:0006814	sodium ion transport	0.307719	2	150
Biological Process	GO:0043068	positive regulation of programmed cell death	0.310473	2	151
Biological Process	GO:0045088	regulation of innate immune response	0.310473	2	151
Biological Process	GO:0045089	positive regulation of innate immune response	0.310473	2	151
Biological Process	GO:0003013	circulatory system process	0.310482	4	378
Biological Process	GO:0001838	embryonic epithelial tube formation	0.312505	1	50
Biological Process	GO:0007498	mesoderm development	0.312505	1	50
Biological Process	GO:0042593	glucose homeostasis	0.312505	1	50
Biological Process	GO:0072175	epithelial tube formation	0.312505	1	50
Biological Process	GO:0051716	cellular response to stimulus	0.312901	30	3692
Biological Process	GO:0043066	negative regulation of apoptotic process	0.314001	3	264
Biological Process	GO:0031323	regulation of cellular metabolic process	0.314113	25	3038
Biological Process	GO:0010638	positive regulation of organelle organization	0.31605	3	265
Biological Process	GO:0005977	glycogen metabolic process	0.317651	1	51
Biological Process	GO:0006112	energy reserve metabolic process	0.317651	1	51
Biological Process	GO:0009615	response to virus	0.317651	1	51
Biological Process	GO:0043112	receptor metabolic process	0.317651	1	51
Biological Process	GO:0045619	regulation of lymphocyte differentiation	0.317651	1	51
Biological Process	GO:0006606	protein import into nucleus	0.318721	2	154
Biological Process	GO:0017038	protein import	0.318721	2	154
Biological Process	GO:0044744	protein targeting to nucleus	0.318721	2	154
Biological Process	GO:0071407	cellular response to organic cyclic compound	0.318721	2	154
Biological Process	GO:1902593	single-organism nuclear import	0.318721	2	154
Molecular Function	GO:0019787	ubiquitin-like protein transferase activity	0.491177	2	230
Biological Process	GO:0051170	nuclear import	0.321466	2	155
Biological Process	GO:0002699	positive regulation of immune effector process	0.322758	1	52
Biological Process	GO:0042590	antigen processing and presentation of exogenous peptide antigen via MHC class I	0.322758	1	52
Biological Process	GO:0051100	negative regulation of binding	0.322758	1	52
Biological Process	GO:0034504	protein localization to nucleus	0.324208	2	156
Biological Process	GO:0043069	negative regulation of programmed cell death	0.324251	3	269
Biological Process	GO:0030098	lymphocyte differentiation	0.326948	2	157
Biological Process	GO:0030278	regulation of ossification	0.327828	1	53
Biological Process	GO:0046631	alpha-beta T cell activation	0.327828	1	53
Biological Process	GO:1901136	carbohydrate derivative catabolic process	0.327828	1	53
Cellular Component	GO:0044309	neuron spine	0.501552	1	96
Cellular Component	GO:0030017	sarcomere	0.505172	1	97
Biological Process	GO:0009893	positive regulation of metabolic process	0.328953	11	1254
Biological Process	GO:0009755	hormone-mediated signaling pathway	0.329685	2	158
Biological Process	GO:0070647	protein modification by small protein conjugation or removal	0.330617	5	510
Biological Process	GO:0009968	negative regulation of signal transduction	0.330874	4	390
Biological Process	GO:0007276	gamete generation	0.332454	3	273
Biological Process	GO:0002703	regulation of leukocyte mediated immunity	0.332861	1	54
Biological Process	GO:0006304	DNA modification	0.332861	1	54
Biological Process	GO:0009966	regulation of signal transduction	0.337176	13	1517
Biological Process	GO:0006469	negative regulation of protein kinase activity	0.337856	1	55
Biological Process	GO:0045807	positive regulation of endocytosis	0.337856	1	55
Biological Process	GO:0002253	activation of immune response	0.338606	3	276
Biological Process	GO:0010927	cellular component assembly involved in morphogenesis	0.340603	2	162
Biological Process	GO:0010942	positive regulation of cell death	0.340603	2	162
Biological Process	GO:1903827	regulation of cellular protein localization	0.340603	2	162
Biological Process	GO:0051603	proteolysis involved in cellular protein catabolic process	0.342706	3	278
Biological Process	GO:0001508	action potential	0.342815	1	56
Biological Process	GO:0002831	regulation of response to biotic stimulus	0.342815	1	56
Biological Process	GO:0008593	regulation of Notch signaling pathway	0.342815	1	56
Biological Process	GO:0034764	positive regulation of transmembrane transport	0.342815	1	56
Biological Process	GO:1903169	regulation of calcium ion transmembrane transport	0.342815	1	56
Biological Process	GO:0008380	RNA splicing	0.343325	2	163
Biological Process	GO:0002521	leukocyte differentiation	0.344756	3	279
Biological Process	GO:0001649	osteoblast differentiation	0.347736	1	57
Biological Process	GO:0002440	production of molecular mediator of immune response	0.347736	1	57
Biological Process	GO:0002474	antigen processing and presentation of peptide antigen via MHC class I	0.347736	1	57
Biological Process	GO:0006171	cAMP biosynthetic process	0.347736	1	57
Biological Process	GO:0019751	polyol metabolic process	0.347736	1	57
Biological Process	GO:0030168	platelet activation	0.347736	1	57
Biological Process	GO:0030817	regulation of cAMP biosynthetic process	0.347736	1	57
Biological Process	GO:0060411	cardiac septum morphogenesis	0.347736	1	57
Biological Process	GO:0070588	calcium ion transmembrane transport	0.347736	1	57
Biological Process	GO:0072073	kidney epithelium development	0.347736	1	57
Biological Process	GO:0072001	renal system development	0.348758	2	165
Biological Process	GO:0042110	T cell activation	0.351469	2	166
Biological Process	GO:0070489	T cell aggregation	0.351469	2	166
Biological Process	GO:0071593	lymphocyte aggregation	0.351469	2	166
Biological Process	GO:0001959	regulation of cytokine-mediated signaling pathway	0.352622	1	58
Biological Process	GO:0030814	regulation of cAMP metabolic process	0.352622	1	58
Biological Process	GO:0033673	negative regulation of kinase activity	0.352622	1	58
Biological Process	GO:0045446	endothelial cell differentiation	0.352622	1	58
Biological Process	GO:0050818	regulation of coagulation	0.352622	1	58
Biological Process	GO:0060759	regulation of response to cytokine stimulus	0.352622	1	58
Biological Process	GO:0006955	immune response	0.354506	5	526
Biological Process	GO:0023057	negative regulation of signaling	0.354772	4	404
Biological Process	GO:0044257	cellular protein catabolic process	0.354998	3	284
Biological Process	GO:0032147	activation of protein kinase activity	0.35688	2	168
Biological Process	GO:0003279	cardiac septum development	0.357471	1	59
Biological Process	GO:0051641	cellular localization	0.357984	13	1540
Biological Process	GO:0006952	defense response	0.35915	7	778
Molecular Function	GO:0005539	glycosaminoglycan binding	0.509456	1	99
Molecular Function	GO:0000982	transcription factor activity, RNA polymerase II core promoter proximal region sequence-specific binding	0.516157	2	241
Molecular Function	GO:0001076	transcription factor activity, RNA polymerase II transcription factor binding	0.516501	1	101
Molecular Function	GO:0005102	receptor binding	0.521355	5	667
Molecular Function	GO:0000977	RNA polymerase II regulatory region sequence-specific DNA binding	0.522832	2	244
Molecular Function	GO:0001012	RNA polymerase II regulatory region DNA binding	0.522832	2	244
Biological Process	GO:0071705	nitrogen compound transport	0.359899	4	407
Molecular Function	GO:0008194	UDP-glycosyltransferase activity	0.526882	1	104
Molecular Function	GO:0016787	hydrolase activity	0.528581	12	1659
Biological Process	GO:0006897	endocytosis	0.361136	3	287
Biological Process	GO:0070486	leukocyte aggregation	0.362276	2	170
Biological Process	GO:0031328	positive regulation of cellular biosynthetic process	0.365224	3	289
Biological Process	GO:0022402	cell cycle process	0.365368	7	783
Biological Process	GO:0019222	regulation of metabolic process	0.366053	30	3773
Biological Process	GO:0002460	adaptive immune response based on somatic recombination of immune receptors built from immunoglobulin superfamily domains	0.367062	1	61
Biological Process	GO:0055114	oxidation-reduction process	0.367266	3	290
Cellular Component	GO:0005911	cell-cell junction	0.529453	2	245
Cellular Component	GO:0043235	receptor complex	0.53321	1	105
Biological Process	GO:0007051	spindle organization	0.371805	1	62
Biological Process	GO:0010970	establishment of localization by movement along microtubule	0.371805	1	62
Biological Process	GO:0045444	fat cell differentiation	0.371805	1	62
Biological Process	GO:0006732	coenzyme metabolic process	0.373018	2	174
Biological Process	GO:0060548	negative regulation of cell death	0.373388	3	293
Biological Process	GO:0032270	positive regulation of cellular protein metabolic process	0.374003	6	664
Biological Process	GO:0002252	immune effector process	0.375426	3	294
Biological Process	GO:0030163	protein catabolic process	0.375426	3	294
Biological Process	GO:0001655	urogenital system development	0.375692	2	175
Biological Process	GO:0002431	Fc receptor mediated stimulatory signaling pathway	0.376512	1	63
Biological Process	GO:0019722	calcium-mediated signaling	0.376512	1	63
Biological Process	GO:0071702	organic substance transport	0.378069	11	1304
Biological Process	GO:0001933	negative regulation of protein phosphorylation	0.378363	2	176
Biological Process	GO:0044262	cellular carbohydrate metabolic process	0.378363	2	176
Biological Process	GO:0010648	negative regulation of cell communication	0.378697	4	418
Molecular Function	GO:0016772	transferase activity, transferring phosphorus-containing groups	0.544276	5	684
Cellular Component	GO:0030054	cell junction	0.547629	5	681
Cellular Component	GO:0035770	ribonucleoprotein granule	0.549933	1	110
Biological Process	GO:0090257	regulation of muscle system process	0.381028	2	177
Biological Process	GO:0044236	multicellular organism metabolic process	0.381185	1	64
Cellular Component	GO:0030016	myofibril	0.556455	1	112
Cellular Component	GO:0005886	plasma membrane	0.562656	7	977
Biological Process	GO:0048518	positive regulation of biological process	0.384825	20	2482
Biological Process	GO:0051247	positive regulation of protein metabolic process	0.384855	6	672
Biological Process	GO:0016337	single organismal cell-cell adhesion	0.3856	3	299
Biological Process	GO:0009636	response to toxic substance	0.385823	1	65
Biological Process	GO:0010469	regulation of receptor activity	0.385823	1	65
Biological Process	GO:0051494	negative regulation of cytoskeleton organization	0.385823	1	65
Biological Process	GO:0007159	leukocyte cell-cell adhesion	0.388997	2	180
Biological Process	GO:0002250	adaptive immune response	0.390427	1	66
Biological Process	GO:0007126	meiotic nuclear division	0.390427	1	66
Biological Process	GO:0032231	regulation of actin filament bundle assembly	0.390427	1	66
Biological Process	GO:0051251	positive regulation of lymphocyte activation	0.390427	1	66
Biological Process	GO:0002694	regulation of leukocyte activation	0.391644	2	181
Biological Process	GO:0044092	negative regulation of molecular function	0.391688	3	302
Biological Process	GO:0051223	regulation of protein transport	0.391688	3	302
Biological Process	GO:0090066	regulation of anatomical structure size	0.391688	3	302
Biological Process	GO:0050778	positive regulation of immune response	0.393715	3	303
Biological Process	GO:0043603	cellular amide metabolic process	0.39405	4	427
Biological Process	GO:0030856	regulation of epithelial cell differentiation	0.394996	1	67
Biological Process	GO:0031346	positive regulation of cell projection organization	0.394996	1	67
Biological Process	GO:0023051	regulation of signaling	0.395586	14	1711
Biological Process	GO:0045087	innate immune response	0.396923	2	183
Biological Process	GO:0051640	organelle localization	0.396923	2	183
Biological Process	GO:0043408	regulation of MAPK cascade	0.397762	3	305
Biological Process	GO:0006073	cellular glucan metabolic process	0.399532	1	68
Biological Process	GO:0006414	translational elongation	0.399532	1	68
Biological Process	GO:0044042	glucan metabolic process	0.399532	1	68
Biological Process	GO:0046496	nicotinamide nucleotide metabolic process	0.399532	1	68
Biological Process	GO:1903046	meiotic cell cycle process	0.399532	1	68
Biological Process	GO:0046649	lymphocyte activation	0.399784	3	306
Biological Process	GO:0051347	positive regulation of transferase activity	0.399784	3	306
Biological Process	GO:0033365	protein localization to organelle	0.401804	3	307
Biological Process	GO:1901615	organic hydroxy compound metabolic process	0.401804	3	307
Biological Process	GO:0009895	negative regulation of catabolic process	0.404035	1	69
Biological Process	GO:0019362	pyridine nucleotide metabolic process	0.404035	1	69
Biological Process	GO:0051348	negative regulation of transferase activity	0.404035	1	69
Biological Process	GO:0042326	negative regulation of phosphorylation	0.407418	2	187
Biological Process	GO:0043410	positive regulation of MAPK cascade	0.407418	2	187
Biological Process	GO:0006641	triglyceride metabolic process	0.408504	1	70
Biological Process	GO:0042113	B cell activation	0.408504	1	70
Biological Process	GO:0061041	regulation of wound healing	0.408504	1	70
Biological Process	GO:0015031	protein transport	0.409102	7	818
Biological Process	GO:0044267	cellular protein metabolic process	0.40919	22	2777
Biological Process	GO:0002764	immune response-regulating signaling pathway	0.409865	3	311
Biological Process	GO:0002237	response to molecule of bacterial origin	0.410028	2	188
Biological Process	GO:0048589	developmental growth	0.411875	3	312
Biological Process	GO:0031348	negative regulation of defense response	0.412939	1	71
Biological Process	GO:0072524	pyridine-containing compound metabolic process	0.412939	1	71
Biological Process	GO:0051234	establishment of localization	0.415149	23	2917
Biological Process	GO:0072594	establishment of protein localization to organelle	0.415233	2	190
Biological Process	GO:0006508	proteolysis	0.415982	5	567
Biological Process	GO:0002761	regulation of myeloid leukocyte differentiation	0.417343	1	72
Biological Process	GO:0007219	Notch signaling pathway	0.417343	1	72
Biological Process	GO:0010720	positive regulation of cell development	0.417827	2	191
Biological Process	GO:0006412	translation	0.417895	3	315
Biological Process	GO:0043043	peptide biosynthetic process	0.417895	3	315
Biological Process	GO:0048583	regulation of response to stimulus	0.420359	16	2001
Biological Process	GO:0006576	cellular biogenic amine metabolic process	0.421713	1	73
Biological Process	GO:0008361	regulation of cell size	0.421713	1	73
Biological Process	GO:0050796	regulation of insulin secretion	0.421713	1	73
Biological Process	GO:0051321	meiotic cell cycle	0.421713	1	73
Biological Process	GO:0052652	cyclic purine nucleotide metabolic process	0.421713	1	73
Biological Process	GO:0072006	nephron development	0.421713	1	73
Biological Process	GO:1900371	regulation of purine nucleotide biosynthetic process	0.421713	1	73
Biological Process	GO:0070201	regulation of establishment of protein localization	0.423896	3	318
Biological Process	GO:0040007	growth	0.425556	6	702
Biological Process	GO:0031331	positive regulation of cellular catabolic process	0.426051	1	74
Biological Process	GO:0044264	cellular polysaccharide metabolic process	0.426051	1	74
Molecular Function	GO:0070739	protein-glutamic acid ligase activity	0.563101	1	115
Biological Process	GO:0043604	amide biosynthetic process	0.427886	3	320
Biological Process	GO:0031349	positive regulation of defense response	0.428147	2	195
Biological Process	GO:0048232	male gamete generation	0.428147	2	195
Biological Process	GO:0016125	sterol metabolic process	0.430357	1	75
Biological Process	GO:0010646	regulation of cell communication	0.430689	14	1750
Biological Process	GO:0045935	positive regulation of nucleobase-containing compound metabolic process	0.431867	3	322
Biological Process	GO:0006939	smooth muscle contraction	0.434631	1	76
Biological Process	GO:0031214	biomineral tissue development	0.434631	1	76
Biological Process	GO:0032102	negative regulation of response to external stimulus	0.434631	1	76
Biological Process	GO:0032845	negative regulation of homeostatic process	0.434631	1	76
Biological Process	GO:0046058	cAMP metabolic process	0.434631	1	76
Biological Process	GO:0070252	actin-mediated cell contraction	0.434631	1	76
Biological Process	GO:0034097	response to cytokine	0.435838	3	324
Biological Process	GO:0030073	insulin secretion	0.438874	1	77
Biological Process	GO:0016043	cellular component organization	0.440482	29	3748
Biological Process	GO:0010959	regulation of metal ion transport	0.440914	2	200
Biological Process	GO:0001894	tissue homeostasis	0.443085	1	78
Biological Process	GO:0005976	polysaccharide metabolic process	0.443085	1	78
Biological Process	GO:0006733	oxidoreduction coenzyme metabolic process	0.443085	1	78
Biological Process	GO:0051173	positive regulation of nitrogen compound metabolic process	0.443751	3	328
Cellular Component	GO:0031981	nuclear lumen	0.593342	12	1718
Molecular Function	GO:0033218	amide binding	0.578647	1	120
Molecular Function	GO:0015631	tubulin binding	0.58169	1	121
Molecular Function	GO:0016758	transferase activity, transferring hexosyl groups	0.584712	1	122
Biological Process	GO:0032880	regulation of protein localization	0.447692	3	330
Molecular Function	GO:0046872	metal ion binding	0.590509	10	1442
Molecular Function	GO:0004721	phosphoprotein phosphatase activity	0.593648	1	125
Biological Process	GO:1901575	organic substance catabolic process	0.44986	6	720
Biological Process	GO:0007165	signal transduction	0.451275	25	3231
Biological Process	GO:0006865	amino acid transport	0.451414	1	80
Biological Process	GO:0016331	morphogenesis of embryonic epithelium	0.451414	1	80
Biological Process	GO:0044238	primary metabolic process	0.452169	45	5902
Biological Process	GO:0006886	intracellular protein transport	0.454792	4	463
Biological Process	GO:0003158	endothelium development	0.455532	1	81
Biological Process	GO:0030804	positive regulation of cyclic nucleotide biosynthetic process	0.455532	1	81
Biological Process	GO:0030810	positive regulation of nucleotide biosynthetic process	0.455532	1	81
Biological Process	GO:0051648	vesicle localization	0.455532	1	81
Biological Process	GO:0051186	cofactor metabolic process	0.456033	2	206
Biological Process	GO:0001934	positive regulation of protein phosphorylation	0.458119	4	465
Biological Process	GO:0044700	single organism signaling	0.458449	27	3507
Biological Process	GO:0048511	rhythmic process	0.45853	2	207
Biological Process	GO:0044763	single-organism cellular process	0.459349	57	7523
Biological Process	GO:0098602	single organism cell adhesion	0.459452	3	336
Biological Process	GO:0006275	regulation of DNA replication	0.45962	1	82
Biological Process	GO:0007596	blood coagulation	0.45962	1	82
Biological Process	GO:0023052	signaling	0.460608	27	3510
Molecular Function	GO:0070735	protein-glycine ligase activity	0.5995	1	127
Biological Process	GO:0016053	organic acid biosynthetic process	0.463677	1	83
Biological Process	GO:0018394	peptidyl-lysine acetylation	0.463677	1	83
Biological Process	GO:0046394	carboxylic acid biosynthetic process	0.463677	1	83
Biological Process	GO:0090276	regulation of peptide hormone secretion	0.463677	1	83
Biological Process	GO:1902533	positive regulation of intracellular signal transduction	0.465984	2	210
Biological Process	GO:0045184	establishment of protein localization	0.467704	7	865
Biological Process	GO:0030048	actin filament-based movement	0.467704	1	84
Biological Process	GO:0009306	protein secretion	0.468456	2	211
Biological Process	GO:0032446	protein modification by small protein conjugation	0.469713	4	472
Biological Process	GO:0006821	chloride transport	0.471702	1	85
Biological Process	GO:0007188	adenylate cyclase-modulating G-protein coupled receptor signaling pathway	0.471702	1	85
Biological Process	GO:0051017	actin filament bundle assembly	0.471702	1	85
Biological Process	GO:0009314	response to radiation	0.473041	3	343
Biological Process	GO:0006796	phosphate-containing compound metabolic process	0.473288	15	1930
Biological Process	GO:0003206	cardiac chamber morphogenesis	0.47567	1	86
Biological Process	GO:0030801	positive regulation of cyclic nucleotide metabolic process	0.47567	1	86
Biological Process	GO:0045981	positive regulation of nucleotide metabolic process	0.47567	1	86
Biological Process	GO:0061572	actin filament bundle organization	0.47567	1	86
Biological Process	GO:1901701	cellular response to oxygen-containing compound	0.47567	1	86
Biological Process	GO:0030162	regulation of proteolysis	0.47583	2	214
Biological Process	GO:0032535	regulation of cellular component size	0.47583	2	214
Cellular Component	GO:0044455	mitochondrial membrane part	0.611115	1	130
Cellular Component	GO:0044463	cell projection part	0.617497	3	439
Biological Process	GO:1903649	regulation of cytoplasmic transport	0.478275	2	215
Biological Process	GO:0030203	glycosaminoglycan metabolic process	0.479608	1	87
Biological Process	GO:0043270	positive regulation of ion transport	0.479608	1	87
Biological Process	GO:0044712	single-organism catabolic process	0.480713	2	216
Biological Process	GO:0071840	cellular component organization or biogenesis	0.48225	29	3807
Biological Process	GO:0006518	peptide metabolic process	0.482657	3	348
Biological Process	GO:0006487	protein N-linked glycosylation	0.483517	1	88
Biological Process	GO:0008277	regulation of G-protein coupled receptor protein signaling pathway	0.483517	1	88
Biological Process	GO:0045637	regulation of myeloid cell differentiation	0.483517	1	88
Biological Process	GO:0072593	reactive oxygen species metabolic process	0.483517	1	88
Biological Process	GO:1904062	regulation of cation transmembrane transport	0.483517	1	88
Biological Process	GO:0007507	heart development	0.486481	3	350
Biological Process	GO:0050863	regulation of T cell activation	0.487398	1	89
Biological Process	GO:1903037	regulation of leukocyte cell-cell adhesion	0.487398	1	89
Molecular Function	GO:0017016	Ras GTPase binding	0.613769	1	132
Molecular Function	GO:0042623	ATPase activity, coupled	0.619336	1	134
Biological Process	GO:0010563	negative regulation of phosphorus metabolic process	0.492801	2	221
Biological Process	GO:0045936	negative regulation of phosphate metabolic process	0.492801	2	221
Cellular Component	GO:0044421	extracellular region part	0.632866	5	748
Biological Process	GO:0022604	regulation of cell morphogenesis	0.49409	3	354
Biological Process	GO:0031400	negative regulation of protein modification process	0.495197	2	222
Biological Process	GO:0042325	regulation of phosphorylation	0.496001	7	888
Cellular Component	GO:0016021	integral component of membrane	0.641261	6	903
Cellular Component	GO:0033267	axon part	0.648985	1	144
Cellular Component	GO:0098590	plasma membrane region	0.651201	2	306
Molecular Function	GO:0005515	protein binding	0.62576	28	4042
Biological Process	GO:0007281	germ cell development	0.498867	1	92
Biological Process	GO:0030072	peptide hormone secretion	0.498867	1	92
Biological Process	GO:0032872	regulation of stress-activated MAPK cascade	0.498867	1	92
Biological Process	GO:0070302	regulation of stress-activated protein kinase signaling cascade	0.498867	1	92
Biological Process	GO:0010557	positive regulation of macromolecule biosynthetic process	0.49997	2	224
Biological Process	GO:0060255	regulation of macromolecule metabolic process	0.500039	23	3030
Biological Process	GO:0001837	epithelial to mesenchymal transition	0.502633	1	93
Biological Process	GO:0007623	circadian rhythm	0.502633	1	93
Biological Process	GO:0009308	amine metabolic process	0.502633	1	93
Biological Process	GO:0044106	cellular amine metabolic process	0.502633	1	93
Biological Process	GO:0071310	cellular response to organic substance	0.50307	6	760
Biological Process	GO:0040008	regulation of growth	0.503525	3	359
Biological Process	GO:0001101	response to acid chemical	0.504714	2	226
Biological Process	GO:0008645	hexose transport	0.506372	1	94
Biological Process	GO:0050658	RNA transport	0.506372	1	94
Biological Process	GO:0050817	coagulation	0.506372	1	94
Biological Process	GO:0051236	establishment of RNA localization	0.506372	1	94
Biological Process	GO:1900542	regulation of purine nucleotide metabolic process	0.506372	1	94
Biological Process	GO:0006793	phosphorus metabolic process	0.508241	15	1970
Biological Process	GO:0072358	cardiovascular system development	0.5085	5	630
Biological Process	GO:0072359	circulatory system development	0.5085	5	630
Biological Process	GO:0009057	macromolecule catabolic process	0.508777	4	496
Biological Process	GO:0035148	tube formation	0.510082	1	95
Biological Process	GO:0050657	nucleic acid transport	0.510082	1	95
Biological Process	GO:0045321	leukocyte activation	0.512874	3	364
Biological Process	GO:0002791	regulation of peptide secretion	0.513766	1	96
Biological Process	GO:0035150	regulation of tube size	0.513766	1	96
Biological Process	GO:0046883	regulation of hormone secretion	0.513766	1	96
Biological Process	GO:0050880	regulation of blood vessel size	0.513766	1	96
Biological Process	GO:0009798	axis specification	0.517421	1	97
Biological Process	GO:0015749	monosaccharide transport	0.517421	1	97
Biological Process	GO:0019725	cellular homeostasis	0.518354	4	502
Cellular Component	GO:0005768	endosome	0.666927	2	315
Cellular Component	GO:0030424	axon	0.668967	1	152
Biological Process	GO:0070887	cellular response to chemical stimulus	0.520268	7	908
Biological Process	GO:0043473	pigmentation	0.52105	1	98
Biological Process	GO:0051495	positive regulation of cytoskeleton organization	0.52105	1	98
Biological Process	GO:0051924	regulation of calcium ion transport	0.52105	1	98
Molecular Function	GO:0008324	cation transmembrane transporter activity	0.637855	2	301
Biological Process	GO:0016310	phosphorylation	0.526238	8	1048
Biological Process	GO:0006468	protein phosphorylation	0.526276	7	913
Biological Process	GO:0001932	regulation of protein phosphorylation	0.527777	6	779
Biological Process	GO:0042127	regulation of cell proliferation	0.527777	6	779
Biological Process	GO:0022900	electron transport chain	0.528227	1	100
Biological Process	GO:0098542	defense response to other organism	0.528227	1	100
Biological Process	GO:0003007	heart morphogenesis	0.530292	2	237
Biological Process	GO:0003205	cardiac chamber development	0.531776	1	101
Biological Process	GO:0007018	microtubule-based movement	0.531776	1	101
Biological Process	GO:0016485	protein processing	0.531776	1	101
Biological Process	GO:0051604	protein maturation	0.531776	1	101
Biological Process	GO:0065008	regulation of biological quality	0.534193	15	2000
Biological Process	GO:0007015	actin filament organization	0.534847	2	239
Biological Process	GO:0042327	positive regulation of phosphorylation	0.535694	4	513
Biological Process	GO:0019941	modification-dependent protein catabolic process	0.537114	2	240
Biological Process	GO:0043632	modification-dependent macromolecule catabolic process	0.537114	2	240
Biological Process	GO:0007049	cell cycle	0.537466	8	1058
Biological Process	GO:0002443	leukocyte mediated immunity	0.538794	1	103
Biological Process	GO:0006638	neutral lipid metabolic process	0.538794	1	103
Biological Process	GO:0006639	acylglycerol metabolic process	0.538794	1	103
Biological Process	GO:0008643	carbohydrate transport	0.538794	1	103
Molecular Function	GO:0042578	phosphoric ester hydrolase activity	0.650412	2	308
Molecular Function	GO:0031267	small GTPase binding	0.656147	1	148
Molecular Function	GO:0051020	GTPase binding	0.658638	1	149
Molecular Function	GO:0015077	monovalent inorganic cation transmembrane transporter activity	0.663567	1	151
Molecular Function	GO:0015291	secondary active transmembrane transporter activity	0.663567	1	151
Molecular Function	GO:0015075	ion transmembrane transporter activity	0.665669	3	475
Molecular Function	GO:0005488	binding	0.669186	57	8090
Molecular Function	GO:0016741	transferase activity, transferring one-carbon groups	0.670828	1	154
Biological Process	GO:0003014	renal system process	0.542264	1	104
Biological Process	GO:1902531	regulation of intracellular signal transduction	0.543143	6	791
Biological Process	GO:0008284	positive regulation of cell proliferation	0.54387	2	243
Biological Process	GO:0010769	regulation of cell morphogenesis involved in differentiation	0.54387	2	243
Biological Process	GO:0022610	biological adhesion	0.544415	6	792
Cellular Component	GO:0031300	intrinsic component of organelle membrane	0.687826	1	160
Molecular Function	GO:0046873	metal ion transmembrane transporter activity	0.677936	1	157
Molecular Function	GO:0016881	acid-amino acid ligase activity	0.682589	1	159
Biological Process	GO:0050776	regulation of immune response	0.551122	3	385
Biological Process	GO:0008406	gonad development	0.552521	1	107
Biological Process	GO:0007009	plasma membrane organization	0.555889	1	108
Biological Process	GO:0060249	anatomical structure homeostasis	0.555889	1	108
Biological Process	GO:1903034	regulation of response to wounding	0.555889	1	108
Biological Process	GO:0009617	response to bacterium	0.557179	2	249
Biological Process	GO:0048585	negative regulation of response to stimulus	0.55885	4	528
Biological Process	GO:0002478	antigen processing and presentation of exogenous peptide antigen	0.559232	1	109
Biological Process	GO:0002790	peptide secretion	0.559232	1	109
Biological Process	GO:0006403	RNA localization	0.559232	1	109
Biological Process	GO:0001944	vasculature development	0.559974	3	390
Biological Process	GO:0098609	cell-cell adhesion	0.561733	3	391
Biological Process	GO:0006310	DNA recombination	0.56255	1	110
Biological Process	GO:0019884	antigen processing and presentation of exogenous antigen	0.56255	1	110
Biological Process	GO:0022412	cellular process involved in reproduction in multicellular organism	0.56255	1	110
Biological Process	GO:0045892	negative regulation of transcription, DNA-templated	0.56255	1	110
Biological Process	GO:1903507	negative regulation of nucleic acid-templated transcription	0.56255	1	110
Biological Process	GO:1901566	organonitrogen compound biosynthetic process	0.562987	5	669
Biological Process	GO:0001503	ossification	0.563732	2	252
Biological Process	GO:0050877	neurological system process	0.564346	5	670
Biological Process	GO:0007187	G-protein coupled receptor signaling pathway, coupled to cyclic nucleotide second messenger	0.565844	1	111
Biological Process	GO:0015698	inorganic anion transport	0.565844	1	111
Biological Process	GO:0002768	immune response-regulating cell surface receptor signaling pathway	0.568062	2	254
Biological Process	GO:0009799	specification of symmetry	0.569113	1	112
Biological Process	GO:0009855	determination of bilateral symmetry	0.569113	1	112
Biological Process	GO:0030802	regulation of cyclic nucleotide biosynthetic process	0.569113	1	112
Biological Process	GO:0030808	regulation of nucleotide biosynthetic process	0.569113	1	112
Biological Process	GO:0043405	regulation of MAP kinase activity	0.569113	1	112
Biological Process	GO:0045137	development of primary sexual characteristics	0.569113	1	112
Cellular Component	GO:0005576	extracellular region	0.704861	5	812
Cellular Component	GO:0044427	chromosomal part	0.709212	2	341
Biological Process	GO:0001775	cell activation	0.570955	4	536
Biological Process	GO:0006937	regulation of muscle contraction	0.572358	1	113
Biological Process	GO:0022411	cellular component disassembly	0.574501	2	257
Biological Process	GO:0009190	cyclic nucleotide biosynthetic process	0.575579	1	114
Biological Process	GO:0009896	positive regulation of catabolic process	0.578776	1	115
Biological Process	GO:0038093	Fc receptor signaling pathway	0.578776	1	115
Biological Process	GO:1901565	organonitrogen compound catabolic process	0.578776	1	115
Molecular Function	GO:0005543	phospholipid binding	0.698362	1	166
Biological Process	GO:0071704	organic substance metabolic process	0.580519	47	6353
Biological Process	GO:0009987	cellular process	0.581831	68	9120
Biological Process	GO:0007155	cell adhesion	0.581836	5	683
Biological Process	GO:0072331	signal transduction by p53 class mediator	0.581949	1	116
Biological Process	GO:0003018	vascular process in circulatory system	0.585098	1	117
Biological Process	GO:0006397	mRNA processing	0.585098	1	117
Biological Process	GO:0030595	leukocyte chemotaxis	0.585098	1	117
Biological Process	GO:0048002	antigen processing and presentation of peptide antigen	0.585098	1	117
Molecular Function	GO:0008509	anion transmembrane transporter activity	0.704883	1	169
Biological Process	GO:0030100	regulation of endocytosis	0.588224	1	118
Biological Process	GO:0048878	chemical homeostasis	0.588467	5	688
Biological Process	GO:0030036	actin cytoskeleton organization	0.590983	3	408
Biological Process	GO:0090087	regulation of peptide transport	0.591327	1	119
Molecular Function	GO:0004175	endopeptidase activity	0.713362	1	173
Molecular Function	GO:0070011	peptidase activity, acting on L-amino acid peptides	0.715735	2	348
Molecular Function	GO:0008289	lipid binding	0.720205	2	351
Biological Process	GO:0006818	hydrogen transport	0.594407	1	120
Biological Process	GO:0006807	nitrogen compound metabolic process	0.595947	27	3700
Biological Process	GO:0008064	regulation of actin polymerization or depolymerization	0.597464	1	121
Biological Process	GO:0048638	regulation of developmental growth	0.597464	1	121
Biological Process	GO:0030832	regulation of actin filament length	0.600498	1	122
Biological Process	GO:0046879	hormone secretion	0.600498	1	122
Biological Process	GO:0042592	homeostatic process	0.600549	7	977
Molecular Function	GO:0008092	cytoskeletal protein binding	0.729936	3	524
Molecular Function	GO:0016879	ligase activity, forming carbon-nitrogen bonds	0.731572	1	182
Biological Process	GO:0007010	cytoskeleton organization	0.602861	5	699
Biological Process	GO:0006091	generation of precursor metabolites and energy	0.603641	2	271
Biological Process	GO:0051129	negative regulation of cellular component organization	0.603641	2	271
Biological Process	GO:0022898	regulation of transmembrane transporter activity	0.606498	1	124
Biological Process	GO:0032412	regulation of ion transmembrane transporter activity	0.606498	1	124
Biological Process	GO:0098660	inorganic ion transmembrane transport	0.606498	1	124
Biological Process	GO:0098662	inorganic cation transmembrane transport	0.606498	1	124
Biological Process	GO:0031098	stress-activated protein kinase signaling cascade	0.609465	1	125
Biological Process	GO:0051403	stress-activated MAPK cascade	0.609465	1	125
Biological Process	GO:0060326	cell chemotaxis	0.609465	1	125
Molecular Function	GO:0008233	peptidase activity	0.737508	2	363
Biological Process	GO:0048523	negative regulation of cellular process	0.611251	12	1680
Biological Process	GO:0030155	regulation of cell adhesion	0.611691	2	275
Biological Process	GO:0009914	hormone transport	0.61241	1	126
Biological Process	GO:0032101	regulation of response to external stimulus	0.613685	2	276
Molecular Function	GO:0016788	hydrolase activity, acting on ester bonds	0.745308	3	537
Molecular Function	GO:0016757	transferase activity, transferring glycosyl groups	0.748641	1	191
Biological Process	GO:0055082	cellular chemical homeostasis	0.617373	3	424
Biological Process	GO:0098655	cation transmembrane transport	0.618234	1	128
Biological Process	GO:0044765	single-organism transport	0.619339	15	2102
Biological Process	GO:0006022	aminoglycan metabolic process	0.621114	1	129
Biological Process	GO:0030799	regulation of cyclic nucleotide metabolic process	0.621114	1	129
Biological Process	GO:0032386	regulation of intracellular transport	0.621581	2	280
Biological Process	GO:0033043	regulation of organelle organization	0.621738	4	571
Biological Process	GO:0044265	cellular macromolecule catabolic process	0.623794	3	428
Biological Process	GO:0019882	antigen processing and presentation	0.623972	1	130
Biological Process	GO:0010498	proteasomal protein catabolic process	0.626808	1	131
Biological Process	GO:0051050	positive regulation of transport	0.627423	2	283
Biological Process	GO:0030031	cell projection assembly	0.632419	1	133
Biological Process	GO:0007268	synaptic transmission	0.633197	2	286
Biological Process	GO:0099536	synaptic signaling	0.633197	2	286
Biological Process	GO:0099537	trans-synaptic signaling	0.633197	2	286
Biological Process	GO:0031344	regulation of cell projection organization	0.635106	2	287
Biological Process	GO:0008154	actin polymerization or depolymerization	0.635193	1	134
Biological Process	GO:0010562	positive regulation of phosphorus metabolic process	0.636924	4	582
Biological Process	GO:0031324	negative regulation of cellular metabolic process	0.636924	4	582
Biological Process	GO:0045937	positive regulation of phosphate metabolic process	0.636924	4	582
Biological Process	GO:0032269	negative regulation of cellular protein metabolic process	0.637008	2	288
Biological Process	GO:0048514	blood vessel morphogenesis	0.638902	2	289
Biological Process	GO:0000087	mitotic M phase	0.643391	1	137
Biological Process	GO:0010256	endomembrane system organization	0.643391	1	137
Biological Process	GO:0015833	peptide transport	0.643391	1	137
Biological Process	GO:0048871	multicellular organismal homeostasis	0.643391	1	137
Biological Process	GO:0031401	positive regulation of protein modification process	0.645046	4	588
Biological Process	GO:1902580	single-organism cellular localization	0.645698	3	442
Biological Process	GO:0002573	myeloid leukocyte differentiation	0.646083	1	138
Biological Process	GO:0014031	mesenchymal cell development	0.646083	1	138
Biological Process	GO:0048864	stem cell development	0.646083	1	138
Biological Process	GO:0051606	detection of stimulus	0.646083	1	138
Biological Process	GO:2000113	negative regulation of cellular macromolecule biosynthetic process	0.646083	1	138
Cellular Component	GO:0005694	chromosome	0.766864	2	382
Cellular Component	GO:0005740	mitochondrial envelope	0.769055	1	201
Cellular Component	GO:0031966	mitochondrial membrane	0.769055	1	201
Cellular Component	GO:0098805	whole membrane	0.78009	4	730
Cellular Component	GO:0044433	cytoplasmic vesicle part	0.780666	1	208
Biological Process	GO:0051049	regulation of transport	0.647501	6	878
Biological Process	GO:0016482	cytoplasmic transport	0.648755	3	444
Biological Process	GO:0098763	mitotic cell cycle phase	0.648756	1	139
Biological Process	GO:0019220	regulation of phosphate metabolic process	0.65233	7	1025
Biological Process	GO:0015672	monovalent inorganic cation transport	0.65378	2	297
Biological Process	GO:0034220	ion transmembrane transport	0.65378	2	297
Biological Process	GO:0042886	amide transport	0.65404	1	141
Biological Process	GO:0043122	regulation of I-kappaB kinase/NF-kappaB signaling	0.65404	1	141
Biological Process	GO:0043900	regulation of multi-organism process	0.65404	1	141
Biological Process	GO:0045765	regulation of angiogenesis	0.65404	1	141
Biological Process	GO:0002684	positive regulation of immune system process	0.656316	3	449
Biological Process	GO:0051248	negative regulation of protein metabolic process	0.657424	2	299
Biological Process	GO:0019538	protein metabolic process	0.658728	23	3250
Biological Process	GO:0016567	protein ubiquitination	0.659235	2	300
Biological Process	GO:0007548	sex differentiation	0.659246	1	143
Biological Process	GO:0051051	negative regulation of transport	0.659246	1	143
Biological Process	GO:0051174	regulation of phosphorus metabolic process	0.660584	7	1033
Biological Process	GO:1901342	regulation of vasculature development	0.66182	1	144
Biological Process	GO:1902679	negative regulation of RNA biosynthetic process	0.66182	1	144
Biological Process	GO:0050794	regulation of cellular process	0.663317	41	5680
Biological Process	GO:0044699	single-organism process	0.663607	63	8560
Biological Process	GO:0032409	regulation of transporter activity	0.664375	1	145
Biological Process	GO:0002520	immune system development	0.664839	4	603
Biological Process	GO:0022603	regulation of anatomical structure morphogenesis	0.666132	4	604
Biological Process	GO:0043086	negative regulation of catalytic activity	0.666911	1	146
Biological Process	GO:0048584	positive regulation of response to stimulus	0.66936	5	753
Biological Process	GO:0007249	I-kappaB kinase/NF-kappaB signaling	0.669428	1	147
Biological Process	GO:0007265	Ras protein signal transduction	0.669428	1	147
Biological Process	GO:0009187	cyclic nucleotide metabolic process	0.669428	1	147
Biological Process	GO:0043624	cellular protein complex disassembly	0.671926	1	148
Biological Process	GO:0048762	mesenchymal cell differentiation	0.674406	1	149
Biological Process	GO:0043269	regulation of ion transport	0.678658	2	311
Biological Process	GO:0000279	M phase	0.679309	1	151
Biological Process	GO:0031399	regulation of protein modification process	0.680719	7	1053
Biological Process	GO:0008285	negative regulation of cell proliferation	0.681734	1	152
Biological Process	GO:0006140	regulation of nucleotide metabolic process	0.68414	1	153
Biological Process	GO:0023061	signal release	0.68414	1	153
Biological Process	GO:0043241	protein complex disassembly	0.68414	1	153
Biological Process	GO:0051052	regulation of DNA metabolic process	0.686528	1	154
Biological Process	GO:0030029	actin filament-based process	0.688227	3	471
Biological Process	GO:1902578	single-organism localization	0.688553	15	2192
Molecular Function	GO:0016791	phosphatase activity	0.785992	1	213
Biological Process	GO:0051249	regulation of lymphocyte activation	0.691252	1	156
Biological Process	GO:0055085	transmembrane transport	0.693884	2	320
Molecular Function	GO:0022890	inorganic cation transmembrane transporter activity	0.795192	1	219
Molecular Function	GO:0000981	RNA polymerase II transcription factor activity, sequence-specific DNA binding	0.796865	2	410
Biological Process	GO:0007600	sensory perception	0.697915	3	478
Biological Process	GO:0016311	dephosphorylation	0.698205	1	159
Biological Process	GO:0032984	macromolecular complex disassembly	0.698205	1	159
Biological Process	GO:0007169	transmembrane receptor protein tyrosine kinase signaling pathway	0.69928	3	479
Biological Process	GO:0001822	kidney development	0.700489	1	160
Biological Process	GO:0032989	cellular component morphogenesis	0.701072	7	1074
Biological Process	GO:0030097	hemopoiesis	0.701998	3	481
Biological Process	GO:0045893	positive regulation of transcription, DNA-templated	0.702755	1	161
Biological Process	GO:1902680	positive regulation of RNA biosynthetic process	0.702755	1	161
Biological Process	GO:1903508	positive regulation of nucleic acid-templated transcription	0.702755	1	161
Biological Process	GO:0006464	cellular protein modification process	0.703352	16	2352
Biological Process	GO:0048608	reproductive structure development	0.705004	1	162
Biological Process	GO:0050900	leukocyte migration	0.705004	1	162
Biological Process	GO:0061458	reproductive system development	0.705004	1	162
Biological Process	GO:0045596	negative regulation of cell differentiation	0.705319	2	327
Biological Process	GO:0090150	establishment of protein localization to membrane	0.707237	1	163
Biological Process	GO:0009152	purine ribonucleotide biosynthetic process	0.709453	1	164
Biological Process	GO:0019221	cytokine-mediated signaling pathway	0.709453	1	164
Biological Process	GO:0044089	positive regulation of cellular component biogenesis	0.709453	1	164
Biological Process	GO:0006605	protein targeting	0.710111	2	330
Biological Process	GO:0006164	purine nucleotide biosynthetic process	0.711652	1	165
Biological Process	GO:0031396	regulation of protein ubiquitination	0.711652	1	165
Biological Process	GO:0072522	purine-containing compound biosynthetic process	0.711652	1	165
Biological Process	GO:0000902	cell morphogenesis	0.71177	6	939
Biological Process	GO:0050801	ion homeostasis	0.712687	3	489
Biological Process	GO:0036211	protein modification process	0.713713	16	2367
Biological Process	GO:0019932	second-messenger-mediated signaling	0.713835	1	166
Biological Process	GO:0032956	regulation of actin cytoskeleton organization	0.713835	1	166
Biological Process	GO:0050708	regulation of protein secretion	0.716002	1	167
Biological Process	GO:0000278	mitotic cell cycle	0.717922	3	493
Cellular Component	GO:0031012	extracellular matrix	0.818966	1	234
Molecular Function	GO:0008134	transcription factor binding	0.808266	1	228
Biological Process	GO:0010817	regulation of hormone levels	0.720287	1	169
Biological Process	GO:0071900	regulation of protein serine/threonine kinase activity	0.722405	1	170
Biological Process	GO:0006396	RNA processing	0.72258	2	338
Biological Process	GO:0006974	cellular response to DNA damage stimulus	0.72258	2	338
Biological Process	GO:0001819	positive regulation of cytokine production	0.724507	1	171
Biological Process	GO:0051253	negative regulation of RNA metabolic process	0.724507	1	171
Biological Process	GO:0008104	protein localization	0.725168	8	1246
Biological Process	GO:0001568	blood vessel development	0.725627	2	340
Biological Process	GO:0048863	stem cell differentiation	0.726594	1	172
Biological Process	GO:0001816	cytokine production	0.72714	2	341
Molecular Function	GO:0016874	ligase activity	0.813809	1	232
Biological Process	GO:0071345	cellular response to cytokine stimulus	0.730721	1	174
Biological Process	GO:0009260	ribonucleotide biosynthetic process	0.732762	1	175
Biological Process	GO:0046390	ribose phosphate biosynthetic process	0.732762	1	175
Biological Process	GO:0006875	cellular metal ion homeostasis	0.733123	2	345
Biological Process	GO:0044260	cellular macromolecule metabolic process	0.733178	32	4592
Biological Process	GO:0080090	regulation of primary metabolic process	0.7335	19	2815
Biological Process	GO:0034641	cellular nitrogen compound metabolic process	0.735546	23	3371
Biological Process	GO:0044087	regulation of cellular component biogenesis	0.736073	2	347
Biological Process	GO:0051128	regulation of cellular component organization	0.736962	8	1260
Biological Process	GO:0006650	glycerophospholipid metabolic process	0.738792	1	178
Biological Process	GO:0034765	regulation of ion transmembrane transport	0.738792	1	178
Biological Process	GO:0051241	negative regulation of multicellular organismal process	0.740447	2	350
Biological Process	GO:0050789	regulation of biological process	0.742465	45	6340
Biological Process	GO:0060485	mesenchyme development	0.744688	1	181
Biological Process	GO:0007017	microtubule-based process	0.746184	2	354
Biological Process	GO:1903320	regulation of protein modification by small protein conjugation or removal	0.746624	1	182
Biological Process	GO:0009889	regulation of biosynthetic process	0.746817	13	1993
Biological Process	GO:0046942	carboxylic acid transport	0.748545	1	183
Biological Process	GO:0051254	positive regulation of RNA metabolic process	0.750452	1	184
Biological Process	GO:0060627	regulation of vesicle-mediated transport	0.750452	1	184
Biological Process	GO:0000904	cell morphogenesis involved in differentiation	0.752559	3	521
Biological Process	GO:0060341	regulation of cellular localization	0.752559	3	521
Molecular Function	GO:0004930	G-protein coupled receptor activity	0.833225	1	247
Molecular Function	GO:0003700	transcription factor activity, sequence-specific DNA binding	0.835993	2	448
Molecular Function	GO:0001071	nucleic acid binding transcription factor activity	0.837724	3	632
Biological Process	GO:0015849	organic acid transport	0.754223	1	186
Biological Process	GO:0045595	regulation of cell differentiation	0.754827	6	985
Molecular Function	GO:0005198	structural molecule activity	0.84159	1	254
Biological Process	GO:1903047	mitotic cell cycle process	0.757339	2	362
Biological Process	GO:0034613	cellular protein localization	0.758812	4	684
Biological Process	GO:0048519	negative regulation of biological process	0.758886	13	2011
Biological Process	GO:1901135	carbohydrate derivative metabolic process	0.759835	4	685
Biological Process	GO:0007599	hemostasis	0.760062	2	364
Biological Process	GO:0018205	peptidyl-lysine modification	0.761598	1	190
Biological Process	GO:0006486	protein glycosylation	0.763408	1	191
Biological Process	GO:0010558	negative regulation of macromolecule biosynthetic process	0.763408	1	191
Biological Process	GO:0015980	energy derivation by oxidation of organic compounds	0.763408	1	191
Biological Process	GO:0034762	regulation of transmembrane transport	0.763408	1	191
Biological Process	GO:0043413	macromolecule glycosylation	0.763408	1	191
Biological Process	GO:0043412	macromolecule modification	0.763605	16	2444
Biological Process	GO:0007264	small GTPase mediated signal transduction	0.765203	1	192
Biological Process	GO:0070727	cellular macromolecule localization	0.76591	4	691
Biological Process	GO:0030003	cellular cation homeostasis	0.766756	2	369
Biological Process	GO:0043010	camera-type eye development	0.766986	1	193
Biological Process	GO:0051093	negative regulation of developmental process	0.768075	2	370
Biological Process	GO:0002429	immune response-activating cell surface receptor signaling pathway	0.768755	1	194
Biological Process	GO:0072657	protein localization to membrane	0.77051	1	195
Biological Process	GO:0006357	regulation of transcription from RNA polymerase II promoter	0.77207	6	1005
Biological Process	GO:0006631	fatty acid metabolic process	0.772253	1	196
Biological Process	GO:0044802	single-organism membrane organization	0.773289	2	374
Biological Process	GO:0022403	cell cycle phase	0.773982	1	197
Biological Process	GO:0001525	angiogenesis	0.775699	1	198
Biological Process	GO:0006816	calcium ion transport	0.775699	1	198
Biological Process	GO:0008202	steroid metabolic process	0.775699	1	198
Biological Process	GO:0070085	glycosylation	0.777403	1	199
Biological Process	GO:0065007	biological regulation	0.778348	47	6666
Biological Process	GO:0006511	ubiquitin-dependent protein catabolic process	0.780772	1	201
Biological Process	GO:0050953	sensory perception of light stimulus	0.780772	1	201
Biological Process	GO:0010605	negative regulation of macromolecule metabolic process	0.781652	3	547
Biological Process	GO:0006873	cellular ion homeostasis	0.782173	2	381
Biological Process	GO:0010468	regulation of gene expression	0.782968	14	2192
Biological Process	GO:0032970	regulation of actin filament-based process	0.78736	1	205
Biological Process	GO:0006366	transcription from RNA polymerase II promoter	0.787626	6	1024
Biological Process	GO:0003006	developmental process involved in reproduction	0.791956	2	389
Biological Process	GO:0044848	biological phase	0.793752	1	209
Biological Process	GO:0009117	nucleotide metabolic process	0.794342	2	391
Biological Process	GO:0030855	epithelial cell differentiation	0.795526	2	392
Biological Process	GO:0051179	localization	0.795613	25	3756
Biological Process	GO:0016032	viral process	0.801477	1	214
Biological Process	GO:0045934	negative regulation of nucleobase-containing compound metabolic process	0.801477	1	214
Biological Process	GO:0033036	macromolecule localization	0.801855	9	1495
Biological Process	GO:0055065	metal ion homeostasis	0.802505	2	398
Biological Process	GO:0000226	microtubule cytoskeleton organization	0.804486	1	216
Biological Process	GO:0002682	regulation of immune system process	0.8052	4	733
Biological Process	GO:0031327	negative regulation of cellular biosynthetic process	0.805974	1	217
Biological Process	GO:0032940	secretion by cell	0.807042	2	402
Biological Process	GO:0010628	positive regulation of gene expression	0.808916	1	219
Biological Process	GO:0044764	multi-organism cellular process	0.811814	1	221
Biological Process	GO:0006874	cellular calcium ion homeostasis	0.813246	1	222
Biological Process	GO:0016071	mRNA metabolic process	0.814668	1	223
Biological Process	GO:0055074	calcium ion homeostasis	0.814668	1	223
Biological Process	GO:0032844	regulation of homeostatic process	0.816079	1	224
Biological Process	GO:0010556	regulation of macromolecule biosynthetic process	0.818666	11	1818
Biological Process	GO:0007167	enzyme linked receptor protein signaling pathway	0.818724	4	749
Biological Process	GO:0010629	negative regulation of gene expression	0.81887	1	226
Biological Process	GO:0010467	gene expression	0.819546	18	2828
Biological Process	GO:0006753	nucleoside phosphate metabolic process	0.82011	2	414
Biological Process	GO:0009101	glycoprotein biosynthetic process	0.82025	1	227
Biological Process	GO:0051493	regulation of cytoskeleton organization	0.82025	1	227
Biological Process	GO:0072503	cellular divalent inorganic cation homeostasis	0.82025	1	227
Biological Process	GO:0048534	hematopoietic or lymphoid organ development	0.820959	3	587
Biological Process	GO:0015711	organic anion transport	0.821619	1	228
Biological Process	GO:0009150	purine ribonucleotide metabolic process	0.822978	1	229
Biological Process	GO:0043062	extracellular structure organization	0.824326	1	230
Biological Process	GO:0043087	regulation of GTPase activity	0.824326	1	230
Biological Process	GO:0072507	divalent inorganic cation homeostasis	0.824326	1	230
Biological Process	GO:0001558	regulation of cell growth	0.825665	1	231
Biological Process	GO:0051172	negative regulation of nitrogen compound metabolic process	0.825665	1	231
Biological Process	GO:0060562	epithelial tube morphogenesis	0.825665	1	231
Biological Process	GO:0050793	regulation of developmental process	0.827356	8	1385
Biological Process	GO:0032879	regulation of localization	0.82774	7	1233
Biological Process	GO:0010564	regulation of cell cycle process	0.828312	1	233
Biological Process	GO:0009165	nucleotide biosynthetic process	0.829621	1	234
Biological Process	GO:0032501	multicellular organismal process	0.830144	30	4514
Biological Process	GO:0030099	myeloid cell differentiation	0.832209	1	236
Biological Process	GO:0009259	ribonucleotide metabolic process	0.837268	1	240
Biological Process	GO:0061024	membrane organization	0.837286	2	431
Biological Process	GO:0006163	purine nucleotide metabolic process	0.839741	1	242
Biological Process	GO:0019693	ribose phosphate metabolic process	0.839741	1	242
Biological Process	GO:1901293	nucleoside phosphate biosynthetic process	0.839741	1	242
Biological Process	GO:0006644	phospholipid metabolic process	0.840964	1	243
Biological Process	GO:0009790	embryo development	0.841149	5	940
Biological Process	GO:0009890	negative regulation of biosynthetic process	0.843382	1	245
Biological Process	GO:0002376	immune system process	0.844567	8	1414
Biological Process	GO:0000280	nuclear division	0.845763	1	247
Biological Process	GO:0009967	positive regulation of signal transduction	0.845776	2	440
Biological Process	GO:0006996	organelle organization	0.845808	11	1868
Biological Process	GO:0009892	negative regulation of metabolic process	0.847116	4	786
Biological Process	GO:0016192	vesicle-mediated transport	0.847207	3	618
Biological Process	GO:0044772	mitotic cell cycle phase transition	0.848109	1	249
Biological Process	GO:0046486	glycerolipid metabolic process	0.848109	1	249
Biological Process	GO:0007267	cell-cell signaling	0.848782	3	620
Biological Process	GO:0072521	purine-containing compound metabolic process	0.849268	1	250
Biological Process	GO:0044770	cell cycle phase transition	0.851561	1	252
Biological Process	GO:0055080	cation homeostasis	0.853868	2	449
Biological Process	GO:0009058	biosynthetic process	0.855903	20	3191
Biological Process	GO:0055086	nucleobase-containing small molecule metabolic process	0.858197	2	454
Biological Process	GO:0048285	organelle fission	0.859319	1	259
Biological Process	GO:2000112	regulation of cellular macromolecule biosynthetic process	0.860597	10	1748
Biological Process	GO:0051239	regulation of multicellular organismal process	0.860958	8	1444
Biological Process	GO:0050878	regulation of body fluid levels	0.862411	2	459
Biological Process	GO:0098771	inorganic ion homeostasis	0.864065	2	461
Biological Process	GO:1901137	carbohydrate derivative biosynthetic process	0.864065	2	461
Biological Process	GO:0048513	animal organ development	0.864346	12	2055
Biological Process	GO:0007178	transmembrane receptor protein serine/threonine kinase signaling pathway	0.865649	1	265
Biological Process	GO:0009100	glycoprotein metabolic process	0.865649	1	265
Biological Process	GO:1903530	regulation of secretion by cell	0.866677	1	266
Biological Process	GO:0006812	cation transport	0.86733	3	645
Biological Process	GO:0070838	divalent metal ion transport	0.867696	1	267
Biological Process	GO:0072511	divalent inorganic cation transport	0.867696	1	267
Biological Process	GO:0044711	single-organism biosynthetic process	0.868725	3	647
Biological Process	GO:0048729	tissue morphogenesis	0.869712	2	468
Biological Process	GO:0048646	anatomical structure formation involved in morphogenesis	0.870502	4	821
Biological Process	GO:0023056	positive regulation of signaling	0.871287	2	470
Biological Process	GO:2000026	regulation of multicellular organismal development	0.873584	4	826
Biological Process	GO:0031326	regulation of cellular biosynthetic process	0.876856	11	1934
Biological Process	GO:1901360	organic cyclic compound metabolic process	0.877763	20	3247
Biological Process	GO:0019637	organophosphate metabolic process	0.880082	3	664
Molecular Function	GO:0016301	kinase activity	0.895366	2	525
Biological Process	GO:0008283	cell proliferation	0.882886	6	1172
Biological Process	GO:0048812	neuron projection morphogenesis	0.883273	2	486
Biological Process	GO:0035295	tube development	0.888191	2	493
Biological Process	GO:0030001	metal ion transport	0.89024	2	496
Biological Process	GO:0010647	positive regulation of cell communication	0.891587	2	498
Biological Process	GO:0001817	regulation of cytokine production	0.891665	1	293
Biological Process	GO:0006935	chemotaxis	0.892255	2	499
Biological Process	GO:0042330	taxis	0.894235	2	502
Biological Process	GO:0090407	organophosphate biosynthetic process	0.896556	1	299
Biological Process	GO:0044767	single-organism developmental process	0.899166	26	4152
Biological Process	GO:0044707	single-multicellular organism process	0.900325	25	4017
Biological Process	GO:0051046	regulation of secretion	0.900465	1	304
Biological Process	GO:0016477	cell migration	0.90064	4	875
Biological Process	GO:0048856	anatomical structure development	0.901066	24	3880
Biological Process	GO:0007389	pattern specification process	0.90183	2	514
Biological Process	GO:0046903	secretion	0.90183	2	514
Biological Process	GO:0009887	organ morphogenesis	0.902947	3	703
Biological Process	GO:0018193	peptidyl-amino acid modification	0.903487	1	308
Biological Process	GO:0035239	tube morphogenesis	0.906418	1	312
Biological Process	GO:0006355	regulation of transcription, DNA-templated	0.907893	8	1549
Biological Process	GO:1903506	regulation of nucleic acid-templated transcription	0.907893	8	1549
Biological Process	GO:0016049	cell growth	0.909959	1	317
Molecular Function	GO:0003712	transcription cofactor activity	0.914193	1	337
Biological Process	GO:0001654	eye development	0.912696	1	321
Biological Process	GO:0046483	heterocycle metabolic process	0.913283	18	3069
Biological Process	GO:0060284	regulation of cell development	0.913927	2	535
Biological Process	GO:0043170	macromolecule metabolic process	0.914653	34	5296
Biological Process	GO:0048568	embryonic organ development	0.916002	1	326
Biological Process	GO:0030154	cell differentiation	0.917581	14	2497
Biological Process	GO:0032502	developmental process	0.920103	27	4365
Biological Process	GO:1902589	single-organism organelle organization	0.922077	5	1096
Biological Process	GO:2001141	regulation of RNA biosynthetic process	0.922271	8	1590
Biological Process	GO:0009059	macromolecule biosynthetic process	0.922821	15	2664
Biological Process	GO:0097485	neuron projection guidance	0.924031	1	339
Biological Process	GO:0051276	chromosome organization	0.926527	2	560
Biological Process	GO:0034645	cellular macromolecule biosynthetic process	0.928159	14	2535
Biological Process	GO:0006725	cellular aromatic compound metabolic process	0.928566	18	3126
Biological Process	GO:0030030	cell projection organization	0.929091	4	941
Biological Process	GO:0006811	ion transport	0.932354	4	950
Biological Process	GO:0006820	anion transport	0.93543	1	360
Biological Process	GO:0051252	regulation of RNA metabolic process	0.936117	8	1636
Biological Process	GO:0044249	cellular biosynthetic process	0.938879	17	3024
Biological Process	GO:0001667	ameboidal-type cell migration	0.939782	1	369
Biological Process	GO:0090304	nucleic acid metabolic process	0.939915	14	2583
Biological Process	GO:0048869	cellular developmental process	0.940407	15	2735
Biological Process	GO:0007275	multicellular organism development	0.940701	19	3324
Biological Process	GO:0032990	cell part morphogenesis	0.941308	2	595
Biological Process	GO:0048858	cell projection morphogenesis	0.941308	2	595
Biological Process	GO:0003002	regionalization	0.943845	1	378
Biological Process	GO:0002009	morphogenesis of an epithelium	0.944279	1	379
Biological Process	GO:0051171	regulation of nitrogen compound metabolic process	0.945641	10	1993
Biological Process	GO:0048870	cell motility	0.946749	4	995
Biological Process	GO:0051674	localization of cell	0.946749	4	995
Biological Process	GO:0048468	cell development	0.947451	7	1516
Biological Process	GO:0044255	cellular lipid metabolic process	0.949454	2	618
Biological Process	GO:0007166	cell surface receptor signaling pathway	0.950758	8	1695
Biological Process	GO:0007186	G-protein coupled receptor signaling pathway	0.952671	1	400
Biological Process	GO:0006351	transcription, DNA-templated	0.952928	8	1705
Biological Process	GO:0097659	nucleic acid-templated transcription	0.952928	8	1705
Biological Process	GO:1901576	organic substance biosynthetic process	0.953186	17	3096
Biological Process	GO:0016070	RNA metabolic process	0.953198	11	2186
Cellular Component	GO:0098588	bounding membrane of organelle	0.923152	2	572
Biological Process	GO:0031175	neuron projection development	0.95448	2	634
Cellular Component	GO:0044451	nucleoplasm part	0.933719	1	369
Cellular Component	GO:0005654	nucleoplasm	0.940326	1	383
Biological Process	GO:0030334	regulation of cell migration	0.95789	1	415
Biological Process	GO:0006629	lipid metabolic process	0.959663	3	856
Biological Process	GO:0048731	system development	0.960108	16	2989
Biological Process	GO:0006139	nucleobase-containing compound metabolic process	0.960421	16	2991
Biological Process	GO:2000145	regulation of cell motility	0.960436	1	423
Biological Process	GO:0006325	chromatin organization	0.963973	1	435
Molecular Function	GO:0019900	kinase binding	0.940406	1	386
Molecular Function	GO:0000989	transcription factor activity, transcription factor binding	0.94751	1	403
Molecular Function	GO:0000988	transcription factor activity, protein binding	0.950187	1	410
Molecular Function	GO:0016773	phosphotransferase activity, alcohol group as acceptor	0.953081	1	418
Biological Process	GO:0051270	regulation of cellular component movement	0.96642	1	444
Biological Process	GO:0060429	epithelium development	0.968818	2	691
Biological Process	GO:0044271	cellular nitrogen compound biosynthetic process	0.970217	11	2291
Biological Process	GO:0032774	RNA biosynthetic process	0.971421	8	1812
Cellular Component	GO:0031090	organelle membrane	0.957745	8	1786
Biological Process	GO:0040012	regulation of locomotion	0.975259	1	483
Cellular Component	GO:0031224	intrinsic component of membrane	0.965523	13	2653
Biological Process	GO:0006928	movement of cell or subcellular component	0.976511	5	1328
Biological Process	GO:0019219	regulation of nucleobase-containing compound metabolic process	0.97825	8	1868
Biological Process	GO:0007423	sensory organ development	0.978689	1	502
Biological Process	GO:0048666	neuron development	0.982624	2	777
Biological Process	GO:0040011	locomotion	0.98706	4	1242
Biological Process	GO:0009653	anatomical structure morphogenesis	0.987822	9	2152
Biological Process	GO:0007417	central nervous system development	0.990635	1	606
Biological Process	GO:0034654	nucleobase-containing compound biosynthetic process	0.991516	8	2050
Biological Process	GO:0048598	embryonic morphogenesis	0.991689	1	621
Biological Process	GO:0030182	neuron differentiation	0.991954	2	887
Biological Process	GO:0019438	aromatic compound biosynthetic process	0.992304	8	2068
Biological Process	GO:0018130	heterocycle biosynthetic process	0.992712	8	2078
Biological Process	GO:0007399	nervous system development	0.99418	4	1371
Biological Process	GO:1901362	organic cyclic compound biosynthetic process	0.99456	8	2131
Biological Process	GO:0048699	generation of neurons	0.995232	2	960
Biological Process	GO:0022008	neurogenesis	0.996875	2	1018
Cellular Component	GO:0044425	membrane part	0.983149	16	3295
Molecular Function	GO:0004888	transmembrane signaling receptor activity	0.975243	1	503
Molecular Function	GO:0099600	transmembrane receptor activity	0.979198	1	526
Molecular Function	GO:0038023	signaling receptor activity	0.98797	1	598
Molecular Function	GO:0004872	receptor activity	0.99252	1	660
Molecular Function	GO:0004871	signal transducer activity	0.993878	1	686
Molecular Function	GO:0060089	molecular transducer activity	0.998018	1	831
Cellular Component	GO:0016020	membrane	0.999888	21	4987
Molecular Function	GO:0003674	molecular_function	1	68	9535
Cellular Component	GO:0005575	cellular_component	1	72	10011
Biological Process	GO:0008150	biological_process	1	76	10204

## Sheet: profile3
class	ID	Descrption	Pvalue	fg_num	bg_num
Biological Process	GO:0042590	antigen processing and presentation of exogenous peptide antigen via MHC class I	2.46042e-08	10	52
Biological Process	GO:0002474	antigen processing and presentation of peptide antigen via MHC class I	6.20919e-08	10	57
Biological Process	GO:0051351	positive regulation of ligase activity	3.88276e-07	9	53
Biological Process	GO:0051443	positive regulation of ubiquitin-protein transferase activity	3.88276e-07	9	53
Biological Process	GO:0051340	regulation of ligase activity	4.58717e-07	9	54
Biological Process	GO:0051439	regulation of ubiquitin-protein ligase activity involved in mitotic cell cycle	4.58717e-07	9	54
Biological Process	GO:0045088	regulation of innate immune response	5.724e-07	14	151
Biological Process	GO:0045089	positive regulation of innate immune response	5.724e-07	14	151
Biological Process	GO:0002478	antigen processing and presentation of exogenous peptide antigen	5.97717e-07	12	109
Biological Process	GO:0019884	antigen processing and presentation of exogenous antigen	6.60411e-07	12	110
Biological Process	GO:0051438	regulation of ubiquitin-protein transferase activity	7.40539e-07	9	57
Biological Process	GO:0042770	signal transduction in response to DNA damage	8.65323e-07	11	93
Biological Process	GO:0045087	innate immune response	1.09411e-06	15	183
Biological Process	GO:0030330	DNA damage response, signal transduction by p53 class mediator	1.15268e-06	10	77
Biological Process	GO:0072331	signal transduction by p53 class mediator	1.17485e-06	12	116
Biological Process	GO:0048002	antigen processing and presentation of peptide antigen	1.28864e-06	12	117
Biological Process	GO:0002220	innate immune response activating cell surface receptor signaling pathway	1.46711e-06	10	79
Biological Process	GO:0002218	activation of innate immune response	2.14977e-06	13	145
Biological Process	GO:0002758	innate immune response-activating signal transduction	2.14977e-06	13	145
Biological Process	GO:0030178	negative regulation of Wnt signaling pathway	2.61097e-06	12	125
Biological Process	GO:0031398	positive regulation of protein ubiquitination	3.01148e-06	9	67
Biological Process	GO:1903322	positive regulation of protein modification by small protein conjugation or removal	3.01148e-06	9	67
Biological Process	GO:0030177	positive regulation of Wnt signaling pathway	3.59424e-06	10	87
Biological Process	GO:0019882	antigen processing and presentation	3.94792e-06	12	130
Biological Process	GO:0051320	S phase	7.80945e-06	9	75
Cellular Component	GO:0043227	membrane-bounded organelle	3.56701e-06	164	6964
Biological Process	GO:0031349	positive regulation of defense response	1.18266e-05	14	195
Biological Process	GO:0051325	interphase	2.64604e-05	9	87
Biological Process	GO:0044710	single-organism metabolic process	2.68806e-05	82	3074
Biological Process	GO:0030111	regulation of Wnt signaling pathway	2.73633e-05	13	183
Biological Process	GO:0044237	cellular metabolic process	2.74097e-05	137	6095
Biological Process	GO:0006487	protein N-linked glycosylation	2.90201e-05	9	88
Cellular Component	GO:0000502	proteasome complex	1.7023e-05	6	29
Biological Process	GO:0042180	cellular ketone metabolic process	3.43842e-05	10	112
Biological Process	GO:0008152	metabolic process	3.69812e-05	153	7121
Biological Process	GO:0043161	proteasome-mediated ubiquitin-dependent protein catabolic process	3.71374e-05	10	113
Biological Process	GO:0000087	mitotic M phase	3.76409e-05	11	137
Biological Process	GO:0006974	cellular response to DNA damage stimulus	4.08494e-05	18	338
Biological Process	GO:0098763	mitotic cell cycle phase	4.30439e-05	11	139
Biological Process	GO:0010565	regulation of cellular ketone metabolic process	4.52004e-05	9	93
Cellular Component	GO:0043231	intracellular membrane-bounded organelle	3.80048e-05	147	6156
Cellular Component	GO:0022624	proteasome accessory complex	4.22251e-05	4	11
Biological Process	GO:0033554	cellular response to stress	5.97309e-05	32	855
Biological Process	GO:0002757	immune response-activating signal transduction	6.02034e-05	15	255
Biological Process	GO:0044403	symbiosis, encompassing mutualism through parasitism	6.405e-05	21	450
Biological Process	GO:0071704	organic substance metabolic process	6.40559e-05	140	6353
Biological Process	GO:0044419	interspecies interaction between organisms	6.82575e-05	21	452
Biological Process	GO:0000279	M phase	9.16455e-05	11	151
Biological Process	GO:0044281	small molecule metabolic process	0.000100497	42	1294
Biological Process	GO:0016055	Wnt signaling pathway	0.000101911	14	237
Biological Process	GO:0050778	positive regulation of immune response	0.000122573	16	303
Biological Process	GO:0010498	proteasomal protein catabolic process	0.000130238	10	131
Biological Process	GO:0002253	activation of immune response	0.000146249	15	276
Biological Process	GO:0044238	primary metabolic process	0.000162139	131	5902
Biological Process	GO:0002429	immune response-activating cell surface receptor signaling pathway	0.00020978	12	194
Biological Process	GO:0006561	proline biosynthetic process	0.000326957	2	2
Biological Process	GO:0043248	proteasome assembly	0.000326957	2	2
Biological Process	GO:0031347	regulation of defense response	0.000358365	16	333
Biological Process	GO:0002684	positive regulation of immune system process	0.000501396	19	449
Molecular Function	GO:0003723	RNA binding	4.78709e-05	36	950
Biological Process	GO:0002764	immune response-regulating signaling pathway	0.00052711	15	311
Biological Process	GO:0044772	mitotic cell cycle phase transition	0.000596129	13	249
Biological Process	GO:0044770	cell cycle phase transition	0.00066701	13	252
Biological Process	GO:0006486	protein glycosylation	0.00070364	11	191
Biological Process	GO:0043413	macromolecule glycosylation	0.00070364	11	191
Biological Process	GO:0031396	regulation of protein ubiquitination	0.000829808	10	165
Biological Process	GO:0009226	nucleotide-sugar biosynthetic process	0.000869108	3	11
Biological Process	GO:0022403	cell cycle phase	0.000908546	11	197
Biological Process	GO:0009084	glutamine family amino acid biosynthetic process	0.000969143	2	3
Biological Process	GO:0039531	regulation of viral-induced cytoplasmic pattern recognition receptor signaling pathway	0.000969143	2	3
Biological Process	GO:0039532	negative regulation of viral-induced cytoplasmic pattern recognition receptor signaling pathway	0.000969143	2	3
Biological Process	GO:0070085	glycosylation	0.000986957	11	199
Biological Process	GO:0006511	ubiquitin-dependent protein catabolic process	0.00107089	11	201
Biological Process	GO:0006732	coenzyme metabolic process	0.00124522	10	174
Biological Process	GO:0051186	cofactor metabolic process	0.00130681	11	206
Biological Process	GO:0006888	ER to Golgi vesicle-mediated transport	0.00146669	3	13
Biological Process	GO:0044848	biological phase	0.00146781	11	209
Biological Process	GO:0050776	regulation of immune response	0.00168774	16	385
Biological Process	GO:0042254	ribosome biogenesis	0.00174235	4	29
Biological Process	GO:1903320	regulation of protein modification by small protein conjugation or removal	0.00174437	10	182
Molecular Function	GO:0008905	mannose-phosphate guanylyltransferase activity	0.000366376	2	2
Molecular Function	GO:0016765	transferase activity, transferring alkyl or aryl (other than methyl) groups	0.000378232	5	33
Biological Process	GO:0039528	cytoplasmic pattern recognition receptor signaling pathway in response to virus	0.00191514	2	4
Biological Process	GO:0098586	cellular response to virus	0.00191514	2	4
Biological Process	GO:0002768	immune response-regulating cell surface receptor signaling pathway	0.00225757	12	254
Cellular Component	GO:0043226	organelle	0.00130757	165	7518
Cellular Component	GO:0031090	organelle membrane	0.00145353	52	1786
Biological Process	GO:0006766	vitamin metabolic process	0.00233981	6	75
Biological Process	GO:0034660	ncRNA metabolic process	0.00250953	9	160
Biological Process	GO:0009967	positive regulation of signal transduction	0.00263027	17	440
Biological Process	GO:0009101	glycoprotein biosynthetic process	0.00281083	11	227
Biological Process	GO:0008380	RNA splicing	0.00284449	9	163
Molecular Function	GO:0003824	catalytic activity	0.000718962	99	4026
Biological Process	GO:0006560	proline metabolic process	0.00315384	2	5
Biological Process	GO:0042255	ribosome assembly	0.00315384	2	5
Biological Process	GO:0006955	immune response	0.00317142	19	526
Biological Process	GO:0009100	glycoprotein metabolic process	0.0031966	12	265
Molecular Function	GO:0016215	acyl-CoA desaturase activity	0.00108521	2	3
Biological Process	GO:0051347	positive regulation of transferase activity	0.00377036	13	306
Biological Process	GO:0016053	organic acid biosynthetic process	0.00389442	6	83
Biological Process	GO:0046394	carboxylic acid biosynthetic process	0.00389442	6	83
Biological Process	GO:1901607	alpha-amino acid biosynthetic process	0.00391479	3	18
Biological Process	GO:0007005	mitochondrion organization	0.00399139	10	204
Biological Process	GO:0019941	modification-dependent protein catabolic process	0.00429407	11	240
Biological Process	GO:0043632	modification-dependent macromolecule catabolic process	0.00429407	11	240
Biological Process	GO:0010822	positive regulation of mitochondrion organization	0.00438061	6	85
Biological Process	GO:0051603	proteolysis involved in cellular protein catabolic process	0.00469093	12	278
Cellular Component	GO:0005791	rough endoplasmic reticulum	0.00366826	2	5
Cellular Component	GO:0030867	rough endoplasmic reticulum membrane	0.00366826	2	5
Cellular Component	GO:0071256	translocon complex	0.00366826	2	5
Biological Process	GO:0009968	negative regulation of signal transduction	0.00485028	15	390
Biological Process	GO:0023056	positive regulation of signaling	0.00512595	17	470
Biological Process	GO:0044257	cellular protein catabolic process	0.00554751	12	284
Biological Process	GO:0006338	chromatin remodeling	0.00574357	4	40
Biological Process	GO:0022618	ribonucleoprotein complex assembly	0.00610861	6	91
Biological Process	GO:1903047	mitotic cell cycle process	0.00613603	14	362
Biological Process	GO:0023057	negative regulation of signaling	0.00666714	15	404
Biological Process	GO:0002682	regulation of immune system process	0.00684689	23	733
Cellular Component	GO:0043229	intracellular organelle	0.00570082	149	6764
Cellular Component	GO:0044422	organelle part	0.00603533	104	4401
Molecular Function	GO:0016717	oxidoreductase activity, acting on paired donors, with oxidation of a pair of donors resulting in the reduction of molecular oxygen to two molecules of water	0.002143	2	4
Molecular Function	GO:0016614	oxidoreductase activity, acting on CH-OH group of donors	0.00303719	8	127
Molecular Function	GO:0004527	exonuclease activity	0.00310183	4	32
Molecular Function	GO:0043021	ribonucleoprotein complex binding	0.00310183	4	32
Biological Process	GO:0030163	protein catabolic process	0.00724804	12	294
Biological Process	GO:0019538	protein metabolic process	0.00733053	75	3250
Molecular Function	GO:0008409	5'-3' exonuclease activity	0.00352659	2	5
Biological Process	GO:0071826	ribonucleoprotein complex subunit organization	0.00789034	6	96
Biological Process	GO:0009225	nucleotide-sugar metabolic process	0.00795078	3	23
Biological Process	GO:0080134	regulation of response to stress	0.00806478	20	616
Biological Process	GO:0050687	negative regulation of defense response to virus	0.00851951	2	8
Biological Process	GO:0009057	macromolecule catabolic process	0.00862333	17	496
Biological Process	GO:0010647	positive regulation of cell communication	0.00895697	17	498
Biological Process	GO:0010821	regulation of mitochondrion organization	0.0089875	7	129
Biological Process	GO:0010648	negative regulation of cell communication	0.00899654	15	418
Biological Process	GO:0006807	nitrogen compound metabolic process	0.00929536	83	3700
Molecular Function	GO:0016646	oxidoreductase activity, acting on the CH-NH group of donors, NAD or NADP as acceptor	0.00522324	2	6
Biological Process	GO:0044265	cellular macromolecule catabolic process	0.011026	15	428
Biological Process	GO:0043901	negative regulation of multi-organism process	0.0112184	3	26
Cellular Component	GO:0044423	virion part	0.00969063	4	43
Cellular Component	GO:0044424	intracellular part	0.010811	166	7800
Cellular Component	GO:0019012	virion	0.0113518	4	45
Biological Process	GO:0006629	lipid metabolic process	0.0116432	25	856
Biological Process	GO:0035967	cellular response to topologically incorrect protein	0.011742	4	49
Biological Process	GO:0022613	ribonucleoprotein complex biogenesis	0.011817	7	136
Cellular Component	GO:0005622	intracellular	0.012612	166	7818
Biological Process	GO:0044283	small molecule biosynthetic process	0.012732	7	138
Biological Process	GO:0009615	response to virus	0.0134688	4	51
Biological Process	GO:0051338	regulation of transferase activity	0.0136891	16	480
Biological Process	GO:0044249	cellular biosynthetic process	0.0144086	69	3024
Biological Process	GO:0006508	proteolysis	0.0145461	18	567
Biological Process	GO:0046486	glycerolipid metabolic process	0.0152461	10	249
Biological Process	GO:0009058	biosynthetic process	0.015658	72	3191
Biological Process	GO:0006650	glycerophospholipid metabolic process	0.0157131	8	178
Biological Process	GO:0006084	acetyl-CoA metabolic process	0.0161475	2	11
Biological Process	GO:0009218	pyrimidine ribonucleotide metabolic process	0.0161475	2	11
Biological Process	GO:0009220	pyrimidine ribonucleotide biosynthetic process	0.0161475	2	11
Biological Process	GO:0046132	pyrimidine ribonucleoside biosynthetic process	0.0161475	2	11
Biological Process	GO:0046134	pyrimidine nucleoside biosynthetic process	0.0161475	2	11
Biological Process	GO:0060972	left/right pattern formation	0.0161475	2	11
Biological Process	GO:0044255	cellular lipid metabolic process	0.0166066	19	618
Biological Process	GO:0000278	mitotic cell cycle	0.0172245	16	493
Biological Process	GO:0048584	positive regulation of response to stimulus	0.0175924	22	753
Biological Process	GO:0015961	diadenosine polyphosphate catabolic process	0.0181301	1	1
Biological Process	GO:0031055	chromatin remodeling at centromere	0.0181301	1	1
Biological Process	GO:0031660	regulation of cyclin-dependent protein serine/threonine kinase activity involved in G2/M transition of mitotic cell cycle	0.0181301	1	1
Biological Process	GO:0034196	acylglycerol transport	0.0181301	1	1
Biological Process	GO:0038031	non-canonical Wnt signaling pathway via JNK cascade	0.0181301	1	1
Biological Process	GO:0042726	flavin-containing compound metabolic process	0.0181301	1	1
Biological Process	GO:0046443	FAD metabolic process	0.0181301	1	1
Biological Process	GO:0072387	flavin adenine dinucleotide metabolic process	0.0181301	1	1
Biological Process	GO:1900208	regulation of cardiolipin metabolic process	0.0181301	1	1
Biological Process	GO:1901229	regulation of non-canonical Wnt signaling pathway via JNK cascade	0.0181301	1	1
Biological Process	GO:0009056	catabolic process	0.0181901	27	981
Biological Process	GO:0043085	positive regulation of catalytic activity	0.0184435	16	497
Biological Process	GO:0043412	macromolecule modification	0.0189779	57	2444
Biological Process	GO:0016567	protein ubiquitination	0.0206773	11	300
Biological Process	GO:0034622	cellular macromolecular complex assembly	0.0212425	13	381
Biological Process	GO:0008652	cellular amino acid biosynthetic process	0.0214686	3	33
Biological Process	GO:0044248	cellular catabolic process	0.0221244	23	815
Biological Process	GO:0006221	pyrimidine nucleotide biosynthetic process	0.0223631	2	13
Biological Process	GO:0007030	Golgi organization	0.0223631	2	13
Biological Process	GO:0044267	cellular protein metabolic process	0.023128	63	2777
Biological Process	GO:0006213	pyrimidine nucleoside metabolic process	0.0232394	3	34
Cellular Component	GO:0031970	organelle envelope lumen	0.0197814	4	53
Cellular Component	GO:0030133	transport vesicle	0.0222124	3	31
Biological Process	GO:0009064	glutamine family amino acid metabolic process	0.0258122	4	62
Biological Process	GO:0006259	DNA metabolic process	0.0259343	17	561
Biological Process	GO:0090501	RNA phosphodiester bond hydrolysis	0.0270119	3	36
Biological Process	GO:0009893	positive regulation of metabolic process	0.027818	32	1254
Biological Process	GO:0033036	macromolecule localization	0.0278698	37	1495
Biological Process	GO:0051188	cofactor biosynthetic process	0.0285988	4	64
Biological Process	GO:1901605	alpha-amino acid metabolic process	0.0288216	7	163
Biological Process	GO:0002832	negative regulation of response to biotic stimulus	0.0294005	2	15
Biological Process	GO:0006826	iron ion transport	0.0294005	2	15
Biological Process	GO:0046131	pyrimidine ribonucleoside metabolic process	0.0294005	2	15
Biological Process	GO:2000379	positive regulation of reactive oxygen species metabolic process	0.0294005	2	15
Molecular Function	GO:0004518	nuclease activity	0.0118363	6	99
Molecular Function	GO:0070568	guanylyltransferase activity	0.0120693	2	9
Biological Process	GO:0006644	phospholipid metabolic process	0.0328323	9	243
Biological Process	GO:0019752	carboxylic acid metabolic process	0.0330995	16	534
Biological Process	GO:0002753	cytoplasmic pattern recognition receptor signaling pathway	0.0332064	2	16
Biological Process	GO:0002698	negative regulation of immune effector process	0.0332453	3	39
Biological Process	GO:1901576	organic substance biosynthetic process	0.0348552	68	3096
Biological Process	GO:0005975	carbohydrate metabolic process	0.0353453	15	495
Biological Process	GO:0008610	lipid biosynthetic process	0.0355932	8	208
Biological Process	GO:0000002	mitochondrial genome maintenance	0.0359333	1	2
Biological Process	GO:0001756	somitogenesis	0.0359333	1	2
Biological Process	GO:0006264	mitochondrial DNA replication	0.0359333	1	2
Biological Process	GO:0009235	cobalamin metabolic process	0.0359333	1	2
Biological Process	GO:0014807	regulation of somitogenesis	0.0359333	1	2
Biological Process	GO:0015959	diadenosine polyphosphate metabolic process	0.0359333	1	2
Biological Process	GO:0032042	mitochondrial DNA metabolic process	0.0359333	1	2
Biological Process	GO:0034756	regulation of iron ion transport	0.0359333	1	2
Biological Process	GO:0034758	positive regulation of iron ion transport	0.0359333	1	2
Biological Process	GO:0042065	glial cell growth	0.0359333	1	2
Biological Process	GO:0042851	L-alanine metabolic process	0.0359333	1	2
Biological Process	GO:0042853	L-alanine catabolic process	0.0359333	1	2
Biological Process	GO:0061053	somite development	0.0359333	1	2
Biological Process	GO:0090161	Golgi ribbon formation	0.0359333	1	2
Biological Process	GO:0090296	regulation of mitochondrial DNA replication	0.0359333	1	2
Biological Process	GO:1901858	regulation of mitochondrial DNA metabolic process	0.0359333	1	2
Biological Process	GO:2000050	regulation of non-canonical Wnt signaling pathway	0.0359333	1	2
Biological Process	GO:0051253	negative regulation of RNA metabolic process	0.0360217	7	171
Biological Process	GO:0006520	cellular amino acid metabolic process	0.0364591	8	209
Biological Process	GO:0044723	single-organism carbohydrate metabolic process	0.0364876	14	454
Biological Process	GO:1901575	organic substance catabolic process	0.0368532	20	720
Biological Process	GO:0006220	pyrimidine nucleotide metabolic process	0.0371931	2	17
Biological Process	GO:0006739	NADP metabolic process	0.0371931	2	17
Biological Process	GO:0051125	regulation of actin nucleation	0.0371931	2	17
Biological Process	GO:0030968	endoplasmic reticulum unfolded protein response	0.0377803	3	41
Biological Process	GO:0034620	cellular response to unfolded protein	0.0377803	3	41
Biological Process	GO:0006613	cotranslational protein targeting to membrane	0.0379973	4	70
Biological Process	GO:0043436	oxoacid metabolic process	0.0393295	16	546
Biological Process	GO:1901137	carbohydrate derivative biosynthetic process	0.0406604	14	461
Biological Process	GO:0006082	organic acid metabolic process	0.0410118	16	549
Biological Process	GO:0002204	somatic recombination of immunoglobulin genes involved in immune response	0.0413529	2	18
Biological Process	GO:0002208	somatic diversification of immunoglobulins involved in immune response	0.0413529	2	18
Biological Process	GO:0002886	regulation of myeloid leukocyte mediated immunity	0.0413529	2	18
Biological Process	GO:0048199	vesicle targeting, to, from or within Golgi	0.0413529	2	18
Biological Process	GO:0006612	protein targeting to membrane	0.0419471	5	105
Biological Process	GO:0006497	protein lipidation	0.0426146	3	43
Biological Process	GO:0042158	lipoprotein biosynthetic process	0.0426146	3	43
Biological Process	GO:0050688	regulation of defense response to virus	0.0426146	3	43
Biological Process	GO:0006952	defense response	0.0426716	21	778
Cellular Component	GO:0043189	H4/H2A histone acetyltransferase complex	0.0297325	2	14
Biological Process	GO:0048193	Golgi vesicle transport	0.0434034	5	106
Biological Process	GO:0006464	cellular protein modification process	0.0436572	53	2352
Biological Process	GO:0006396	RNA processing	0.0436944	11	338
Biological Process	GO:0070647	protein modification by small protein conjugation or removal	0.0440326	15	510
Biological Process	GO:0002381	immunoglobulin production involved in immunoglobulin mediated immune response	0.0456783	2	19
Biological Process	GO:0002697	regulation of immune effector process	0.0469666	6	144
Biological Process	GO:0006986	response to unfolded protein	0.0477433	3	45
Biological Process	GO:0051704	multi-organism process	0.0478736	33	1361
Cellular Component	GO:1902562	H4 histone acetyltransferase complex	0.0338719	2	15
Molecular Function	GO:0004376	glycolipid mannosyltransferase activity	0.0191924	1	1
Molecular Function	GO:0031628	opioid receptor binding	0.0191924	1	1
Molecular Function	GO:1901611	phosphatidylglycerol binding	0.0191924	1	1
Molecular Function	GO:0016877	ligase activity, forming carbon-sulfur bonds	0.0193027	3	30
Molecular Function	GO:0016491	oxidoreductase activity	0.0205599	17	516
Molecular Function	GO:0048037	cofactor binding	0.0209385	4	55
Molecular Function	GO:0016746	transferase activity, transferring acyl groups	0.0219262	8	179
Biological Process	GO:0036211	protein modification process	0.0483986	53	2367
Biological Process	GO:0002376	immune system process	0.0495291	34	1414
Biological Process	GO:0044093	positive regulation of molecular function	0.0495873	19	699
Biological Process	GO:0006903	vesicle targeting	0.0501619	2	20
Biological Process	GO:0016445	somatic diversification of immunoglobulins	0.0501619	2	20
Biological Process	GO:0016447	somatic recombination of immunoglobulin gene segments	0.0501619	2	20
Biological Process	GO:0032722	positive regulation of chemokine production	0.0501619	2	20
Biological Process	GO:0001676	long-chain fatty acid metabolic process	0.0504163	3	46
Biological Process	GO:0009108	coenzyme biosynthetic process	0.0504163	3	46
Biological Process	GO:0010638	positive regulation of organelle organization	0.0520053	9	265
Biological Process	GO:0006733	oxidoreduction coenzyme metabolic process	0.0529748	4	78
Biological Process	GO:0006633	fatty acid biosynthetic process	0.0531608	3	47
Biological Process	GO:0051607	defense response to virus	0.0531608	3	47
Biological Process	GO:0090305	nucleic acid phosphodiester bond hydrolysis	0.0531608	3	47
Biological Process	GO:0006071	glycerol metabolic process	0.0534154	1	3
Biological Process	GO:0006083	acetate metabolic process	0.0534154	1	3
Biological Process	GO:0015691	cadmium ion transport	0.0534154	1	3
Biological Process	GO:0019541	propionate metabolic process	0.0534154	1	3
Biological Process	GO:0032515	negative regulation of phosphoprotein phosphatase activity	0.0534154	1	3
Biological Process	GO:0038030	non-canonical Wnt signaling pathway via MAPK cascade	0.0534154	1	3
Biological Process	GO:0003333	amino acid transmembrane transport	0.0547967	2	21
Biological Process	GO:0035336	long-chain fatty-acyl-CoA metabolic process	0.0547967	2	21
Biological Process	GO:0071825	protein-lipid complex subunit organization	0.0547967	2	21
Biological Process	GO:0071827	plasma lipoprotein particle organization	0.0547967	2	21
Biological Process	GO:0006950	response to stress	0.0550916	47	2079
Biological Process	GO:0032069	regulation of nuclease activity	0.0559758	3	48
Biological Process	GO:0042157	lipoprotein metabolic process	0.0559758	3	48
Biological Process	GO:0048585	negative regulation of response to stimulus	0.0563485	15	528
Molecular Function	GO:0016645	oxidoreductase activity, acting on the CH-NH group of donors	0.0248678	2	13
Cellular Component	GO:0048500	signal recognition particle	0.0387755	1	2
Biological Process	GO:0016064	immunoglobulin mediated immune response	0.0595758	2	22
Biological Process	GO:0033119	negative regulation of RNA splicing	0.0595758	2	22
Biological Process	GO:0072528	pyrimidine-containing compound biosynthetic process	0.0595758	2	22
Biological Process	GO:0000041	transition metal ion transport	0.0618143	3	50
Biological Process	GO:0006637	acyl-CoA metabolic process	0.0618143	3	50
Biological Process	GO:0035383	thioester metabolic process	0.0618143	3	50
Cellular Component	GO:0000315	organellar large ribosomal subunit	0.0427697	2	17
Biological Process	GO:0018394	peptidyl-lysine acetylation	0.0637464	4	83
Biological Process	GO:2000377	regulation of reactive oxygen species metabolic process	0.0644924	2	23
Molecular Function	GO:0016747	transferase activity, transferring acyl groups other than amino-acyl groups	0.0278798	7	153
Biological Process	GO:0072330	monocarboxylic acid biosynthetic process	0.0648359	3	51
Biological Process	GO:0002562	somatic diversification of immune receptors via germline recombination within a single locus	0.0695402	2	24
Biological Process	GO:0016444	somatic cell DNA recombination	0.0695402	2	24
Biological Process	GO:0000338	protein deneddylation	0.0705822	1	4
Biological Process	GO:0006573	valine metabolic process	0.0705822	1	4
Biological Process	GO:0006596	polyamine biosynthetic process	0.0705822	1	4
Biological Process	GO:0009309	amine biosynthetic process	0.0705822	1	4
Biological Process	GO:0015684	ferrous iron transport	0.0705822	1	4
Biological Process	GO:0034142	toll-like receptor 4 signaling pathway	0.0705822	1	4
Biological Process	GO:0034370	triglyceride-rich lipoprotein particle remodeling	0.0705822	1	4
Biological Process	GO:0042401	cellular biogenic amine biosynthetic process	0.0705822	1	4
Biological Process	GO:0046459	short-chain fatty acid metabolic process	0.0705822	1	4
Biological Process	GO:0046485	ether lipid metabolic process	0.0705822	1	4
Biological Process	GO:0048311	mitochondrion distribution	0.0705822	1	4
Biological Process	GO:0060700	regulation of ribonuclease activity	0.0705822	1	4
Molecular Function	GO:0097159	organic cyclic compound binding	0.0312022	74	3209
Molecular Function	GO:1901363	heterocyclic compound binding	0.0327063	72	3116
Molecular Function	GO:0004368	glycerol-3-phosphate dehydrogenase activity	0.0380185	1	2
Molecular Function	GO:0004470	malic enzyme activity	0.0380185	1	2
Molecular Function	GO:0043022	ribosome binding	0.0380185	1	2
Molecular Function	GO:0052590	sn-glycerol-3-phosphate:ubiquinone oxidoreductase activity	0.0380185	1	2
Molecular Function	GO:0070259	tyrosyl-DNA phosphodiesterase activity	0.0380185	1	2
Biological Process	GO:0072527	pyrimidine-containing compound metabolic process	0.071079	3	53
Biological Process	GO:1901135	carbohydrate derivative metabolic process	0.071477	18	685
Biological Process	GO:0046471	phosphatidylglycerol metabolic process	0.0747127	2	25
Biological Process	GO:0043170	macromolecule metabolic process	0.0793134	106	5296
Biological Process	GO:0000038	very long-chain fatty acid metabolic process	0.0800039	2	26
Biological Process	GO:0019724	B cell mediated immunity	0.0800039	2	26
Biological Process	GO:0051668	localization within membrane	0.0800039	2	26
Biological Process	GO:0035966	response to topologically incorrect protein	0.0806003	4	90
Biological Process	GO:0002687	positive regulation of leukocyte migration	0.0809278	3	56
Biological Process	GO:0002831	regulation of response to biotic stimulus	0.0809278	3	56
Biological Process	GO:0043484	regulation of RNA splicing	0.0809278	3	56
Biological Process	GO:0000375	RNA splicing, via transesterification reactions	0.0830923	5	128
Biological Process	GO:0000377	RNA splicing, via transesterification reactions with bulged adenosine as nucleophile	0.0830923	5	128
Biological Process	GO:0044260	cellular macromolecule metabolic process	0.0841922	93	4592
Biological Process	GO:0008654	phospholipid biosynthetic process	0.0843356	3	57
Biological Process	GO:1901360	organic cyclic compound metabolic process	0.0857202	68	3247
Biological Process	GO:0002295	T-helper cell lineage commitment	0.0874393	1	5
Biological Process	GO:0002363	alpha-beta T cell lineage commitment	0.0874393	1	5
Biological Process	GO:0006528	asparagine metabolic process	0.0874393	1	5
Biological Process	GO:0006545	glycine biosynthetic process	0.0874393	1	5
Biological Process	GO:0008334	histone mRNA metabolic process	0.0874393	1	5
Biological Process	GO:0009070	serine family amino acid biosynthetic process	0.0874393	1	5
Biological Process	GO:0010923	negative regulation of phosphatase activity	0.0874393	1	5
Biological Process	GO:0019856	pyrimidine nucleobase biosynthetic process	0.0874393	1	5
Biological Process	GO:0032048	cardiolipin metabolic process	0.0874393	1	5
Biological Process	GO:0032070	regulation of deoxyribonuclease activity	0.0874393	1	5
Biological Process	GO:0032608	interferon-beta production	0.0874393	1	5
Biological Process	GO:0032648	regulation of interferon-beta production	0.0874393	1	5
Biological Process	GO:0043369	CD4-positive or CD8-positive, alpha-beta T cell lineage commitment	0.0874393	1	5
Biological Process	GO:0043373	CD4-positive, alpha-beta T cell lineage commitment	0.0874393	1	5
Biological Process	GO:0046185	aldehyde catabolic process	0.0874393	1	5
Biological Process	GO:0032446	protein modification by small protein conjugation	0.0874527	13	472
Cellular Component	GO:0030120	vesicle coat	0.0575231	2	20
Cellular Component	GO:0070822	Sin3-type complex	0.0575231	2	20
Cellular Component	GO:0036338	viral membrane	0.0575986	1	3
Cellular Component	GO:0031988	membrane-bounded vesicle	0.0611041	53	2221
Cellular Component	GO:0000123	histone acetyltransferase complex	0.0639774	3	47
Cellular Component	GO:0046930	pore complex	0.0639774	3	47
Biological Process	GO:0006473	protein acetylation	0.088436	4	93
Biological Process	GO:0002200	somatic diversification of immune receptors	0.0909186	2	28
Biological Process	GO:0002695	negative regulation of leukocyte activation	0.0909186	2	28
Molecular Function	GO:0016616	oxidoreductase activity, acting on the CH-OH group of donors, NAD or NADP as acceptor	0.0462658	5	102
Molecular Function	GO:0016830	carbon-carbon lyase activity	0.0518929	3	44
Molecular Function	GO:0016405	CoA-ligase activity	0.055516	2	20
Molecular Function	GO:0003988	acetyl-CoA C-acyltransferase activity	0.0564852	1	3
Molecular Function	GO:0004308	exo-alpha-sialidase activity	0.0564852	1	3
Molecular Function	GO:0016900	oxidoreductase activity, acting on the CH-OH group of donors, disulfide as acceptor	0.0564852	1	3
Molecular Function	GO:0046923	ER retention sequence binding	0.0564852	1	3
Molecular Function	GO:0008135	translation factor activity, RNA binding	0.0580166	4	76
Molecular Function	GO:0005048	signal sequence binding	0.0606049	2	21
Molecular Function	GO:0005548	phospholipid transporter activity	0.0606049	2	21
Molecular Function	GO:0016628	oxidoreductase activity, acting on the CH-CH group of donors, NAD or NADP as acceptor	0.0606049	2	21
Molecular Function	GO:0016407	acetyltransferase activity	0.0626678	4	78
Biological Process	GO:0008104	protein localization	0.0932438	29	1246
Biological Process	GO:0043543	protein acylation	0.0938571	4	95
Biological Process	GO:0034641	cellular nitrogen compound metabolic process	0.0939601	70	3371
Biological Process	GO:0019637	organophosphate metabolic process	0.0940855	17	664
Biological Process	GO:0045934	negative regulation of nucleobase-containing compound metabolic process	0.0944248	7	214
Molecular Function	GO:0005326	neurotransmitter transporter activity	0.0712336	2	23
Molecular Function	GO:0016831	carboxy-lyase activity	0.0712336	2	23
Molecular Function	GO:0001846	opsonin binding	0.0745992	1	4
Molecular Function	GO:0004708	MAP kinase kinase activity	0.0745992	1	4
Molecular Function	GO:0004774	succinate-CoA ligase activity	0.0745992	1	4
Molecular Function	GO:0017169	CDP-alcohol phosphatidyltransferase activity	0.0745992	1	4
Molecular Function	GO:0016779	nucleotidyltransferase activity	0.0776302	3	52
Molecular Function	GO:0036094	small molecule binding	0.0804856	37	1537
Molecular Function	GO:0005319	lipid transporter activity	0.0811773	3	53
Molecular Function	GO:0004519	endonuclease activity	0.0884773	3	55
Molecular Function	GO:0004709	MAP kinase kinase kinase activity	0.0923674	1	5
Molecular Function	GO:0005381	iron ion transmembrane transporter activity	0.0923674	1	5
Molecular Function	GO:0008079	translation termination factor activity	0.0923674	1	5
Molecular Function	GO:0016413	O-acetyltransferase activity	0.0923674	1	5
Molecular Function	GO:0016615	malate dehydrogenase activity	0.0923674	1	5
Molecular Function	GO:0016901	oxidoreductase activity, acting on the CH-OH group of donors, quinone or similar compound as acceptor	0.0923674	1	5
Molecular Function	GO:0016997	alpha-sialidase activity	0.0923674	1	5
Molecular Function	GO:0046912	transferase activity, transferring acyl groups, acyl groups converted into alkyl on transfer	0.0923674	1	5
Molecular Function	GO:0003676	nucleic acid binding	0.0942432	47	2043
Molecular Function	GO:0016787	hydrolase activity	0.0970547	39	1659
Molecular Function	GO:0000166	nucleotide binding	0.0978596	6	165
Molecular Function	GO:1901265	nucleoside phosphate binding	0.0978596	6	165
Molecular Function	GO:0005543	phospholipid binding	0.100004	6	166
Molecular Function	GO:0016860	intramolecular oxidoreductase activity	0.100093	2	28
Biological Process	GO:0006767	water-soluble vitamin metabolic process	0.0965308	2	29
Biological Process	GO:0035337	fatty-acyl-CoA metabolic process	0.0965308	2	29
Biological Process	GO:1903825	organic acid transmembrane transport	0.0965308	2	29
Biological Process	GO:0048518	positive regulation of biological process	0.0987638	53	2482
Biological Process	GO:0006066	alcohol metabolic process	0.0997772	7	217
Biological Process	GO:0032507	maintenance of protein location in cell	0.102239	2	30
Biological Process	GO:0032642	regulation of chemokine production	0.102239	2	30
Biological Process	GO:0045185	maintenance of protein location	0.102239	2	30
Biological Process	GO:0000054	ribosomal subunit export from nucleus	0.103992	1	6
Biological Process	GO:0001562	response to protozoan	0.103992	1	6
Biological Process	GO:0001919	regulation of receptor recycling	0.103992	1	6
Biological Process	GO:0002183	cytoplasmic translational initiation	0.103992	1	6
Biological Process	GO:0002190	cap-independent translational initiation	0.103992	1	6
Biological Process	GO:0002639	positive regulation of immunoglobulin production	0.103992	1	6
Biological Process	GO:0002887	negative regulation of myeloid leukocyte mediated immunity	0.103992	1	6
Biological Process	GO:0006067	ethanol metabolic process	0.103992	1	6
Biological Process	GO:0006448	regulation of translational elongation	0.103992	1	6
Biological Process	GO:0006524	alanine catabolic process	0.103992	1	6
Biological Process	GO:0007029	endoplasmic reticulum organization	0.103992	1	6
Biological Process	GO:0008053	mitochondrial fusion	0.103992	1	6
Biological Process	GO:0008360	regulation of cell shape	0.103992	1	6
Biological Process	GO:0009080	pyruvate family amino acid catabolic process	0.103992	1	6
Biological Process	GO:0018065	protein-cofactor linkage	0.103992	1	6
Biological Process	GO:0032897	negative regulation of viral transcription	0.103992	1	6
Biological Process	GO:0036093	germ cell proliferation	0.103992	1	6
Biological Process	GO:0046112	nucleobase biosynthetic process	0.103992	1	6
Biological Process	GO:0071428	rRNA-containing ribonucleoprotein complex export from nucleus	0.103992	1	6
Molecular Function	GO:0004707	MAP kinase activity	0.109796	1	6
Molecular Function	GO:0016909	SAP kinase activity	0.109796	1	6
Molecular Function	GO:0052712	inositol phosphosphingolipid phospholipase activity	0.109796	1	6
Molecular Function	GO:0052713	inositol phosphorylceramide phospholipase activity	0.109796	1	6
Molecular Function	GO:0052834	inositol monophosphate phosphatase activity	0.109796	1	6
Biological Process	GO:0006399	tRNA metabolic process	0.106014	3	63
Biological Process	GO:0098542	defense response to other organism	0.108077	4	100
Cellular Component	GO:0044432	endoplasmic reticulum part	0.0731982	8	224
Cellular Component	GO:0012505	endomembrane system	0.0802802	26	999
Cellular Component	GO:0005789	endoplasmic reticulum membrane	0.0840995	5	119
Cellular Component	GO:0042175	nuclear outer membrane-endoplasmic reticulum membrane network	0.0840995	5	119
Cellular Component	GO:0031982	vesicle	0.0892605	54	2327
Cellular Component	GO:0005739	mitochondrion	0.0923596	12	399
Cellular Component	GO:0031967	organelle envelope	0.0930937	15	527
Cellular Component	GO:0031975	envelope	0.0930937	15	527
Cellular Component	GO:0060187	cell pole	0.0941515	1	5
Biological Process	GO:0002244	hematopoietic progenitor cell differentiation	0.109821	3	64
Biological Process	GO:0031401	positive regulation of protein modification process	0.113839	15	588
Biological Process	GO:0001738	morphogenesis of a polarized epithelium	0.113922	2	32
Biological Process	GO:0032602	chemokine production	0.113922	2	32
Biological Process	GO:0002443	leukocyte mediated immunity	0.117049	4	103
Biological Process	GO:0006638	neutral lipid metabolic process	0.117049	4	103
Biological Process	GO:0006639	acylglycerol metabolic process	0.117049	4	103
Biological Process	GO:0022402	cell cycle process	0.117537	19	783
Biological Process	GO:0002444	myeloid leukocyte mediated immunity	0.119886	2	33
Biological Process	GO:0033013	tetrapyrrole metabolic process	0.119886	2	33
Biological Process	GO:0098656	anion transmembrane transport	0.119886	2	33
Biological Process	GO:0008219	cell death	0.120111	30	1331
Biological Process	GO:0000154	rRNA modification	0.120247	1	7
Biological Process	GO:0006522	alanine metabolic process	0.120247	1	7
Biological Process	GO:0006662	glycerol ether metabolic process	0.120247	1	7
Biological Process	GO:0009078	pyruvate family amino acid metabolic process	0.120247	1	7
Biological Process	GO:0018904	ether metabolic process	0.120247	1	7
Biological Process	GO:0019368	fatty acid elongation, unsaturated fatty acid	0.120247	1	7
Biological Process	GO:0019627	urea metabolic process	0.120247	1	7
Biological Process	GO:0021780	glial cell fate specification	0.120247	1	7
Biological Process	GO:0033750	ribosome localization	0.120247	1	7
Biological Process	GO:0033753	establishment of ribosome localization	0.120247	1	7
Biological Process	GO:0034308	primary alcohol metabolic process	0.120247	1	7
Biological Process	GO:0035437	maintenance of protein localization in endoplasmic reticulum	0.120247	1	7
Biological Process	GO:1903901	negative regulation of viral life cycle	0.120247	1	7
Biological Process	GO:1902679	negative regulation of RNA biosynthetic process	0.120858	5	144
Biological Process	GO:0046916	cellular transition metal ion homeostasis	0.121552	3	67
Biological Process	GO:0046907	intracellular transport	0.121626	23	983
Molecular Function	GO:0031490	chromatin DNA binding	0.118708	2	31
Biological Process	GO:0009266	response to temperature stimulus	0.123206	4	105
Biological Process	GO:0009792	embryo development ending in birth or egg hatching	0.123819	10	363
Biological Process	GO:0006414	translational elongation	0.125561	3	68
Biological Process	GO:0007568	aging	0.125561	3	68
Biological Process	GO:0046496	nicotinamide nucleotide metabolic process	0.125561	3	68
Biological Process	GO:1902582	single-organism intracellular transport	0.125649	18	742
Biological Process	GO:0008203	cholesterol metabolic process	0.125927	2	34
Biological Process	GO:0051651	maintenance of location in cell	0.125927	2	34
Biological Process	GO:0055081	anion homeostasis	0.125927	2	34
Biological Process	GO:1902652	secondary alcohol metabolic process	0.125927	2	34
Biological Process	GO:0051172	negative regulation of nitrogen compound metabolic process	0.126893	7	231
Biological Process	GO:0019362	pyridine nucleotide metabolic process	0.129617	3	69
Biological Process	GO:0018205	peptidyl-lysine modification	0.131411	6	190
Biological Process	GO:0065003	macromolecular complex assembly	0.132462	21	895
Biological Process	GO:0006641	triglyceride metabolic process	0.13372	3	70
Biological Process	GO:0030902	hindbrain development	0.13372	3	70
Biological Process	GO:0046483	heterocycle metabolic process	0.13401	63	3069
Biological Process	GO:0001818	negative regulation of cytokine production	0.135922	4	109
Biological Process	GO:0002360	T cell lineage commitment	0.136208	1	8
Biological Process	GO:0006241	CTP biosynthetic process	0.136208	1	8
Biological Process	GO:0007099	centriole replication	0.136208	1	8
Biological Process	GO:0008333	endosome to lysosome transport	0.136208	1	8
Biological Process	GO:0010586	miRNA metabolic process	0.136208	1	8
Biological Process	GO:0021538	epithalamus development	0.136208	1	8
Biological Process	GO:0032988	ribonucleoprotein complex disassembly	0.136208	1	8
Biological Process	GO:0043666	regulation of phosphoprotein phosphatase activity	0.136208	1	8
Biological Process	GO:0045324	late endosome to vacuole transport	0.136208	1	8
Biological Process	GO:0046036	CTP metabolic process	0.136208	1	8
Biological Process	GO:0060071	Wnt signaling pathway, planar cell polarity pathway	0.136208	1	8
Biological Process	GO:0090175	regulation of establishment of planar polarity	0.136208	1	8
Biological Process	GO:1902774	late endosome to lysosome transport	0.136208	1	8
Biological Process	GO:1902822	regulation of late endosome to lysosome transport	0.136208	1	8
Biological Process	GO:1903335	regulation of vacuolar transport	0.136208	1	8
Biological Process	GO:0016573	histone acetylation	0.137867	3	71
Biological Process	GO:0031348	negative regulation of defense response	0.137867	3	71
Biological Process	GO:0071621	granulocyte chemotaxis	0.137867	3	71
Biological Process	GO:0072524	pyridine-containing compound metabolic process	0.137867	3	71
Biological Process	GO:0006476	protein deacetylation	0.138216	2	36
Biological Process	GO:0016265	death	0.139169	30	1353
Cellular Component	GO:0044451	nucleoplasm part	0.109004	11	369
Cellular Component	GO:0044444	cytoplasmic part	0.109058	81	3690
Cellular Component	GO:0031248	protein acetyltransferase complex	0.112777	3	60
Cellular Component	GO:1902493	acetyltransferase complex	0.112777	3	60
Biological Process	GO:0031325	positive regulation of cellular metabolic process	0.140741	24	1052
Biological Process	GO:0051707	response to other organism	0.142932	11	421
Biological Process	GO:0002377	immunoglobulin production	0.144457	2	37
Biological Process	GO:0006605	protein targeting	0.145648	9	330
Biological Process	GO:0006631	fatty acid metabolic process	0.145811	6	196
Biological Process	GO:0006475	internal protein amino acid acetylation	0.146291	3	73
Biological Process	GO:0018393	internal peptidyl-lysine acetylation	0.146291	3	73
Biological Process	GO:1901990	regulation of mitotic cell cycle phase transition	0.146291	3	73
Biological Process	GO:0032270	positive regulation of cellular protein metabolic process	0.148994	16	664
Biological Process	GO:0043623	cellular protein complex assembly	0.150559	7	242
Biological Process	GO:0097530	granulocyte migration	0.150565	3	74
Biological Process	GO:0097006	regulation of plasma lipoprotein particle levels	0.150755	2	38
Biological Process	GO:0000394	RNA splicing, via endonucleolytic cleavage and ligation	0.151881	1	9
Biological Process	GO:0002181	cytoplasmic translation	0.151881	1	9
Biological Process	GO:0006020	inositol metabolic process	0.151881	1	9
Biological Process	GO:0006222	UMP biosynthetic process	0.151881	1	9
Biological Process	GO:0006595	polyamine metabolic process	0.151881	1	9
Biological Process	GO:0006743	ubiquinone metabolic process	0.151881	1	9
Biological Process	GO:0030497	fatty acid elongation	0.151881	1	9
Biological Process	GO:0034377	plasma lipoprotein particle assembly	0.151881	1	9
Biological Process	GO:0035305	negative regulation of dephosphorylation	0.151881	1	9
Biological Process	GO:0035308	negative regulation of protein dephosphorylation	0.151881	1	9
Biological Process	GO:0046049	UMP metabolic process	0.151881	1	9
Biological Process	GO:0048875	chemical homeostasis within a tissue	0.151881	1	9
Biological Process	GO:0060628	regulation of ER to Golgi vesicle-mediated transport	0.151881	1	9
Biological Process	GO:0065005	protein-lipid complex assembly	0.151881	1	9
Biological Process	GO:0070972	protein localization to endoplasmic reticulum	0.151881	1	9
Biological Process	GO:0071242	cellular response to ammonium ion	0.151881	1	9
Biological Process	GO:0071941	nitrogen cycle metabolic process	0.151881	1	9
Biological Process	GO:0098534	centriole assembly	0.151881	1	9
Biological Process	GO:0043207	response to external biotic stimulus	0.152855	11	427
Biological Process	GO:0043603	cellular amide metabolic process	0.152855	11	427
Molecular Function	GO:0004551	nucleotide diphosphatase activity	0.126892	1	7
Biological Process	GO:0006413	translational initiation	0.154879	3	75
Biological Process	GO:0016125	sterol metabolic process	0.154879	3	75
Biological Process	GO:0034976	response to endoplasmic reticulum stress	0.154879	3	75
Biological Process	GO:1901566	organonitrogen compound biosynthetic process	0.155709	16	669
Cellular Component	GO:0005783	endoplasmic reticulum	0.119667	9	292
Cellular Component	GO:0000118	histone deacetylase complex	0.122668	2	31
Cellular Component	GO:0044391	ribosomal subunit	0.129124	4	99
Cellular Component	GO:0044232	organelle membrane contact site	0.129294	1	7
Cellular Component	GO:0005654	nucleoplasm	0.131276	11	383
Cellular Component	GO:0005798	Golgi-associated vesicle	0.135881	2	33
Cellular Component	GO:0044429	mitochondrial part	0.136352	11	386
Biological Process	GO:0070646	protein modification by small protein removal	0.157107	2	39
Biological Process	GO:0010604	positive regulation of macromolecule metabolic process	0.158233	21	918
Molecular Function	GO:0044877	macromolecular complex binding	0.139621	8	266
Molecular Function	GO:0004712	protein serine/threonine/tyrosine kinase activity	0.143662	1	8
Molecular Function	GO:0016004	phospholipase activator activity	0.143662	1	8
Molecular Function	GO:0016891	endoribonuclease activity, producing 5'-phosphomonoesters	0.143662	1	8
Molecular Function	GO:0050660	flavin adenine dinucleotide binding	0.143662	1	8
Molecular Function	GO:0016409	palmitoyltransferase activity	0.144709	2	35
Molecular Function	GO:0061135	endopeptidase regulator activity	0.144709	2	35
Molecular Function	GO:0008080	N-acetyltransferase activity	0.150908	3	70
Molecular Function	GO:0000989	transcription factor activity, transcription factor binding	0.152037	11	403
Molecular Function	GO:0015171	amino acid transmembrane transporter activity	0.158118	2	37
Molecular Function	GO:0004312	fatty acid synthase activity	0.160111	1	9
Molecular Function	GO:0016861	intramolecular oxidoreductase activity, interconverting aldoses and ketoses	0.160111	1	9
Molecular Function	GO:0016863	intramolecular oxidoreductase activity, transposing C=C bonds	0.160111	1	9
Molecular Function	GO:0000988	transcription factor activity, protein binding	0.164746	11	410
Molecular Function	GO:0004702	receptor signaling protein serine/threonine kinase activity	0.164908	2	38
Molecular Function	GO:0016462	pyrophosphatase activity	0.172527	13	505
Molecular Function	GO:0004521	endoribonuclease activity	0.176245	1	10
Molecular Function	GO:0004697	protein kinase C activity	0.176245	1	10
Molecular Function	GO:0015248	sterol transporter activity	0.176245	1	10
Molecular Function	GO:0016893	endonuclease activity, active with either ribo- or deoxyribonucleic acids and producing 5'-phosphomonoesters	0.176245	1	10
Molecular Function	GO:0070566	adenylyltransferase activity	0.176245	1	10
Molecular Function	GO:0001883	purine nucleoside binding	0.177982	24	1026
Molecular Function	GO:0032550	purine ribonucleoside binding	0.177982	24	1026
Molecular Function	GO:0016627	oxidoreductase activity, acting on the CH-CH group of donors	0.178636	2	40
Molecular Function	GO:0008238	exopeptidase activity	0.178967	3	76
Molecular Function	GO:0032549	ribonucleoside binding	0.179226	24	1027
Molecular Function	GO:0016817	hydrolase activity, acting on acid anhydrides	0.181212	13	510
Molecular Function	GO:0016818	hydrolase activity, acting on acid anhydrides, in phosphorus-containing anhydrides	0.181212	13	510
Molecular Function	GO:0001882	nucleoside binding	0.181729	24	1029
Molecular Function	GO:0016410	N-acyltransferase activity	0.183777	3	77
Biological Process	GO:0009408	response to heat	0.159231	3	76
Biological Process	GO:0051247	positive regulation of protein metabolic process	0.159815	16	672
Biological Process	GO:0032984	macromolecular complex disassembly	0.162321	5	159
Biological Process	GO:0001817	regulation of cytokine production	0.163197	8	293
Biological Process	GO:0009063	cellular amino acid catabolic process	0.163508	2	40
Biological Process	GO:0030838	positive regulation of actin filament polymerization	0.163508	2	40
Biological Process	GO:0032273	positive regulation of protein polymerization	0.163508	2	40
Biological Process	GO:0045010	actin nucleation	0.163508	2	40
Biological Process	GO:1901987	regulation of cell cycle phase transition	0.163621	3	77
Biological Process	GO:0002252	immune effector process	0.165333	8	294
Biological Process	GO:0001816	cytokine production	0.166884	9	341
Biological Process	GO:0001573	ganglioside metabolic process	0.167271	1	10
Biological Process	GO:0006515	misfolded or incompletely synthesized protein catabolic process	0.167271	1	10
Biological Process	GO:0009209	pyrimidine ribonucleoside triphosphate biosynthetic process	0.167271	1	10
Biological Process	GO:0016073	snRNA metabolic process	0.167271	1	10
Biological Process	GO:0032481	positive regulation of type I interferon production	0.167271	1	10
Biological Process	GO:0036119	response to platelet-derived growth factor	0.167271	1	10
Biological Process	GO:0046337	phosphatidylethanolamine metabolic process	0.167271	1	10
Biological Process	GO:0097529	myeloid leukocyte migration	0.168047	3	78
Cellular Component	GO:0031227	intrinsic component of endoplasmic reticulum membrane	0.143456	3	67
Molecular Function	GO:0016780	phosphotransferase activity, for other substituted phosphate groups	0.192072	1	11
Molecular Function	GO:0051536	iron-sulfur cluster binding	0.192531	2	42
Molecular Function	GO:0017111	nucleoside-triphosphatase activity	0.193999	12	471
Molecular Function	GO:0001664	G-protein coupled receptor binding	0.198961	4	120
Molecular Function	GO:0003712	transcription cofactor activity	0.199521	9	337
Molecular Function	GO:0008374	O-acyltransferase activity	0.199531	2	43
Molecular Function	GO:0046906	tetrapyrrole binding	0.203346	3	81
Molecular Function	GO:0004772	sterol O-acyltransferase activity	0.207596	1	12
Molecular Function	GO:0008320	protein transmembrane transporter activity	0.207596	1	12
Molecular Function	GO:0019107	myristoyltransferase activity	0.207596	1	12
Molecular Function	GO:0060229	lipase activator activity	0.207596	1	12
Biological Process	GO:0035601	protein deacylation	0.169956	2	41
Biological Process	GO:0009607	response to biotic stimulus	0.171944	11	438
Biological Process	GO:1901564	organonitrogen compound metabolic process	0.173836	27	1235
Biological Process	GO:0090150	establishment of protein localization to membrane	0.174247	5	163
Biological Process	GO:0032075	positive regulation of nuclease activity	0.176446	2	42
Biological Process	GO:0032874	positive regulation of stress-activated MAPK cascade	0.176446	2	42
Biological Process	GO:0050866	negative regulation of cell activation	0.176446	2	42
Biological Process	GO:0070304	positive regulation of stress-activated protein kinase signaling cascade	0.176446	2	42
Biological Process	GO:0098732	macromolecule deacylation	0.176446	2	42
Biological Process	GO:0002221	pattern recognition receptor signaling pathway	0.177002	3	80
Biological Process	GO:0050790	regulation of catalytic activity	0.181368	23	1038
Biological Process	GO:0002685	regulation of leukocyte migration	0.181528	3	81
Biological Process	GO:0001700	embryonic development via the syncytial blastoderm	0.182383	1	11
Biological Process	GO:0001773	myeloid dendritic cell activation	0.182383	1	11
Biological Process	GO:0001840	neural plate development	0.182383	1	11
Biological Process	GO:0002702	positive regulation of production of molecular mediator of immune response	0.182383	1	11
Biological Process	GO:0006656	phosphatidylcholine biosynthetic process	0.182383	1	11
Biological Process	GO:0009173	pyrimidine ribonucleoside monophosphate metabolic process	0.182383	1	11
Biological Process	GO:0009174	pyrimidine ribonucleoside monophosphate biosynthetic process	0.182383	1	11
Biological Process	GO:0019080	viral gene expression	0.182383	1	11
Biological Process	GO:0019083	viral transcription	0.182383	1	11
Biological Process	GO:0031532	actin cytoskeleton reorganization	0.182383	1	11
Biological Process	GO:0034368	protein-lipid complex remodeling	0.182383	1	11
Biological Process	GO:0034369	plasma lipoprotein particle remodeling	0.182383	1	11
Biological Process	GO:0044033	multi-organism metabolic process	0.182383	1	11
Biological Process	GO:0046782	regulation of viral transcription	0.182383	1	11
Biological Process	GO:0051220	cytoplasmic sequestering of protein	0.182383	1	11
Biological Process	GO:0051298	centrosome duplication	0.182383	1	11
Biological Process	GO:0072505	divalent inorganic anion homeostasis	0.182383	1	11
Biological Process	GO:1901661	quinone metabolic process	0.182383	1	11
Biological Process	GO:0007034	vacuolar transport	0.182974	2	43
Biological Process	GO:0007569	cell aging	0.182974	2	43
Biological Process	GO:0009163	nucleoside biosynthetic process	0.182974	2	43
Biological Process	GO:0042455	ribonucleoside biosynthetic process	0.182974	2	43
Biological Process	GO:1901659	glycosyl compound biosynthetic process	0.182974	2	43
Biological Process	GO:0006275	regulation of DNA replication	0.186086	3	82
Molecular Function	GO:0005125	cytokine activity	0.222823	1	13
Molecular Function	GO:0005283	sodium:amino acid symporter activity	0.222823	1	13
Molecular Function	GO:0005416	cation:amino acid symporter activity	0.222823	1	13
Molecular Function	GO:0008252	nucleotidase activity	0.222823	1	13
Biological Process	GO:0009059	macromolecule biosynthetic process	0.188976	54	2664
Cellular Component	GO:0019866	organelle inner membrane	0.15221	11	395
Biological Process	GO:0010876	lipid localization	0.189611	5	168
Biological Process	GO:0006954	inflammatory response	0.190674	3	83
Biological Process	GO:0032787	monocarboxylic acid metabolic process	0.191952	8	306
Biological Process	GO:1901615	organic hydroxy compound metabolic process	0.194249	8	307
Biological Process	GO:0055076	transition metal ion homeostasis	0.195291	3	84
Biological Process	GO:0043433	negative regulation of sequence-specific DNA binding transcription factor activity	0.196132	2	45
Biological Process	GO:0001881	receptor recycling	0.197222	1	12
Biological Process	GO:0002407	dendritic cell chemotaxis	0.197222	1	12
Biological Process	GO:0006775	fat-soluble vitamin metabolic process	0.197222	1	12
Biological Process	GO:0009081	branched-chain amino acid metabolic process	0.197222	1	12
Biological Process	GO:0009130	pyrimidine nucleoside monophosphate biosynthetic process	0.197222	1	12
Biological Process	GO:0009148	pyrimidine nucleoside triphosphate biosynthetic process	0.197222	1	12
Biological Process	GO:0009208	pyrimidine ribonucleoside triphosphate metabolic process	0.197222	1	12
Biological Process	GO:0021534	cell proliferation in hindbrain	0.197222	1	12
Biological Process	GO:0021781	glial cell fate commitment	0.197222	1	12
Biological Process	GO:0021924	cell proliferation in external granule layer	0.197222	1	12
Biological Process	GO:0034367	macromolecular complex remodeling	0.197222	1	12
Biological Process	GO:0036336	dendritic cell migration	0.197222	1	12
Biological Process	GO:0045838	positive regulation of membrane potential	0.197222	1	12
Biological Process	GO:1901532	regulation of hematopoietic progenitor cell differentiation	0.197222	1	12
Biological Process	GO:0001819	positive regulation of cytokine production	0.199056	5	171
Cellular Component	GO:0005813	centrosome	0.163079	1	9
Cellular Component	GO:0035770	ribonucleoprotein granule	0.169045	4	110
Cellular Component	GO:0030529	intracellular ribonucleoprotein complex	0.170897	11	405
Cellular Component	GO:1990904	ribonucleoprotein complex	0.170897	11	405
Cellular Component	GO:0036464	cytoplasmic ribonucleoprotein granule	0.171679	3	73
Biological Process	GO:1901796	regulation of signal transduction by p53 class mediator	0.202756	2	46
Molecular Function	GO:0097367	carbohydrate derivative binding	0.23151	26	1164
Molecular Function	GO:0004177	aminopeptidase activity	0.237759	1	14
Molecular Function	GO:0016740	transferase activity	0.238222	35	1614
Molecular Function	GO:0004175	endopeptidase activity	0.238709	5	173
Molecular Function	GO:0051540	metal cluster binding	0.242039	2	49
Cellular Component	GO:0005849	mRNA cleavage factor complex	0.17948	1	10
Cellular Component	GO:0005737	cytoplasm	0.181156	81	3799
Biological Process	GO:0007049	cell cycle	0.206428	23	1058
Biological Process	GO:0002449	lymphocyte mediated immunity	0.209404	2	47
Biological Process	GO:0000291	nuclear-transcribed mRNA catabolic process, exonucleolytic	0.211794	1	13
Biological Process	GO:0007601	visual perception	0.211794	1	13
Biological Process	GO:0009129	pyrimidine nucleoside monophosphate metabolic process	0.211794	1	13
Biological Process	GO:0019400	alditol metabolic process	0.211794	1	13
Biological Process	GO:0048525	negative regulation of viral process	0.211794	1	13
Biological Process	GO:0072010	glomerular epithelium development	0.211794	1	13
Biological Process	GO:0072310	glomerular epithelial cell development	0.211794	1	13
Biological Process	GO:0072311	glomerular epithelial cell differentiation	0.211794	1	13
Biological Process	GO:0090311	regulation of protein deacetylation	0.211794	1	13
Biological Process	GO:0090329	regulation of DNA-dependent DNA replication	0.211794	1	13
Biological Process	GO:0006412	translation	0.213029	8	315
Biological Process	GO:0043043	peptide biosynthetic process	0.213029	8	315
Biological Process	GO:0035556	intracellular signal transduction	0.214229	27	1270
Molecular Function	GO:0015036	disulfide oxidoreductase activity	0.25241	1	15
Molecular Function	GO:0016417	S-acyltransferase activity	0.25241	1	15
Molecular Function	GO:0070717	poly-purine tract binding	0.25241	1	15
Molecular Function	GO:0000030	mannosyltransferase activity	0.256319	2	51
Molecular Function	GO:0005057	receptor signaling protein activity	0.256319	2	51
Molecular Function	GO:0005343	organic acid:sodium symporter activity	0.266781	1	16
Molecular Function	GO:0008483	transaminase activity	0.266781	1	16
Molecular Function	GO:0016878	acid-thiol ligase activity	0.266781	1	16
Molecular Function	GO:0022884	macromolecule transmembrane transporter activity	0.266781	1	16
Cellular Component	GO:0000153	cytoplasmic ubiquitin ligase complex	0.19556	1	11
Cellular Component	GO:0000313	organellar ribosome	0.205608	2	43
Cellular Component	GO:0043234	protein complex	0.206445	45	2041
Cellular Component	GO:0005730	nucleolus	0.211327	1	12
Cellular Component	GO:0030660	Golgi-associated vesicle membrane	0.211327	1	12
Cellular Component	GO:0032838	cell projection cytoplasm	0.211327	1	12
Cellular Component	GO:0044452	nucleolar part	0.211327	1	12
Cellular Component	GO:0005840	ribosome	0.212684	4	121
Biological Process	GO:0040017	positive regulation of locomotion	0.217822	4	132
Cellular Component	GO:0033176	proton-transporting V-type ATPase complex	0.226787	1	13
Cellular Component	GO:0043073	germ cell nucleus	0.226787	1	13
Cellular Component	GO:0032153	cell division site	0.227264	2	46
Cellular Component	GO:0032155	cell division site part	0.227264	2	46
Biological Process	GO:0045184	establishment of protein localization	0.221712	19	865
Molecular Function	GO:0004032	alditol:NADP+ 1-oxidoreductase activity	0.280877	1	17
Molecular Function	GO:0004725	protein tyrosine phosphatase activity	0.280877	1	17
Molecular Function	GO:0008565	protein transporter activity	0.280877	1	17
Molecular Function	GO:0015645	fatty acid ligase activity	0.280877	1	17
Biological Process	GO:0043604	amide biosynthetic process	0.225114	8	320
Biological Process	GO:0009147	pyrimidine nucleoside triphosphate metabolic process	0.226103	1	14
Biological Process	GO:0043368	positive T cell selection	0.226103	1	14
Biological Process	GO:0044801	single-organism membrane fusion	0.226103	1	14
Biological Process	GO:0055090	acylglycerol homeostasis	0.226103	1	14
Biological Process	GO:0097050	type B pancreatic cell apoptotic process	0.226103	1	14
Biological Process	GO:0010629	negative regulation of gene expression	0.227269	6	226
Biological Process	GO:0009987	cellular process	0.227748	169	9120
Molecular Function	GO:0016874	ligase activity	0.28688	6	232
Biological Process	GO:0051090	regulation of sequence-specific DNA binding transcription factor activity	0.229383	4	135
Biological Process	GO:0016072	rRNA metabolic process	0.229472	2	50
Cellular Component	GO:0000139	Golgi membrane	0.24194	4	128
Cellular Component	GO:0033202	DNA helicase complex	0.241945	1	14
Biological Process	GO:0051130	positive regulation of cellular component organization	0.23348	11	470
Molecular Function	GO:0050662	coenzyme binding	0.294703	1	18
Biological Process	GO:0006664	glycolipid metabolic process	0.236191	2	51
Biological Process	GO:0009451	RNA modification	0.236191	2	51
Biological Process	GO:1903509	liposaccharide metabolic process	0.236191	2	51
Biological Process	GO:0051640	organelle localization	0.238333	5	183
Biological Process	GO:0016048	detection of temperature stimulus	0.240153	1	15
Biological Process	GO:0019674	NAD metabolic process	0.240153	1	15
Biological Process	GO:0043044	ATP-dependent chromatin remodeling	0.240153	1	15
Biological Process	GO:0043486	histone exchange	0.240153	1	15
Biological Process	GO:0043547	positive regulation of GTPase activity	0.240153	1	15
Biological Process	GO:0050961	detection of temperature stimulus involved in sensory perception	0.240153	1	15
Molecular Function	GO:0061134	peptidase regulator activity	0.299169	2	57
Biological Process	GO:0050658	RNA transport	0.242779	3	94
Biological Process	GO:0051236	establishment of RNA localization	0.242779	3	94
Biological Process	GO:0070925	organelle assembly	0.242779	3	94
Biological Process	GO:0030041	actin filament polymerization	0.247635	3	95
Biological Process	GO:0030833	regulation of actin filament polymerization	0.247635	3	95
Biological Process	GO:0032271	regulation of protein polymerization	0.247635	3	95
Biological Process	GO:0050657	nucleic acid transport	0.247635	3	95
Biological Process	GO:0032268	regulation of cellular protein metabolic process	0.249609	27	1298
Biological Process	GO:0046631	alpha-beta T cell activation	0.249661	2	53
Biological Process	GO:0051650	establishment of vesicle localization	0.249661	2	53
Biological Process	GO:0043900	regulation of multi-organism process	0.252942	4	141
Biological Process	GO:0001961	positive regulation of cytokine-mediated signaling pathway	0.253949	1	16
Biological Process	GO:0006206	pyrimidine nucleobase metabolic process	0.253949	1	16
Biological Process	GO:0006544	glycine metabolic process	0.253949	1	16
Biological Process	GO:0008105	asymmetric protein localization	0.253949	1	16
Biological Process	GO:0010765	positive regulation of sodium ion transport	0.253949	1	16
Biological Process	GO:0021536	diencephalon development	0.253949	1	16
Biological Process	GO:0021548	pons development	0.253949	1	16
Biological Process	GO:0032371	regulation of sterol transport	0.253949	1	16
Biological Process	GO:0032374	regulation of cholesterol transport	0.253949	1	16
Biological Process	GO:0032786	positive regulation of DNA-templated transcription, elongation	0.253949	1	16
Biological Process	GO:0033334	fin morphogenesis	0.253949	1	16
Biological Process	GO:0035411	catenin import into nucleus	0.253949	1	16
Biological Process	GO:0035412	regulation of catenin import into nucleus	0.253949	1	16
Biological Process	GO:0051646	mitochondrion localization	0.253949	1	16
Biological Process	GO:0051693	actin filament capping	0.253949	1	16
Biological Process	GO:0060760	positive regulation of response to cytokine stimulus	0.253949	1	16
Biological Process	GO:0071867	response to monoamine	0.253949	1	16
Biological Process	GO:0071869	response to catecholamine	0.253949	1	16
Biological Process	GO:0072595	maintenance of protein localization in organelle	0.253949	1	16
Biological Process	GO:0002703	regulation of leukocyte mediated immunity	0.256406	2	54
Biological Process	GO:0006304	DNA modification	0.256406	2	54
Biological Process	GO:0007589	body fluid secretion	0.256406	2	54
Biological Process	GO:0046474	glycerophospholipid biosynthetic process	0.256406	2	54
Biological Process	GO:0030335	positive regulation of cell migration	0.257391	3	97
Biological Process	GO:0012501	programmed cell death	0.260612	26	1254
Biological Process	GO:0051258	protein polymerization	0.26229	3	98
Biological Process	GO:2000147	positive regulation of cell motility	0.26229	3	98
Biological Process	GO:0006415	translational termination	0.263154	2	55
Biological Process	GO:0051346	negative regulation of hydrolase activity	0.263154	2	55
Biological Process	GO:0043009	chordate embryonic development	0.265204	7	287
Biological Process	GO:0010558	negative regulation of macromolecule biosynthetic process	0.265626	5	191
Biological Process	GO:0006725	cellular aromatic compound metabolic process	0.267051	61	3126
Biological Process	GO:0001736	establishment of planar polarity	0.267496	1	17
Biological Process	GO:0002704	negative regulation of leukocyte mediated immunity	0.267496	1	17
Biological Process	GO:0007164	establishment of tissue polarity	0.267496	1	17
Biological Process	GO:0010742	macrophage derived foam cell differentiation	0.267496	1	17
Biological Process	GO:0010743	regulation of macrophage derived foam cell differentiation	0.267496	1	17
Biological Process	GO:0022037	metencephalon development	0.267496	1	17
Biological Process	GO:0032770	positive regulation of monooxygenase activity	0.267496	1	17
Biological Process	GO:0034341	response to interferon-gamma	0.267496	1	17
Biological Process	GO:0035561	regulation of chromatin binding	0.267496	1	17
Biological Process	GO:0042093	T-helper cell differentiation	0.267496	1	17
Biological Process	GO:0048194	Golgi vesicle budding	0.267496	1	17
Biological Process	GO:0048200	Golgi transport vesicle coating	0.267496	1	17
Biological Process	GO:0061025	membrane fusion	0.267496	1	17
Biological Process	GO:1902591	single-organism membrane budding	0.267496	1	17
Biological Process	GO:0031399	regulation of protein modification process	0.271655	22	1053
Biological Process	GO:0006869	lipid transport	0.272946	4	146
Biological Process	GO:0030522	intracellular receptor signaling pathway	0.272946	4	146
Biological Process	GO:0002440	production of molecular mediator of immune response	0.276651	2	57
Biological Process	GO:0019751	polyol metabolic process	0.276651	2	57
Biological Process	GO:0072657	protein localization to membrane	0.279534	5	195
Biological Process	GO:0006364	rRNA processing	0.280799	1	18
Biological Process	GO:0006779	porphyrin-containing compound biosynthetic process	0.280799	1	18
Biological Process	GO:0006829	zinc II ion transport	0.280799	1	18
Biological Process	GO:0032479	regulation of type I interferon production	0.280799	1	18
Biological Process	GO:0033014	tetrapyrrole biosynthetic process	0.280799	1	18
Biological Process	GO:0042503	tyrosine phosphorylation of Stat3 protein	0.280799	1	18
Biological Process	GO:0042516	regulation of tyrosine phosphorylation of Stat3 protein	0.280799	1	18
Biological Process	GO:0045843	negative regulation of striated muscle tissue development	0.280799	1	18
Biological Process	GO:0048635	negative regulation of muscle organ development	0.280799	1	18
Biological Process	GO:0048640	negative regulation of developmental growth	0.280799	1	18
Biological Process	GO:0050951	sensory perception of temperature stimulus	0.280799	1	18
Biological Process	GO:1901862	negative regulation of muscle tissue development	0.280799	1	18
Biological Process	GO:1901989	positive regulation of cell cycle phase transition	0.280799	1	18
Biological Process	GO:1901992	positive regulation of mitotic cell cycle phase transition	0.280799	1	18
Biological Process	GO:0043624	cellular protein complex disassembly	0.281025	4	148
Biological Process	GO:1902580	single-organism cellular localization	0.281091	10	442
Biological Process	GO:0001959	regulation of cytokine-mediated signaling pathway	0.283395	2	58
Biological Process	GO:0006354	DNA-templated transcription, elongation	0.283395	2	58
Biological Process	GO:0060759	regulation of response to cytokine stimulus	0.283395	2	58
Biological Process	GO:0002683	negative regulation of immune system process	0.285079	4	149
Biological Process	GO:0051272	positive regulation of cellular component movement	0.286941	3	103
Biological Process	GO:0048522	positive regulation of cellular process	0.287011	40	2016
Biological Process	GO:0008202	steroid metabolic process	0.290062	5	198
Biological Process	GO:0010921	regulation of phosphatase activity	0.290134	2	59
Biological Process	GO:0045017	glycerolipid biosynthetic process	0.290134	2	59
Biological Process	GO:0050769	positive regulation of neurogenesis	0.290134	2	59
Biological Process	GO:0051962	positive regulation of nervous system development	0.290134	2	59
Biological Process	GO:0006260	DNA replication	0.291897	3	104
Biological Process	GO:0006081	cellular aldehyde metabolic process	0.293861	1	19
Biological Process	GO:0015909	long-chain fatty acid transport	0.293861	1	19
Biological Process	GO:0018200	peptidyl-glutamic acid modification	0.293861	1	19
Biological Process	GO:0030837	negative regulation of actin filament polymerization	0.293861	1	19
Biological Process	GO:0032272	negative regulation of protein polymerization	0.293861	1	19
Biological Process	GO:0035567	non-canonical Wnt signaling pathway	0.293861	1	19
Biological Process	GO:0036075	replacement ossification	0.293861	1	19
Biological Process	GO:0045682	regulation of epidermis development	0.293861	1	19
Biological Process	GO:0048284	organelle fusion	0.293861	1	19
Biological Process	GO:0051353	positive regulation of oxidoreductase activity	0.293861	1	19
Biological Process	GO:0090077	foam cell differentiation	0.293861	1	19
Biological Process	GO:0006139	nucleobase-containing compound metabolic process	0.294235	58	2991
Molecular Function	GO:0016811	hydrolase activity, acting on carbon-nitrogen (but not peptide) bonds, in linear amides	0.313387	2	59
Biological Process	GO:0006518	peptide metabolic process	0.296859	8	348
Molecular Function	GO:0043168	anion binding	0.320227	9	385
Molecular Function	GO:0001085	RNA polymerase II transcription factor binding	0.320474	2	60
Molecular Function	GO:0004553	hydrolase activity, hydrolyzing O-glycosyl compounds	0.322188	3	104
Molecular Function	GO:0004407	histone deacetylase activity	0.334616	1	21
Molecular Function	GO:0004540	ribonuclease activity	0.334616	1	21
Molecular Function	GO:0016408	C-acyltransferase activity	0.334616	1	21
Molecular Function	GO:0016701	oxidoreductase activity, acting on single donors with incorporation of molecular oxygen	0.334616	1	21
Molecular Function	GO:0017136	NAD-dependent histone deacetylase activity	0.334616	1	21
Molecular Function	GO:0034979	NAD-dependent protein deacetylase activity	0.334616	1	21
Cellular Component	GO:0005768	endosome	0.276206	8	315
Cellular Component	GO:0030658	transport vesicle membrane	0.285668	1	17
Cellular Component	GO:0031519	PcG protein complex	0.285668	1	17
Cellular Component	GO:0034358	plasma lipoprotein particle	0.285668	1	17
Cellular Component	GO:0070461	SAGA-type complex	0.285668	1	17
Cellular Component	GO:1990777	lipoprotein particle	0.285668	1	17
Cellular Component	GO:0044431	Golgi apparatus part	0.29251	5	184
Cellular Component	GO:0030662	coated vesicle membrane	0.2928	2	55
Cellular Component	GO:0044446	intracellular organelle part	0.293589	77	3723
Biological Process	GO:0043241	protein complex disassembly	0.301377	4	153
Biological Process	GO:0002460	adaptive immune response based on somatic recombination of immune receptors built from immunoglobulin superfamily domains	0.303588	2	61
Biological Process	GO:0010941	regulation of cell death	0.303686	20	969
Biological Process	GO:0000086	G2/M transition of mitotic cell cycle	0.306688	1	20
Biological Process	GO:0010389	regulation of G2/M transition of mitotic cell cycle	0.306688	1	20
Biological Process	GO:0021795	cerebral cortex cell migration	0.306688	1	20
Biological Process	GO:0021987	cerebral cortex development	0.306688	1	20
Biological Process	GO:0032606	type I interferon production	0.306688	1	20
Biological Process	GO:0044839	cell cycle G2/M phase transition	0.306688	1	20
Biological Process	GO:0071624	positive regulation of granulocyte chemotaxis	0.306688	1	20
Biological Process	GO:1902749	regulation of cell cycle G2/M phase transition	0.306688	1	20
Biological Process	GO:0009116	nucleoside metabolic process	0.306796	3	107
Cellular Component	GO:0032994	protein-lipid complex	0.299677	1	18
Biological Process	GO:0006281	DNA repair	0.309568	4	155
Biological Process	GO:0030534	adult behavior	0.310299	2	62
Cellular Component	GO:0005874	microtubule	0.307326	2	57
Cellular Component	GO:0031984	organelle subcompartment	0.311706	3	100
Cellular Component	GO:0090544	BAF-type complex	0.313413	1	19
Biological Process	GO:0015031	protein transport	0.313777	17	818
Biological Process	GO:0006403	RNA localization	0.316747	3	109
Biological Process	GO:0051656	establishment of organelle localization	0.316747	3	109
Biological Process	GO:0009112	nucleobase metabolic process	0.316997	2	63
Biological Process	GO:0035304	regulation of protein dephosphorylation	0.316997	2	63
Biological Process	GO:0048645	organ formation	0.316997	2	63
Biological Process	GO:0002294	CD4-positive, alpha-beta T cell differentiation involved in immune response	0.319282	1	21
Biological Process	GO:0002637	regulation of immunoglobulin production	0.319282	1	21
Biological Process	GO:0009066	aspartate family amino acid metabolic process	0.319282	1	21
Biological Process	GO:0021533	cell differentiation in hindbrain	0.319282	1	21
Biological Process	GO:0045687	positive regulation of glial cell differentiation	0.319282	1	21
Biological Process	GO:0045806	negative regulation of endocytosis	0.319282	1	21
Biological Process	GO:0051246	regulation of protein metabolic process	0.319918	27	1349
Biological Process	GO:0006310	DNA recombination	0.321725	3	110
Biological Process	GO:0045892	negative regulation of transcription, DNA-templated	0.321725	3	110
Biological Process	GO:1903507	negative regulation of nucleic acid-templated transcription	0.321725	3	110
Biological Process	GO:0009755	hormone-mediated signaling pathway	0.321896	4	158
Biological Process	GO:0022411	cellular component disassembly	0.32316	6	257
Biological Process	GO:0006405	RNA export from nucleus	0.32368	2	64
Biological Process	GO:0032640	tumor necrosis factor production	0.32368	2	64
Biological Process	GO:0035303	regulation of dephosphorylation	0.32368	2	64
Biological Process	GO:0071706	tumor necrosis factor superfamily cytokine production	0.32368	2	64
Biological Process	GO:0018193	peptidyl-amino acid modification	0.325531	7	308
Biological Process	GO:0006417	regulation of translation	0.326014	4	159
Biological Process	GO:0016311	dephosphorylation	0.326014	4	159
Biological Process	GO:0034645	cellular macromolecule biosynthetic process	0.32735	49	2535
Biological Process	GO:0006886	intracellular protein transport	0.330689	10	463
Biological Process	GO:0001960	negative regulation of cytokine-mediated signaling pathway	0.331649	1	22
Biological Process	GO:0006687	glycosphingolipid metabolic process	0.331649	1	22
Biological Process	GO:0015988	energy coupled proton transmembrane transport, against electrochemical gradient	0.331649	1	22
Biological Process	GO:0033561	regulation of water loss via skin	0.331649	1	22
Biological Process	GO:0035850	epithelial cell differentiation involved in kidney development	0.331649	1	22
Biological Process	GO:0043038	amino acid activation	0.331649	1	22
Biological Process	GO:0043039	tRNA aminoacylation	0.331649	1	22
Biological Process	GO:0043489	RNA stabilization	0.331649	1	22
Biological Process	GO:0045058	T cell selection	0.331649	1	22
Biological Process	GO:0046605	regulation of centrosome cycle	0.331649	1	22
Biological Process	GO:0048255	mRNA stabilization	0.331649	1	22
Biological Process	GO:0060761	negative regulation of response to cytokine stimulus	0.331649	1	22
Biological Process	GO:0043405	regulation of MAP kinase activity	0.331684	3	112
Biological Process	GO:1901657	glycosyl compound metabolic process	0.331684	3	112
Biological Process	GO:0071702	organic substance transport	0.331838	26	1304
Molecular Function	GO:0016853	isomerase activity	0.348628	2	64
Biological Process	GO:0002250	adaptive immune response	0.336995	2	66
Biological Process	GO:0031334	positive regulation of protein complex assembly	0.336995	2	66
Biological Process	GO:0033043	regulation of organelle organization	0.34089	12	571
Biological Process	GO:0021543	pallium development	0.343624	2	67
Biological Process	GO:0051168	nuclear export	0.343624	2	67
Biological Process	GO:0061351	neural precursor cell proliferation	0.343624	2	67
Biological Process	GO:0002287	alpha-beta T cell activation involved in immune response	0.343793	1	23
Biological Process	GO:0002293	alpha-beta T cell differentiation involved in immune response	0.343793	1	23
Biological Process	GO:0006308	DNA catabolic process	0.343793	1	23
Biological Process	GO:0009267	cellular response to starvation	0.343793	1	23
Biological Process	GO:0014015	positive regulation of gliogenesis	0.343793	1	23
Biological Process	GO:0030835	negative regulation of actin filament depolymerization	0.343793	1	23
Biological Process	GO:0032635	interleukin-6 production	0.343793	1	23
Biological Process	GO:0032675	regulation of interleukin-6 production	0.343793	1	23
Biological Process	GO:0043242	negative regulation of protein complex disassembly	0.343793	1	23
Biological Process	GO:0045931	positive regulation of mitotic cell cycle	0.343793	1	23
Biological Process	GO:0052646	alditol phosphate metabolic process	0.343793	1	23
Biological Process	GO:0071166	ribonucleoprotein complex localization	0.343793	1	23
Biological Process	GO:0071426	ribonucleoprotein complex export from nucleus	0.343793	1	23
Biological Process	GO:1901606	alpha-amino acid catabolic process	0.343793	1	23
Biological Process	GO:1901880	negative regulation of protein depolymerization	0.343793	1	23
Biological Process	GO:0007369	gastrulation	0.346613	3	115
Cellular Component	GO:0000228	nuclear chromosome	0.327841	3	103
Cellular Component	GO:0030117	membrane coat	0.336189	2	61
Cellular Component	GO:0048475	coated membrane	0.336189	2	61
Cellular Component	GO:0008023	transcription elongation factor complex	0.340086	1	21
Cellular Component	GO:0099512	supramolecular fiber	0.343973	3	106
Cellular Component	GO:0099513	polymeric cytoskeletal fiber	0.343973	3	106
Biological Process	GO:0032496	response to lipopolysaccharide	0.350232	2	68
Biological Process	GO:0043933	macromolecular complex subunit organization	0.351149	30	1531
Cellular Component	GO:0000775	chromosome, centromeric region	0.350493	2	63
Molecular Function	GO:0005506	iron ion binding	0.359968	1	23
Molecular Function	GO:0003682	chromatin binding	0.369489	2	67
Molecular Function	GO:0046943	carboxylic acid transmembrane transporter activity	0.369489	2	67
Molecular Function	GO:0008106	alcohol dehydrogenase (NADP+) activity	0.372282	1	24
Molecular Function	GO:0019213	deacetylase activity	0.372282	1	24
Molecular Function	GO:0033558	protein deacetylase activity	0.372282	1	24
Molecular Function	GO:0044389	ubiquitin-like protein ligase binding	0.37324	4	161
Molecular Function	GO:0005342	organic acid transmembrane transporter activity	0.383251	2	69
Molecular Function	GO:0004033	aldo-keto reductase (NADP) activity	0.38436	1	25
Molecular Function	GO:0009055	electron carrier activity	0.38436	1	25
Molecular Function	GO:0015370	solute:sodium symporter activity	0.38436	1	25
Molecular Function	GO:0016769	transferase activity, transferring nitrogenous groups	0.396206	1	26
Molecular Function	GO:0031690	adrenergic receptor binding	0.396206	1	26
Molecular Function	GO:0043167	ion binding	0.405716	49	2458
Molecular Function	GO:0005488	binding	0.407258	157	8090
Molecular Function	GO:0003727	single-stranded RNA binding	0.407826	1	27
Molecular Function	GO:0004629	phospholipase C activity	0.407826	1	27
Molecular Function	GO:0036459	thiol-dependent ubiquitinyl hydrolase activity	0.407826	1	27
Molecular Function	GO:0101005	ubiquitinyl hydrolase activity	0.407826	1	27
Molecular Function	GO:0016758	transferase activity, transferring hexosyl groups	0.416351	3	122
Molecular Function	GO:0004559	alpha-mannosidase activity	0.419224	1	28
Molecular Function	GO:0046915	transition metal ion transmembrane transporter activity	0.419224	1	28
Molecular Function	GO:0051995	Se-methyltransferase activity	0.419224	1	28
Molecular Function	GO:0016274	protein-arginine N-methyltransferase activity	0.430403	1	29
Molecular Function	GO:0016300	tRNA (uracil) methyltransferase activity	0.430403	1	29
Molecular Function	GO:0016429	tRNA (adenine-N1-)-methyltransferase activity	0.430403	1	29
Molecular Function	GO:0016667	oxidoreductase activity, acting on a sulfur group of donors	0.430403	1	29
Molecular Function	GO:0016798	hydrolase activity, acting on glycosyl bonds	0.431713	3	125
Molecular Function	GO:0008514	organic anion transmembrane transporter activity	0.436916	2	77
Molecular Function	GO:0003880	protein C-terminal carboxyl O-methyltransferase activity	0.441368	1	30
Molecular Function	GO:0004866	endopeptidase inhibitor activity	0.441368	1	30
Molecular Function	GO:0015923	mannosidase activity	0.441368	1	30
Molecular Function	GO:0016763	transferase activity, transferring pentosyl groups	0.441368	1	30
Molecular Function	GO:0019783	ubiquitin-like protein-specific protease activity	0.441368	1	30
Molecular Function	GO:0090595	acetyl-CoA:L-lysine N6-acetyltransferase	0.441368	1	30
Molecular Function	GO:0008134	transcription factor binding	0.445718	5	228
Molecular Function	GO:0004114	3',5'-cyclic-nucleotide phosphodiesterase activity	0.452124	1	31
Molecular Function	GO:0010340	carboxyl-O-methyltransferase activity	0.452124	1	31
Molecular Function	GO:0015662	ATPase activity, coupled to transmembrane movement of ions, phosphorylative mechanism	0.452124	1	31
Molecular Function	GO:0051998	protein carboxyl O-methyltransferase activity	0.452124	1	31
Molecular Function	GO:0016788	hydrolase activity, acting on ester bonds	0.456625	11	537
Molecular Function	GO:0000009	alpha-1,6-mannosyltransferase activity	0.462673	1	32
Molecular Function	GO:0001228	transcriptional activator activity, RNA polymerase II transcription regulatory region sequence-specific binding	0.462673	1	32
Molecular Function	GO:0008234	cysteine-type peptidase activity	0.462673	1	32
Biological Process	GO:0006261	DNA-dependent DNA replication	0.355717	1	24
Biological Process	GO:0006956	complement activation	0.355717	1	24
Biological Process	GO:0009069	serine family amino acid metabolic process	0.355717	1	24
Biological Process	GO:0042594	response to starvation	0.355717	1	24
Biological Process	GO:0043367	CD4-positive, alpha-beta T cell differentiation	0.355717	1	24
Biological Process	GO:1902600	hydrogen ion transmembrane transport	0.355717	1	24
Biological Process	GO:0006397	mRNA processing	0.35655	3	117
Biological Process	GO:0030595	leukocyte chemotaxis	0.35655	3	117
Biological Process	GO:0030198	extracellular matrix organization	0.356818	2	69
Biological Process	GO:0031327	negative regulation of cellular biosynthetic process	0.358009	5	217
Biological Process	GO:0034248	regulation of cellular amide metabolic process	0.359045	4	167
Biological Process	GO:0065009	regulation of molecular function	0.360112	28	1430
Cellular Component	GO:0015934	large ribosomal subunit	0.357606	2	64
Molecular Function	GO:1901981	phosphatidylinositol phosphate binding	0.469161	2	82
Molecular Function	GO:0033764	steroid dehydrogenase activity, acting on the CH-OH group of donors, NAD or NADP as acceptor	0.47302	1	33
Molecular Function	GO:0042277	peptide binding	0.475478	2	83
Molecular Function	GO:0042623	ATPase activity, coupled	0.476862	3	134
Biological Process	GO:0006793	phosphorus metabolic process	0.362571	38	1970
Biological Process	GO:0001704	formation of primary germ layer	0.36338	2	70
Biological Process	GO:0042113	B cell activation	0.36338	2	70
Biological Process	GO:0001755	neural crest cell migration	0.367425	1	25
Biological Process	GO:0014075	response to amine	0.367425	1	25
Biological Process	GO:0016197	endosomal transport	0.367425	1	25
Biological Process	GO:0043516	regulation of DNA damage response, signal transduction by p53 class mediator	0.367425	1	25
Biological Process	GO:0050891	multicellular organismal water homeostasis	0.367425	1	25
Biological Process	GO:0097205	renal filtration	0.367425	1	25
Biological Process	GO:0044802	single-organism membrane organization	0.367653	8	374
Molecular Function	GO:0032934	sterol binding	0.48317	1	34
Biological Process	GO:0048704	embryonic skeletal system morphogenesis	0.369916	2	71
Biological Process	GO:0071900	regulation of protein serine/threonine kinase activity	0.37144	4	170
Biological Process	GO:0044764	multi-organism cellular process	0.372459	5	221
Cellular Component	GO:0000790	nuclear chromatin	0.371747	2	66
Cellular Component	GO:0019898	extrinsic component of membrane	0.371747	2	66
Cellular Component	GO:0031300	intrinsic component of organelle membrane	0.382926	4	160
Cellular Component	GO:0098796	membrane protein complex	0.399604	8	357
Cellular Component	GO:0005615	extracellular space	0.402343	1	26
Cellular Component	GO:0009295	nucleoid	0.402343	1	26
Cellular Component	GO:0019897	extrinsic component of plasma membrane	0.402343	1	26
Cellular Component	GO:0032991	macromolecular complex	0.408039	55	2714
Cellular Component	GO:1902494	catalytic complex	0.411605	8	361
Cellular Component	GO:0044438	microbody part	0.413376	2	72
Cellular Component	GO:0044439	peroxisomal part	0.413376	2	72
Cellular Component	GO:0005794	Golgi apparatus	0.424432	5	218
Cellular Component	GO:0005777	peroxisome	0.426952	2	74
Cellular Component	GO:0031461	cullin-RING ubiquitin ligase complex	0.426952	2	74
Cellular Component	GO:0044464	cell part	0.428833	169	8556
Cellular Component	GO:0005623	cell	0.431974	169	8558
Cellular Component	GO:0016234	inclusion body	0.436855	1	29
Cellular Component	GO:0070603	SWI/SNF superfamily-type complex	0.436855	1	29
Molecular Function	GO:0003713	transcription coactivator activity	0.493124	1	35
Molecular Function	GO:0043178	alcohol binding	0.493124	1	35
Biological Process	GO:0008064	regulation of actin polymerization or depolymerization	0.376362	3	121
Biological Process	GO:0015758	glucose transport	0.376426	2	72
Biological Process	GO:0002292	T cell differentiation involved in immune response	0.378922	1	26
Biological Process	GO:0002673	regulation of acute inflammatory response	0.378922	1	26
Biological Process	GO:0007098	centrosome cycle	0.378922	1	26
Biological Process	GO:0008344	adult locomotory behavior	0.378922	1	26
Biological Process	GO:0070670	response to interleukin-4	0.378922	1	26
Biological Process	GO:0072350	tricarboxylic acid metabolic process	0.378922	1	26
Biological Process	GO:0016071	mRNA metabolic process	0.379686	5	223
Molecular Function	GO:0046914	transition metal ion binding	0.498799	17	866
Molecular Function	GO:0016757	transferase activity, transferring glycosyl groups	0.50142	4	191
Molecular Function	GO:0004112	cyclic-nucleotide phosphodiesterase activity	0.502888	1	36
Molecular Function	GO:0070011	peptidase activity, acting on L-amino acid peptides	0.504388	7	348
Biological Process	GO:0030832	regulation of actin filament length	0.381297	3	122
Biological Process	GO:0006576	cellular biogenic amine metabolic process	0.382909	2	73
Molecular Function	GO:0016229	steroid dehydrogenase activity	0.512465	1	37
Molecular Function	GO:0008289	lipid binding	0.513539	7	351
Molecular Function	GO:0016829	lyase activity	0.515573	3	142
Molecular Function	GO:0016273	arginine N-methyltransferase activity	0.521859	1	38
Molecular Function	GO:0016426	tRNA (adenine) methyltransferase activity	0.521859	1	38
Molecular Function	GO:0030414	peptidase inhibitor activity	0.521859	1	38
Biological Process	GO:0006342	chromatin silencing	0.390211	1	27
Biological Process	GO:0007041	lysosomal transport	0.390211	1	27
Biological Process	GO:0014032	neural crest cell development	0.390211	1	27
Biological Process	GO:0014033	neural crest cell differentiation	0.390211	1	27
Biological Process	GO:0015893	drug transport	0.390211	1	27
Biological Process	GO:0030104	water homeostasis	0.390211	1	27
Biological Process	GO:0031669	cellular response to nutrient levels	0.390211	1	27
Biological Process	GO:0043331	response to dsRNA	0.390211	1	27
Biological Process	GO:0048168	regulation of neuronal synaptic plasticity	0.390211	1	27
Biological Process	GO:1903725	regulation of phospholipid metabolic process	0.390211	1	27
Biological Process	GO:0044711	single-organism biosynthetic process	0.391781	13	647
Molecular Function	GO:0016887	ATPase activity	0.529696	3	145
Biological Process	GO:0060326	cell chemotaxis	0.396051	3	125
Molecular Function	GO:0015078	hydrogen ion transmembrane transporter activity	0.540109	1	40
Molecular Function	GO:0016423	tRNA (guanine) methyltransferase activity	0.540109	1	40
Cellular Component	GO:0005829	cytosol	0.458754	1	31
Cellular Component	GO:0044445	cytosolic part	0.458754	1	31
Biological Process	GO:0001885	endothelial cell development	0.401296	1	28
Biological Process	GO:0002286	T cell activation involved in immune response	0.401296	1	28
Biological Process	GO:0032784	regulation of DNA-templated transcription, elongation	0.401296	1	28
Biological Process	GO:0042981	regulation of apoptotic process	0.401392	18	919
Biological Process	GO:0032102	negative regulation of response to external stimulus	0.402181	2	76
Biological Process	GO:0048706	embryonic skeletal system development	0.402181	2	76
Molecular Function	GO:0004896	cytokine receptor activity	0.548973	1	41
Molecular Function	GO:0008233	peptidase activity	0.54953	7	363
Biological Process	GO:0044699	single-organism process	0.404082	157	8560
Biological Process	GO:0048523	negative regulation of cellular process	0.409481	32	1680
Biological Process	GO:0006778	porphyrin-containing compound metabolic process	0.41218	1	29
Biological Process	GO:0008088	axo-dendritic transport	0.41218	1	29
Biological Process	GO:0010830	regulation of myotube differentiation	0.41218	1	29
Biological Process	GO:0031124	mRNA 3'-end processing	0.41218	1	29
Biological Process	GO:0033144	negative regulation of intracellular steroid hormone receptor signaling pathway	0.41218	1	29
Biological Process	GO:0045814	negative regulation of gene expression, epigenetic	0.41218	1	29
Biological Process	GO:0046470	phosphatidylcholine metabolic process	0.41218	1	29
Biological Process	GO:0051297	centrosome organization	0.41218	1	29
Biological Process	GO:0071622	regulation of granulocyte chemotaxis	0.41218	1	29
Biological Process	GO:0007159	leukocyte cell-cell adhesion	0.412585	4	180
Biological Process	GO:0043067	regulation of programmed cell death	0.414277	18	926
Biological Process	GO:0016482	cytoplasmic transport	0.41454	9	444
Biological Process	GO:0009117	nucleotide metabolic process	0.414837	8	391
Biological Process	GO:0001894	tissue homeostasis	0.414871	2	78
Biological Process	GO:0051649	establishment of localization in cell	0.415964	25	1305
Biological Process	GO:0051235	maintenance of location	0.420428	3	130
Biological Process	GO:0009119	ribonucleoside metabolic process	0.421166	2	79
Biological Process	GO:0000187	activation of MAPK activity	0.422868	1	30
Biological Process	GO:0007586	digestion	0.422868	1	30
Biological Process	GO:0009311	oligosaccharide metabolic process	0.422868	1	30
Biological Process	GO:0010883	regulation of lipid storage	0.422868	1	30
Biological Process	GO:0016575	histone deacetylation	0.422868	1	30
Biological Process	GO:0017158	regulation of calcium ion-dependent exocytosis	0.422868	1	30
Biological Process	GO:0031123	RNA 3'-end processing	0.422868	1	30
Biological Process	GO:0031668	cellular response to extracellular stimulus	0.422868	1	30
Biological Process	GO:0032006	regulation of TOR signaling	0.422868	1	30
Biological Process	GO:0046473	phosphatidic acid metabolic process	0.422868	1	30
Biological Process	GO:0061005	cell differentiation involved in kidney development	0.422868	1	30
Biological Process	GO:0071496	cellular response to external stimulus	0.422868	1	30
Biological Process	GO:0072376	protein activation cascade	0.422868	1	30
Molecular Function	GO:0052745	inositol phosphate phosphatase activity	0.557666	1	42
Cellular Component	GO:0030135	coated vesicle	0.473124	2	81
Molecular Function	GO:0019887	protein kinase regulator activity	0.564525	2	98
Molecular Function	GO:0005539	glycosaminoglycan binding	0.570064	2	99
Molecular Function	GO:0035091	phosphatidylinositol binding	0.570064	2	99
Molecular Function	GO:0001076	transcription factor activity, RNA polymerase II transcription factor binding	0.580991	2	101
Molecular Function	GO:0016705	oxidoreductase activity, acting on paired donors, with incorporation or reduction of molecular oxygen	0.580991	2	101
Molecular Function	GO:0015294	solute:cation symporter activity	0.58276	1	45
Molecular Function	GO:0042393	histone binding	0.58276	1	45
Molecular Function	GO:0016791	phosphatase activity	0.587874	4	213
Molecular Function	GO:0015293	symporter activity	0.590806	1	46
Molecular Function	GO:0016427	tRNA (cytosine) methyltransferase activity	0.590806	1	46
Molecular Function	GO:0016810	hydrolase activity, acting on carbon-nitrogen (but not peptide) bonds	0.591714	2	103
Molecular Function	GO:0043566	structure-specific DNA binding	0.592445	3	159
Biological Process	GO:0031328	positive regulation of cellular biosynthetic process	0.426938	6	289
Biological Process	GO:0006865	amino acid transport	0.427427	2	80
Molecular Function	GO:0008169	C-methyltransferase activity	0.598697	1	47
Molecular Function	GO:0042625	ATPase coupled ion transmembrane transporter activity	0.598697	1	47
Molecular Function	GO:0008649	rRNA methyltransferase activity	0.606438	1	48
Molecular Function	GO:0035251	UDP-glucosyltransferase activity	0.606438	1	48
Molecular Function	GO:0046527	glucosyltransferase activity	0.606438	1	48
Biological Process	GO:0060359	response to ammonium ion	0.433362	1	31
Biological Process	GO:1903305	regulation of regulated secretory pathway	0.433362	1	31
Biological Process	GO:0006915	apoptotic process	0.433601	21	1099
Biological Process	GO:0016054	organic acid catabolic process	0.433652	2	81
Biological Process	GO:0046395	carboxylic acid catabolic process	0.433652	2	81
[truncated: 985 more rows]

## Sheet: profile0
class	ID	Descrption	Pvalue	fg_num	bg_num
[truncated: 1,760 more rows]
